# Supplementary material for: A global analysis of gene expression in Fibrobacter succinogenes S85 grown on cellulose and soluble sugars at different growth rates
Source: Biotechnol Biofuels. 2018 Oct 27;11:295. doi: 10.1186/s13068-018-1290-x (PMC6204037; doi:10.1186/s13068-018-1290-x)
Supplement: Supplementary file 1 — Additional file 1: Table S1. Cellular protein measurements. Table S2. Normalized expression - summary statistics for all genes and samples. Table S3. Genes affected by growth rate. Table S4. Genes affected by substrate. Table S5. CAZy gene - summary statistics. Table S6. Media composition. Table S7. Library data. [file 13068_2018_1290_MOESM1_ESM.xlsx]

## Sheet: KEY
Table S1. Cellular protein measurements
Table S2. Normalized expression - summary statistics for all genes & samples
Table S3. Genes affected by growth rate
Table S4. Genes affected by substrate
Table S5. CAZy gene - summary statistics
Table S6. Media composition
Table S7. Library data

## Sheet: Table_S1
Substrate	Dilution rate (/h)	Adherent cell protein (ug/mL)	STDEV Adherent Cell Prot	Planktonic cell protein (ug/mL)	STDEV Planktonic cell prot			Total cell protein (ug/mL)	% of cells adherent
Glucose	0.018			265.5	25.84			265.5
	0.047			182.74	17.83			182.74
	0.07			306.07	60.15			306.07
	0.198			411.39	37.72			411.39
Cellobiose	0.016			317.25	33.45			317.25
	0.047			393	24.52			393
	0.068			489.99	257.68			489.99
	0.193			767.64	98.23			767.64
Sigmacell 20	0.018	1329.49	186.15	149.02	3.68			1478.51	89.9209
	0.047	1267.77	91.1	61.74	4.42			1329.51	95.3562
	0.068	1161.67	81.19	48.7	2.7			1210.37	95.9764

## Sheet: Table_S2
Fisuc.ID	cluster	geneProduct	Total_mean_rld	Total_sd_rld	Total_CV	adherent_0.0177_mean	adherent_0.0177_CV	adherent_0.0472_mean	adherent_0.0472_CV	adherent_0.0683_mean	adherent_0.0683_CV	planktonic_0.0177_mean	planktonic_0.0177_CV	planktonic_0.0472_mean	planktonic_0.0472_CV	planktonic_0.0683_mean	planktonic_0.0683_CV	cellobiose_0.0159_mean	cellobiose_0.0159_CV	cellobiose_0.0472_mean	cellobiose_0.0472_CV	cellobiose_0.0675_mean	cellobiose_0.0675_CV	cellobiose_0.193_mean	cellobiose_0.193_CV	glucose_0.0191_mean	glucose_0.0191_CV	glucose_0.0468_mean	glucose_0.0468_CV	glucose_0.067_mean	glucose_0.067_CV	glucose_0.198_mean	glucose_0.198_CV
Fisuc_0001	2	chromosomal replication initiator protein DnaA	9.31	0.17	1.83	9.17	1.33	9.44	0.6	9.38	0.75	9.08	1.38	9.4	0.73	9.28	1.12	8.98	1.41	9.33	1.8	9.53	0.52	9.25	0.02	9.21	0.97	9.52	0.79	9.23	0.94	9.43	0.79
Fisuc_0002	5	diaminopimelate dehydrogenase (EC 1.4.1.16)	10.28	0.36	3.5	9.86	0.45	10.51	0.68	10.35	0.25	9.69	1.63	10.45	0.23	10.31	1.38	9.89	1.1	10.14	1.38	10.23	0.59	10.39	0.46	9.81	2.4	10.84	0.29	10.67	1.1	10.73	0.86
Fisuc_0003	10	hypothetical protein	6.63	0.84	12.67	5.91	2.23	5.96	2.42	6.64	1.19	6.86	2.78	6.87	0.39	7.08	3.45	6.53	9.54	5.69	2.01	6.17	3.3	6.34	2.45	8.55	3.5	5.48	2.75	7.78	3.42	6.87	3.49
Fisuc_0004	6	exporter of the RND superfamily protein-like protein	7.74	0.76	9.82	7.35	0.88	7.25	0.48	7.65	0.18	8.26	1.04	8.03	0.98	8.26	2.7	7.87	5.51	6.76	0.86	7.25	0.29	7.52	0.74	9.41	4.01	6.55	6.02	8.66	1.67	7.53	2.29
Fisuc_0005	6	hypothetical protein	6.7	0.72	10.75	6.42	1.46	6.29	1.8	6.66	1.24	7.42	1.87	6.95	1.77	7.24	4.55	6.83	4.78	5.69	3.27	6.21	1.28	6.46	0.18	8.09	1.77	5.55	5.02	7.61	0.87	6.37	1.97
Fisuc_0006	6	spirochete porin Oms38 (TC 1.B.56.1.1)	6.71	0.4	5.96	6.51	0.58	6.36	0.47	6.74	0.85	7.02	2.58	6.89	1.35	7.06	2.57	6.72	5.17	6.23	2.13	6.48	0.17	6.59	2.09	7.67	0.59	6.33	0.2	7.03	0.65	6.35	1.87
Fisuc_0007	1	deoxyuridine 5'-triphosphate nucleotidohydrolase (EC 3.6.1.23)	7.95	0.13	1.64	8.19	0.88	8.02	0.64	7.9	0.93	7.94	1.68	7.89	0.18	7.77	1.38	7.81	2.22	8.08	1.39	7.9	0.75	7.9	0.5	7.93	0.53	7.82	0.43	8.05	1.06	8.05	1.2
Fisuc_0008	1	hypothetical protein	8.79	0.14	1.59	9.07	0.76	8.9	0.35	8.81	0.96	8.86	1.18	8.75	0.53	8.66	0.62	8.52	1.07	8.81	0.78	8.79	0.81	8.71	0.44	8.79	0.51	8.6	0.27	8.89	0.5	8.87	0.61
Fisuc_0009	1	hypothetical protein	10.79	0.13	1.2	10.98	0.4	10.85	0.32	10.72	0.28	11	0.18	10.94	0.49	10.82	0.13	10.65	0.75	10.82	0.8	10.73	0.13	10.65	0.58	10.8	0.36	10.61	0.27	10.76	0.19	10.68	0.89
Fisuc_0010	1	hypothetical protein	7.92	0.16	2.02	7.8	0.34	7.89	1.56	7.92	0.31	7.68	0.53	7.94	0.6	7.97	1.32	8	1.64	8.03	0.77	7.98	0.05	7.81	0.73	8.16	0.41	7.67	2.24	8.13	1.1	7.95	1.27
Fisuc_0011	1	hypothetical protein	8.25	0.15	1.82	8.11	1.38	8.2	1.81	8.32	0.81	8.04	0.81	8.21	0.59	8.3	0.8	8.17	3.75	8.11	0.92	8.27	0.55	8.18	0.42	8.44	0.26	8.16	1.15	8.43	1.19	8.48	0.76
Fisuc_0012	1	hypothetical protein	5.71	0.15	2.63	5.76	2.75	5.5	2.87	5.76	2.56	5.65	0.67	5.55	2.84	5.69	0.88	5.61	3.44	5.8	2.73	5.96	0.57	5.74	2.34	5.79	2.54	5.65	0.51	5.69	1.23	5.73	3.38
Fisuc_0013	7	hypothetical protein	7.4	0.8	10.81	9.38	1.05	7.13	2.57	7.31	2.27	9.12	1.04	7.31	0.22	7.36	1.35	7.18	3.73	7.06	1.01	7.13	2.48	6.92	1.16	7.2	2.97	6.8	0.65	6.79	0.95	6.88	3.06
Fisuc_0014	1	hypothetical protein	10.39	0.16	1.54	10.34	0.57	10.38	0.31	10.43	0.27	10.5	0.36	10.6	0.5	10.55	0.71	10.49	0.92	10.42	0.72	10.44	0.75	10.15	0.4	10.19	1.38	10.18	1.06	10.4	0.72	10.49	2.13
Fisuc_0015	1	Holliday junction resolvase YqgF	7.4	0.19	2.57	7.41	0.47	7.24	1.02	7.46	0.55	7.56	0.72	7.42	2.28	7.54	0.74	7.35	2.65	7.06	1.17	7.3	0.67	7.18	0.79	7.54	1.15	7.24	1.29	7.51	1.03	7.73	2.24
Fisuc_0016	5	GTP-binding protein TypA	10.29	0.39	3.79	10.08	0.37	10.46	0.43	10.28	0.23	9.93	1.02	10.26	1.31	10.1	0.68	9.64	4.86	10.36	0.08	10.14	0.21	10.11	0.81	9.96	2.51	11.16	1.36	10.43	0.96	10.89	0.38
Fisuc_0017	1	Phosphomethylpyrimidine kinase	8.14	0.19	2.33	8.13	0.55	8.03	1.03	8.07	0.67	8.08	2.42	8.05	0.33	8.1	0.39	7.97	0.98	8.08	2.24	7.97	0.37	8.33	0.47	8.2	0.91	7.94	2.89	8.55	0.4	8.34	1.16
Fisuc_0018	2	hypothetical protein	7.83	0.23	2.94	7.62	0.53	7.79	0.34	7.73	1.64	7.65	1.53	7.78	0.73	7.86	1.11	7.86	1.45	7.81	0.78	7.83	0.8	7.9	1.61	8.09	1.84	7.37	2.79	8.26	2.31	8.01	0.33
Fisuc_0019	1	diguanylate cyclase	9.29	0.16	1.72	9.24	0.16	9.19	0.32	9.17	0.39	9.37	1.28	9.38	1.81	9.26	0.11	9.35	0.18	9.39	0.86	9.33	0.26	9.38	0.79	9.08	0.79	9.01	0.53	9.6	1.23	9.37	1.23
Fisuc_0020	2	dihydrofolate reductase (EC 1.5.1.3)	7.03	0.19	2.7	6.99	1.34	6.9	1.67	7.21	0.97	6.68	0.55	6.78	1.73	7.07	0.16	7.1	0.81	7.21	1.65	7.08	1.06	7.02	0.66	7.15	2.57	6.94	1.87	7.33	0.58	6.97	2.34
Fisuc_0021	2	protein of unknown function DUF163	7.41	0.15	2.02	7.34	0.79	7.48	1.01	7.49	0.36	7.14	0.86	7.35	0.47	7.4	0.58	7.43	0.92	7.57	2.35	7.51	1.94	7.49	0.69	7.49	1.28	7.32	0.96	7.43	3.15	7.31	3.69
Fisuc_0022	1	bis(5'nucleosyl)-tetraphosphatase, ApaH	8.58	0.15	1.75	8.84	0.6	8.75	0.4	8.68	1.22	8.6	1.12	8.57	0.75	8.52	1.15	8.38	0.51	8.64	0.67	8.52	1.32	8.57	0.48	8.47	0.56	8.63	1.69	8.45	1.56	8.47	2.49
Fisuc_0023	1	FKBP-type peptidyl prolyl cis-trans isomerase/Apo-metallochaperone SlyD	8.49	0.2	2.36	8.8	1.05	8.48	1.78	8.38	0.13	8.82	1	8.57	1.85	8.44	0.52	8.34	1.33	8.51	0.74	8.51	1.02	8.45	0.22	8.18	0.52	8.69	1.38	8.21	1.3	8.39	0.44
Fisuc_0024	3	ribose-5-phosphate isomerase (EC 5.3.1.6)	9.11	0.19	2.09	9.26	0.72	9.01	0.55	8.87	0.95	9.19	0.49	8.95	1.55	8.84	1.03	8.96	0.85	9.21	0.52	9.16	0.41	9.13	1.34	8.93	0.99	9.32	0.31	9.23	0.82	9.42	0.98
Fisuc_0025	6	Alpha/beta hydrolase fold-3 domain protein	6	0.41	6.83	6.19	3.87	6.63	2.04	6.3	1.11	6.33	2.15	6.57	0.51	6.33	2.28	5.74	1.83	5.81	2.21	5.77	2.54	5.37	2.09	5.65	2.02	5.38	1.02	5.93	0.61	5.85	2.28
Fisuc_0026	2	hypothetical protein	7.96	0.18	2.26	8.03	1.02	8.14	1.12	7.95	0.54	7.98	0.45	7.94	1.4	7.8	1.07	7.46	3.64	7.92	1.1	7.92	0.79	7.9	1.03	7.78	0.37	8.09	0.87	8.1	0.59	8.22	0.81
Fisuc_0027	3	hypothetical protein	5.27	0.41	7.78	4.94	2.47	4.89	4.58	4.75	6.64	6.04	0.92	5.35	3.4	5.17	0.49	5.78	5.24	5.24	1.85	5.03	4.51	4.74	1.24	5.74	2.97	5.37	2.94	5.64	0.32	5.28	2.24
Fisuc_0028	3	hypothetical protein	5.22	0.32	6.13	5.02	2.74	5.08	1.9	4.71	4.15	5.56	3.96	5.21	1.81	5.08	4.52	5.71	5.27	5.33	3.4	5.1	2.58	4.87	2.47	5.63	1.21	5.31	1.87	5.63	3.56	5.05	3.34
Fisuc_0029	15	lipoprotein	6.81	0.32	4.7	6.46	2.36	6.32	2.47	6.28	3.25	7.03	2.95	6.62	1.54	6.7	3.03	7.13	2.16	6.9	0.4	7.09	3.43	6.96	1.42	7	2.2	6.82	0.45	7.15	1.49	6.98	3.11
Fisuc_0030	7	hypothetical protein	6.32	0.65	10.28	6.02	3.41	5.56	6.38	5.6	3.34	8.1	1.67	6.49	2.22	6.22	5.96	6.9	5.48	6.23	4.3	6.29	6.62	6.24	3.04	6.74	3.75	5.95	1.89	6.3	0.6	5.99	4.12
Fisuc_0031	7	addiction module antitoxin, RelB/DinJ family	5.35	0.87	16.26	5.22	7.86	5.01	1.84	4.81	3.31	8.03	1.99	6.13	1.76	5.66	5.37	5.04	9.21	5.01	2.97	4.93	1.01	4.57	1.87	5.38	2.69	4.92	3.08	4.99	2.61	5.1	4.51
Fisuc_0032	7	addiction module toxin, Txe/YoeB family	5.07	0.87	17.16	5.37	3.23	4.57	4.33	4.79	1.22	7.68	2.32	5.85	6.23	5.38	4.32	4.9	8.01	4.61	0.85	4.41	3.94	4.19	3.38	5.09	5.68	4.71	3.35	4.59	4.82	4.85	4.37
Fisuc_0033	2	hypothetical protein	9.87	0.23	2.33	9.77	0.54	10.08	0.9	10.06	0.79	9.65	1.4	9.84	0.81	9.86	0.93	9.62	2.2	9.9	1.13	9.92	0.62	9.74	0.31	9.52	1.44	10.26	2.02	9.73	1.49	10.08	1.92
Fisuc_0034	2	hypothetical protein	6.1	0.24	3.93	6.18	2.83	6.47	3.37	6.21	2.81	6	1.24	6.11	0.16	6.07	3.98	5.91	0.16	6.08	0.28	6.16	4.19	6.09	2.39	5.78	1.08	6.53	0.83	5.78	2.18	5.96	1.5
Fisuc_0035	1	hypothetical protein	5.29	0.31	5.86	4.94	4.9	5.1	6.41	5.58	2.34	5.3	2.1	5.3	2.73	5.57	1.33	5.1	5.65	5.07	6.49	5.48	1.34	4.86	4.53	5.54	0.64	5.03	2.49	5.65	3.48	5.54	4.57
Fisuc_0036	1	peptidase U32	8.15	0.16	1.96	8.09	0.46	8.13	0.52	8.29	1.47	8.23	0.69	8.24	0.25	8.32	0.06	8.27	0.29	8.13	0.71	8.18	0.71	8.02	0.85	8.4	0.55	7.95	0.45	8.05	1.07	7.85	1.26
Fisuc_0037	5	hypothetical protein	7.54	0.22	2.92	8.04	1.55	7.35	0.65	7.52	1.21	7.84	1.78	7.35	0.53	7.54	0.72	7.46	0.13	7.47	2.34	7.5	0.72	7.33	0.9	7.31	0.76	7.42	0.91	7.77	1.35	7.57	0.79
Fisuc_0038	5	TPR repeat-containing protein	9.15	0.23	2.51	9.75	1.47	9.13	0.57	9.12	0.2	9.42	1.01	9.04	0.45	9.16	0.64	9.1	0.49	9.07	0.8	8.99	0.48	9.02	0.23	8.95	1.25	8.91	0.67	9.3	0.5	9.13	1.38
Fisuc_0039	5	outer membrane transport energization protein TonB (TC 2.C.1.1.1)	8.27	0.21	2.54	8.71	2.31	8.26	1.28	8.28	0.94	8.46	1.1	8.28	0.51	8.36	0.8	8.17	1.24	8.28	0.95	8.18	0.49	8.05	0.5	8.16	0.83	7.91	1.02	8.39	0.91	8.25	2.81
Fisuc_0040	5	outer membrane transport energization protein ExbD (TC 2.C.1.1.1)	8.38	0.22	2.63	8.8	0.95	8.35	0.28	8.39	0.67	8.75	0.29	8.39	0.35	8.46	0.53	8.22	0.09	8.41	1.52	8.32	0.49	8.07	0.66	8.31	0.75	8.01	0.71	8.43	1.01	8.31	1.65
Fisuc_0041	5	outer membrane transport energization protein ExbB (TC 2.C.1.1.1)	8.2	0.24	2.93	8.64	1.09	8.22	0.28	8.09	1.24	8.61	0.56	8.4	0.76	8.28	0.31	8.14	1.18	8.23	0.26	8.1	0.72	7.8	0.95	8.07	1.48	7.89	1.05	8.2	1.94	8.11	1.09
Fisuc_0042	5	outer membrane transport energization protein ExbB (TC 2.C.1.1.1)	10.52	0.24	2.28	11	0.26	10.57	0.41	10.49	0.16	10.92	0.71	10.72	0.34	10.56	0.27	10.29	0.07	10.43	0.47	10.43	0.29	10.2	0.36	10.36	0.53	10.19	0.63	10.53	0.28	10.54	0.77
Fisuc_0043	5	hypothetical protein	10.03	0.21	2.09	10.14	0.6	10.18	0.63	10.16	0.11	10.18	0.42	10.3	0.87	10.16	0.33	9.52	1.01	9.88	0.51	10.06	0.14	9.73	0.34	9.85	0.57	9.81	0.9	10.15	0.05	10.18	1.28
Fisuc_0044	3	pseudouridine synthase	6.81	0.23	3.38	6.89	2.19	6.92	1.49	7.04	1.34	6.47	4.57	6.54	0.93	6.77	2.32	6.71	5.98	6.94	2.54	6.76	0.14	6.72	0.8	6.58	2.83	6.88	1.94	7.18	1.29	6.86	1.77
Fisuc_0045	3	nicotinate-nucleotide adenylyltransferase (EC 2.7.7.18)	6.8	0.19	2.79	6.93	2.38	6.78	1.24	6.89	1.58	6.55	1.43	6.6	1.03	6.71	1.16	6.77	2.63	6.98	1.58	6.72	2.04	6.74	0.25	6.66	2.63	6.85	4.13	7.13	1.15	6.83	3.32
Fisuc_0046	3	hypothetical protein	6.63	0.23	3.47	6.67	1.47	6.62	2.41	6.78	1.93	6.18	1.75	6.5	0.53	6.4	2.93	6.57	6.54	6.91	2.57	6.76	0.68	6.61	0.93	6.57	2.33	6.73	3.38	6.92	0.1	6.64	2.77
Fisuc_0047	2	hypothetical protein	6.38	0.19	2.98	6.17	1.21	6.47	1.23	6.44	1.13	6.08	1.91	6.28	2.36	6.27	1.79	6.65	0.23	6.55	2.11	6.59	1.01	6.28	0.54	6.27	4.52	6.45	1.39	6.52	1.69	6.37	1.92
Fisuc_0048	1	ribosome small subunit-dependent GTPase A	8.47	0.14	1.65	8.51	1.06	8.68	0.79	8.59	0.22	8.34	0.25	8.6	1.32	8.47	0.42	8.52	0.09	8.53	1.43	8.58	0.24	8.32	0.54	8.29	1.07	8.41	1.44	8.4	1.96	8.34	1.08
Fisuc_0049	1	hypothetical protein	5.99	0.23	3.84	5.66	1.74	6.29	3.21	6.09	1.98	5.62	3.08	6.26	1.94	6.15	0.2	6.1	1.86	6.05	2.55	6.14	0.46	5.88	1.95	5.82	3.4	5.92	3.24	5.94	0.68	5.97	2.36
Fisuc_0050	1	UbiA prenyltransferase	8.58	0.11	1.28	8.54	0.84	8.55	0.44	8.66	0.82	8.62	1.51	8.6	1.2	8.6	0.71	8.52	2.65	8.46	0.6	8.64	1.06	8.71	0.4	8.71	0.96	8.47	0.66	8.45	0.78	8.6	1.17
Fisuc_0051	12	amidophosphoribosyltransferase (EC 2.4.2.14)	8.16	0.82	10.05	7.16	1.79	8.09	1.97	8.37	1.77	7.52	0.36	8.06	1.66	8.23	2.69	8.87	4.91	8.98	0.88	9.83	1.19	9.32	1.2	7.73	1.51	7.8	3.16	7.03	1.67	7.53	4.1
Fisuc_0052	4	NAD-dependent epimerase/dehydratase	10.51	0.29	2.76	10.56	0.78	10.51	1.31	10.47	0.94	11.06	0.6	10.9	1.52	10.73	1.22	10.71	2.22	10.32	0.22	10.54	0.48	10.42	0.31	10.5	0.97	9.88	1.67	10.29	0.49	10.36	1.2
Fisuc_0053	2	D-alanine--D-alanine ligase (EC 6.3.2.4)	9.62	0.1	1.04	9.64	0.68	9.73	0.48	9.69	0.17	9.49	0.45	9.58	1.05	9.6	0.36	9.41	0.33	9.56	0.96	9.71	0.58	9.66	0.39	9.56	0.82	9.66	0.59	9.6	0.14	9.7	0.58
Fisuc_0054	1	peptidase M22 glycoprotease	8.64	0.11	1.27	8.85	1.05	8.65	0.92	8.6	0.77	8.64	0.87	8.59	1.49	8.54	0.88	8.63	0.35	8.65	1.14	8.5	1.31	8.69	0.54	8.74	0.19	8.66	0.54	8.54	0.86	8.64	0.99
Fisuc_0055	1	ribosomal-protein-alanine acetyltransferase	7.21	0.13	1.8	7.39	0.88	7.09	0.86	7.23	0.74	7.28	0.89	7.23	1.49	7.24	1.26	7.21	1.51	7.27	3.13	7.11	0.32	7.19	0.83	7.39	0.16	7.17	1.83	7.11	0.53	7.07	1.1
Fisuc_0056	1	hypothetical protein	7.21	0.16	2.22	7.27	1.31	7.07	0.49	7.18	0.26	7.02	1.61	6.95	2.67	7.17	1.78	7.27	2.79	7.42	1.43	7.21	1.57	7.32	0.56	7.26	1.15	7.3	0.84	7.36	1.51	7.16	2.39
Fisuc_0057	11	Cellulase	9.58	0.58	6.05	9.7	0.73	10.41	0.34	10.48	0.42	9.76	0.57	10.29	0.6	10.26	0.91	9.25	1.63	9.25	0.91	9.25	0.96	9.08	0.89	9.38	1.19	8.81	0.93	9.04	0.89	8.99	2.09
Fisuc_0058	2	hypothetical protein	8.28	0.25	3.02	8.15	1.1	8.06	0.42	8.09	0.77	8.07	1.33	7.97	1.16	8.03	1.57	8.37	0.13	8.38	1.6	8.5	1.02	8.71	1.61	8.6	1.09	8.43	1.59	8.2	1.07	8.33	2.52
Fisuc_0059	2	Nucleotidyl transferase	10.41	0.18	1.73	10.46	0.59	10.54	1.25	10.56	0.61	10.57	0.57	10.42	0.92	10.5	0.65	10.06	1.3	10.16	2.55	10.45	0.56	10.35	0.7	10.15	1.37	10.35	0.74	10.55	1.18	10.48	0.93
Fisuc_0060	7	chaperonin Cpn10	10.48	0.86	8.21	10.94	0.66	10.02	1.13	10.19	0.67	13.05	1.24	10.67	0.45	10.97	1.68	9.79	2.68	10.42	0.93	10.03	0.75	9.34	1.01	10.71	0.54	10.29	2.12	10.03	0.74	10.04	1.16
Fisuc_0061	7	chaperonin GroEL	12.89	0.65	5.04	13.44	0.1	12.49	0.7	12.57	0.2	14.8	1	12.9	0.59	13.11	1.26	12.28	0.69	13.01	1.24	12.59	0.26	12.06	0.61	13.08	0.21	12.77	1.19	12.49	0.31	12.61	0.36
Fisuc_0062	2	penicillin-binding protein, 1A family	10.18	0.4	3.93	9.45	0.8	10.46	0.35	10.39	0.14	9.24	1.22	10.32	0.47	10.26	1.06	9.86	4.51	10.54	0.17	10.5	0.13	10.39	0.68	10.11	1.29	10.45	0.24	10.04	0.83	10.33	1.23
Fisuc_0063	1	hypothetical protein	12.87	0.18	1.4	13.09	0.14	12.82	0.14	12.74	0.09	12.91	0.18	12.74	0.19	12.66	0.18	13.09	0.22	12.95	0.43	12.95	0.2	13.06	0.44	13.2	0.43	12.67	0.85	12.77	0.22	12.66	0.39
Fisuc_0064	5	hypothetical protein	10.33	0.24	2.32	10.51	0.51	10.53	0.71	10.5	0.16	10.68	0.98	10.42	0.63	10.45	0.26	9.91	0.04	10.1	1.74	10.34	0.63	9.88	0.75	10.15	0.63	10.24	1.02	10.4	1.08	10.43	0.83
Fisuc_0065	3	Peptidase M23	9.22	0.17	1.84	9.38	0.6	9.29	0.37	9.24	1.96	9.46	0.56	9.34	1.66	9.29	0.42	9.09	0.48	9.14	0.83	9.16	0.58	8.88	0.81	9.04	0.69	9.34	1.07	9.23	1.36	9.18	1.14
Fisuc_0066	14	hypothetical protein	10.75	0.39	3.63	10.65	0.53	11.24	0.44	11.29	0.36	10.62	0.76	11.21	1.13	11.23	0.87	10.11	1.48	10.46	0.94	10.61	1.7	10.16	0.82	10.64	0.93	10.39	0.89	10.92	1.05	10.7	1.51
Fisuc_0067	3	3-isopropylmalate dehydratase, large subunit (EC 4.2.1.33)	10.34	0.22	2.13	10.5	0.31	10.44	0.27	10.25	1.03	10.26	0.8	10.35	0.48	10.07	0.51	9.91	3.18	10.44	1.1	10.38	0.58	10.25	0.88	10.07	0.39	10.74	0.25	10.35	0.8	10.56	0.59
Fisuc_0068	3	3-isopropylmalate dehydratase, small subunit (EC 4.2.1.33)	9.27	0.24	2.59	9.49	0.95	9.26	0.3	9.02	0.23	9.27	0.22	9.1	0.28	8.91	0.23	8.94	3.49	9.39	2.49	9.13	0.98	9.22	1.74	9.24	0.12	9.56	0.5	9.55	0.53	9.63	0.76
Fisuc_0069	2	DNA methylase N-4/N-6 domain protein	9.43	0.15	1.59	9.28	0.43	9.39	1.41	9.41	0.41	9.22	1.08	9.35	1.43	9.32	0.66	9.4	0.33	9.42	0.06	9.48	0.6	9.35	0.51	9.41	0.78	9.6	0.57	9.62	0.34	9.75	0.9
Fisuc_0070	2	hypothetical protein	6.78	0.44	6.49	6.2	3.62	6.73	4.65	7.47	1.82	6.05	2.79	6.47	4.87	7.12	0.64	6.44	3.67	6.93	4	7.01	0.88	6.78	1.47	6.37	4.22	7.17	1.08	7.17	0.5	6.9	1.01
Fisuc_0071	2	transcriptional regulator, XRE family	4.59	0.44	9.59	3.95	6.18	4.57	16.29	5.17	3.84	4.19	3.04	4.18	5.28	4.77	3.98	4.22	1.87	4.5	3.57	4.63	2.97	4.72	5.41	4.23	1.5	5	4.33	5.07	1.79	4.97	2.88
Fisuc_0072	2	ErfK/YbiS/YcfS/YnhG family protein	3.78	0.29	7.67	3.56	3.05	3.63	3.66	3.6	2.72	3.28	5.58	3.83	5.43	3.84	0.42	4.06	4.54	4.14	2.51	4.01	6.13	3.49	2.77	3.57	5.71	4.08	3.2	3.81	5.63	4.07	4.23
Fisuc_0073	2	hypothetical protein	5.87	0.25	4.26	5.65	3.09	5.72	3.4	5.89	1.27	5.53	3.18	5.68	3.69	5.77	3.7	5.85	3.89	6.05	1.53	6.18	2.5	6.08	2.12	5.73	3.89	6.22	2	5.81	2.63	6.08	2.9
Fisuc_0074	2	hypothetical protein	4.78	0.22	4.6	4.85	1.43	4.65	4.18	4.77	2.38	4.63	6.56	4.55	4.16	4.71	5.57	4.89	2.74	4.98	1.81	4.98	1.33	5.02	0.92	4.75	6.19	4.98	4.03	4.59	1.99	4.68	3.09
Fisuc_0075	2	GCN5-related N-acetyltransferase	4.28	0.21	4.91	4.23	7.01	4.07	2.53	4.24	2.83	4.01	2.92	4.18	1.91	4.3	2.11	4.5	0.87	4.59	2.03	4.34	2.08	4.24	5.34	4.12	2.41	4.5	5.39	4.28	5.81	4.44	3.52
Fisuc_0076	1	hypothetical protein	6.94	0.28	4.03	6.56	0.83	6.57	2.22	6.86	0.7	6.73	1.31	6.9	1.03	7.16	2.17	7.17	2.24	6.87	0.73	7.07	0.32	7.23	1.14	7.47	2.4	6.79	3.48	7.11	1.32	6.75	3.35
Fisuc_0077	1	membrane-flanked domain protein	6.65	0.31	4.66	6.05	0.62	6.37	0.21	6.62	3.18	6.4	2.13	6.52	1.11	6.84	1.68	6.61	0.59	6.41	3.42	7	1.14	6.92	0.58	7.18	1.15	6.5	2.13	6.82	1.82	6.82	2.54
Fisuc_0078	1	hypothetical protein	7.99	0.42	5.26	7.26	1.39	7.67	1.2	7.89	0.47	7.62	2.31	7.91	0.19	8.07	0.78	8.27	2.17	7.69	1.11	8.21	0.94	8.45	0.94	8.55	1.84	7.47	3.53	8.6	2.33	8.24	1.44
Fisuc_0079	10	Superoxide dismutase	7.94	1.07	13.48	7.25	1.25	7.15	1.02	7.73	1.4	9.02	2.13	8.21	2.24	8.84	2.46	7.78	8.73	6.57	1.84	7.16	1.49	7.2	1.22	9.85	2.46	6.53	1.75	9.6	2.21	8.27	3.07
Fisuc_0080	1	hypothetical protein	9.17	0.1	1.09	9.11	0.73	9.25	0.33	9.22	0.61	9.08	0.7	9.18	0.32	9.27	0.81	9.14	0.99	9.16	0.68	9.2	0.05	9.32	0.51	9.23	0.27	9.13	0.61	8.98	0.78	9.17	0.58
Fisuc_0081	2	hypothetical protein	8.94	0.14	1.57	8.78	0.79	9.09	0.75	9.14	0.43	8.71	0.17	8.91	0.89	9.06	0.24	8.81	0.15	8.87	1.12	9.04	0.33	9.04	0.33	8.82	0.81	8.94	1.15	8.9	0.34	9.07	1.19
Fisuc_0082	2	hypothetical protein	7.29	0.16	2.19	7.21	0.72	7.26	2.47	7.5	2.27	7.3	0.22	7.2	2.07	7.38	0.39	7.13	0.74	7.19	2.01	7.25	0.9	7.27	0.77	7.21	3.36	7.21	0.7	7.58	1.94	7.34	0.76
Fisuc_0083	1	glycosyl transferase family 2	7.23	0.14	1.94	7.39	0.75	7.16	0.89	7.39	0.75	7.14	1.73	7.03	1.03	7.18	0.55	7.11	3.67	7.21	2.62	7.2	0.76	7.31	1.09	7.18	0.7	7.19	1.03	7.48	0.47	7.25	0.68
Fisuc_0084	1	hypothetical protein	7.04	0.19	2.7	7.35	0.79	6.95	0.99	7.18	0.13	7.11	1.59	6.75	0.36	7.02	0.48	6.89	2.79	7.14	1.02	6.99	0.72	7.29	1.08	6.95	0.5	6.97	0.61	7.14	0.34	6.74	1.38
Fisuc_0085	1	hypothetical protein	6.41	0.3	4.68	6.25	3.94	6.41	1.76	6.37	1	6.24	2.6	6.81	1.71	6.67	1.46	6.51	1.15	5.93	3.87	6.13	2.24	6.05	0.45	6.78	2.18	6.25	2.85	6.73	0.62	6.62	2.9
Fisuc_0086	1	hypothetical protein	7.6	0.24	3.16	7.35	1.14	7.56	1.23	7.7	0.06	7.53	0.91	7.77	1.58	7.81	1.22	7.61	0.82	7.11	1.27	7.48	1.07	7.38	1.46	7.91	0.62	7.48	0.51	7.87	1.11	7.89	0.49
Fisuc_0087	1	hypothetical protein	4.09	0.4	9.78	3.66	4.99	4.06	5.45	4.41	0.82	3.84	6.88	4.22	4.01	4.45	3	4.6	1.83	4.46	5.11	4.44	5.75	3.77	10.64	4.44	4.49	3.46	5.41	3.97	2.92	3.69	4.26
Fisuc_0088	6	protein of unknown function DUF88	6.13	0.55	8.97	5.49	2.34	6.35	1.55	6.54	1.03	5.5	1.76	6.57	2.99	6.61	3.52	7.18	3.14	6.29	1	6.5	1.43	5.72	2.8	6.54	1.5	5.16	2.97	6.05	3.2	5.72	3.04
Fisuc_0089	6	hypothetical protein	6.72	0.58	8.63	6.65	2.03	6.81	2.95	6.81	2.73	7.11	3.2	7.61	5.5	7.49	3.65	7.43	4	6.77	2.8	6.58	0.7	6.09	4.77	6.92	3.81	5.75	2.26	6.22	7.34	6.13	1.55
Fisuc_0090	6	ribonucleoside-triphosphate reductase class III catalytic subunit (EC 1.17.4.2)	5.94	0.77	12.96	5.17	4.73	6.05	5.24	6.12	1.33	6.04	1.38	7.17	6.21	6.83	3.62	7.12	1.73	6.15	4.64	6.08	2.33	5.07	3.6	6.43	4.51	4.8	2.5	5.43	3.55	5.03	2.23
Fisuc_0091	6	hypothetical protein	4.52	0.5	11.06	3.76	2.46	4.6	1.78	4.75	4.84	4.09	10.04	5.13	7.76	5.01	2.93	5.22	0.36	4.77	6.95	4.67	4.78	4.05	5.27	4.93	3.17	3.8	5.89	4.58	2.68	4.12	1.46
Fisuc_0092	6	ID=646560064,locus_tag=Fisuc_0092	6.18	0.55	8.9	5.47	1.59	6.48	0.61	6.56	1.51	5.84	1.11	6.62	0.8	6.82	0.6	6.95	2.33	6.53	4.34	6.44	1.11	5.64	2.14	6.71	1.51	5.3	3.84	5.93	0.79	5.48	3.95
Fisuc_0093	6	von Willebrand factor type A	6.58	0.6	9.12	5.89	1.8	7	0.47	7.09	0.91	5.96	2.96	7.03	1.36	7.2	1.44	7.41	2.3	6.94	3.32	6.99	0.27	6.13	1.15	7.06	1.09	5.51	1.73	6.32	1.5	5.9	1.62
Fisuc_0094	6	hypothetical protein	6.84	0.55	8.04	6.27	0.9	7.22	1.33	7.34	0.34	6.35	1.79	7.33	1.22	7.33	1.97	7.59	0.03	7.15	2.51	7.09	1.31	6.48	1.77	7.28	0.46	5.75	5.43	6.56	1.5	6.25	0.81
Fisuc_0095	1	hypothetical protein	7.7	0.3	3.9	7.7	2.81	7.83	0.82	7.87	1.15	7.77	0.35	7.69	2.32	7.83	0.78	7.81	2.33	7.78	1.11	7.92	1.35	8.18	0.22	7.28	1.56	7.86	2.41	7.17	1.54	7.21	1.75
Fisuc_0096	1	hypothetical protein	9.57	0.28	2.93	9.76	0.85	9.48	0.22	9.68	0.64	9.66	0.5	9.47	0.95	9.69	0.34	9.91	0.76	9.76	1.08	9.63	0.47	9.97	0.35	9.58	1	9.47	1.75	9.08	0.86	8.94	0.86
Fisuc_0097	3	glycosyl transferase family 2	7.84	0.18	2.3	7.83	1.32	7.79	0.24	7.81	0.4	7.63	1.62	7.55	0.8	7.72	1.03	7.68	2.9	7.98	1.34	7.86	0.53	7.82	1.04	7.82	0.96	7.96	1.25	8.21	1.39	8.03	0.57
Fisuc_0098	3	hypothetical protein	8.24	0.22	2.67	8.13	1.86	8.26	1.25	8.31	1.03	7.86	0.74	8.03	1.4	8.08	1.08	8.02	2.66	8.42	0.91	8.38	0.67	8.25	0.09	8.1	1.82	8.27	0.77	8.56	0.57	8.54	0.69
Fisuc_0099	2	DegT/DnrJ/EryC1/StrS aminotransferase	8.58	0.19	2.21	8.58	0.63	8.73	1.51	8.71	0.01	8.28	0.9	8.44	1.54	8.47	1.39	8.34	1.96	8.72	0.75	8.73	0.1	8.54	1.15	8.32	3.15	8.73	1.42	8.66	1.39	8.74	1.54
Fisuc_0100	1	hypothetical protein	9.39	0.19	2.02	9.1	0.85	9.55	0.51	9.57	0.52	9.11	0.9	9.56	1.19	9.52	0.1	9.21	1.68	9.52	0.98	9.61	0.86	9.45	0.83	9.31	0.35	9.21	0.91	9.39	0.94	9.34	1.69
Fisuc_0101	1	hypothetical protein	7.13	0.19	2.66	6.86	1.09	7.15	2.08	7.28	0.51	6.82	1.53	7.23	1.66	7.2	1.33	7.21	0.84	7.41	0.58	7.26	2.54	7.09	1.94	7.12	1.41	6.94	0.9	7.29	2.72	7.05	1.72
Fisuc_0102	3	glyceraldehyde-3-phosphate dehydrogenase, type I	14.28	0.21	1.47	14.43	0.08	14.35	0.08	14.16	0.11	14.27	0.19	14.22	0.24	14.02	0.25	13.98	1.15	14.16	0.13	14.13	0.22	14.25	0.25	14.06	0.59	14.66	0.35	14.49	0.14	14.62	0.3
Fisuc_0103	5	Redoxin domain protein	8.03	0.18	2.24	8.23	1.78	8.17	1.11	8.04	1.88	8.09	0.52	8.24	0.87	8.11	0.57	7.87	1.11	8.02	1.27	7.89	0.85	7.68	1.05	8	1.48	7.86	1.11	8.25	0.67	7.95	0.81
Fisuc_0104	5	hypothetical protein	7.61	0.2	2.63	7.92	0.98	7.75	1.76	7.52	1.2	7.83	1.12	7.86	0.91	7.68	0.84	7.53	1.78	7.57	1.81	7.48	0.69	7.32	0.8	7.58	0.71	7.28	1.02	7.66	0.61	7.47	0.19
Fisuc_0105	1	dihydroorotate oxidase A (EC 1.3.3.1)	9.89	0.19	1.92	9.98	0.99	10.1	0.22	9.99	0.2	10	0.44	10.22	0.55	10.03	0.46	9.71	0.59	9.79	0.12	9.87	0.38	9.56	0.4	9.83	0.36	9.61	0.4	9.95	0.57	9.77	1.07
Fisuc_0106	1	peptidase M20	8.33	0.19	2.28	8.4	1.98	8.25	1.41	8.23	0.63	8.63	0.66	8.23	2.14	8.37	0.82	8.32	2.01	8.04	0.43	8.27	0.43	8.27	0.83	8.61	0.55	8.15	2.16	8.49	0.62	8.31	1.21
Fisuc_0107	4	Silent information regulator protein Sir2	7.99	0.27	3.38	8.3	1.06	7.81	1.33	7.98	0.3	8.6	0.38	8.02	1.03	8.07	1.37	8.09	2.62	7.7	0.84	7.86	0.64	7.94	1.01	8.22	2.07	7.68	2.32	7.89	1.35	7.68	0.84
Fisuc_0108	5	hypothetical protein	7.76	0.27	3.48	7.64	1.11	7.74	2.16	8.03	1.45	8.25	1.3	7.77	1.42	8.06	0.49	7.35	0.45	7.54	1.28	7.73	0.42	7.37	0.5	7.87	2.3	7.41	1.24	7.99	0.54	7.78	1.06
Fisuc_0109	1	oligopeptide/dipeptide ABC transporter, ATPase subunit	7.92	0.17	2.15	8.25	1.46	7.88	0.92	7.88	0.2	8	0.5	7.62	0.88	7.67	0.86	7.92	2.15	8.09	1.35	7.8	1.13	7.99	0.83	7.98	2	8.01	0.23	7.9	0.65	7.82	0.15
Fisuc_0110	1	binding-protein-dependent transport systems inner membrane component	8.09	0.15	1.85	8.16	1.71	8	1.31	7.97	0.51	7.97	1.53	7.9	1.56	7.84	0.08	8.24	0.89	8.3	1.49	8.1	0.84	8.14	0.87	8.17	0.84	8.2	0.89	8.1	0.26	8.21	1.02
Fisuc_0111	1	hypothetical protein	8.98	0.15	1.67	9.07	1.08	8.92	1.39	8.8	1.04	9.02	0.62	9	0.75	8.84	0.85	9.1	0.32	9.22	2.04	9.17	0.36	9.03	0.16	9.04	0.58	8.9	1.14	8.76	0.98	8.94	1.33
Fisuc_0112	1	Radical SAM domain protein	8.29	0.27	3.26	8.24	0.91	7.96	0.68	8.35	1.36	8.37	1.53	8.06	1.37	8.46	1.25	8.56	1.48	8.54	1.48	8.63	0.54	8.08	2.02	8.67	1.96	7.83	0.44	8.3	1.18	8.1	2.05
Fisuc_0113	1	hypothetical protein	8.85	0.27	3.05	8.62	0.91	8.57	0.89	9	1.1	9.08	0.16	8.69	0.64	9.14	0.5	8.88	2.53	8.79	2.11	9.04	0.89	8.79	0.36	9.39	0.83	8.35	0.4	8.77	1.51	8.8	1.47
Fisuc_0114	1	hypothetical protein	8.06	0.16	1.99	7.99	0.69	7.92	0.49	8.08	1.01	7.95	0.96	8.02	1.35	8.07	1.55	8.08	1.24	8.05	0.74	8.19	0.69	8.32	0.61	8.13	1.79	7.7	0.39	8.12	1.54	8.2	1.61
Fisuc_0115	2	exporter of the RND superfamily protein-like protein	8.9	0.15	1.69	8.69	0.97	8.87	0.25	8.86	0.53	8.65	0.18	8.88	0.25	8.88	0.48	9.09	0.17	9.03	0.24	9.06	0.35	9.21	0.75	8.88	1.09	8.88	0.48	8.8	0.53	8.86	0.67
Fisuc_0116	1	aminotransferase class I and II	7.71	0.17	2.2	7.84	1.09	7.74	1.03	7.78	0.84	7.4	1.32	7.52	0.76	7.5	0.53	7.79	1.27	7.77	0.5	7.66	1.38	8.04	0.7	7.8	1.13	7.75	0.42	7.62	0.79	7.73	0.37
Fisuc_0117	1	FHA modulated ABC efflux pump with fused ATPase and integral membrane subunits	8.06	0.18	2.23	8.42	0.88	8.13	0.8	8.08	0.91	8.02	0.12	7.92	1.27	7.91	0.18	8.17	2.47	8.11	0.45	7.98	1.04	8.31	1.25	8.09	0.49	8.04	1.92	7.85	0.18	7.8	0.83
Fisuc_0118	2	serine/threonine protein kinase	8.3	0.26	3.13	8.29	0.89	8.35	0.47	8.41	1.06	7.92	0.25	8.09	1.53	8.13	0.78	8.24	3.28	8.57	0.62	8.57	0.98	8.65	0.24	8.09	0.74	8.7	0.78	7.92	0.89	8.21	0.33
Fisuc_0119	2	protein of unknown function UPF0102	5.49	0.27	4.92	5.48	2.95	5.28	5.34	5.43	1.32	5.13	5.69	5.13	2.8	5.28	2.82	5.56	2.56	5.85	5.78	5.63	1.43	5.81	0.39	5.6	2.2	5.75	1.28	5.49	2.75	5.51	1.14
Fisuc_0120	10	Tetratricopeptide TPR_2 repeat protein	9.39	0.39	4.15	9.11	0.18	9.34	0.08	9.25	0.44	9.38	0.1	9.55	1.34	9.54	1.28	9.15	2.1	9.18	0.54	9.16	0.72	9	0.96	9.15	0.59	9.2	0.38	10.5	1.39	9.87	0.91
Fisuc_0121	10	phosphodiesterase, MJ0936 family	6.33	0.37	5.85	6.17	2.15	6.21	1.03	6.19	0.7	6.52	1.92	6.56	2.98	6.61	2.12	5.98	1.13	6.12	1.57	5.92	1.89	6.02	1.71	6.12	3.12	6.1	2.91	7.26	1.32	6.66	1.21
Fisuc_0122	1	nucleoside recognition domain protein	7.02	0.22	3.13	6.81	1.94	7	1.19	7.02	0.78	6.84	0.57	7.03	1.18	7.02	1.5	6.67	3.14	6.78	1.74	7.02	0.41	7.07	1.27	7.47	1.27	7	0.62	7.34	1.8	7.06	2.09
Fisuc_0123	5	diguanylate cyclase/phosphodiesterase	9.76	0.43	4.41	9.25	0.46	9.46	1.11	9.63	0.72	10.03	0.72	9.85	0.4	10.07	1.64	9.6	2.65	9.32	1.26	9.54	0.84	10.26	0.08	9.77	0.21	9.14	2.27	10.67	1.58	10.01	2
Fisuc_0124	1	hypothetical protein	5.27	0.24	4.55	5.53	2.4	5.07	3.54	5.26	2.65	5.36	2.97	4.87	2.74	5.17	3.51	5.35	1.78	5.32	2.23	5.41	1.55	5.2	5.55	5.73	1.46	5.26	2.57	5.3	0.39	5.03	2.52
Fisuc_0125	1	hypothetical protein	6.9	0.19	2.75	6.9	2.26	6.94	1.65	7.11	1.53	6.78	1.77	6.78	0.53	6.96	0.95	6.97	0.1	6.81	3.12	7.05	0.75	7.03	0.71	7.22	2.39	6.7	1.51	6.69	2.08	6.74	1.27
Fisuc_0126	5	protein of unknown function DUF204	5.84	0.36	6.16	5.62	2.24	6.24	1.06	5.89	1.48	5.98	2.77	6.31	1.56	6.19	2.17	5.36	3.92	5.76	2.57	5.69	0.82	5.69	0.91	5.18	3.65	6.32	4.9	5.54	2.65	5.86	3.41
Fisuc_0127	2	DNA ligase, NAD-dependent	8.38	0.1	1.19	8.37	1.18	8.41	0.97	8.39	0.6	8.46	1.03	8.45	0.61	8.36	0.68	8.3	0.55	8.33	0.87	8.32	0.4	8.41	0.72	8.38	0.7	8.56	0.59	8.22	0.89	8.29	1.66
Fisuc_0128	10	hypothetical protein	9.05	0.34	3.76	8.96	0.16	8.51	1.28	8.84	0.12	9.24	0.51	9.12	3.94	9.21	1.58	9.17	2.4	8.97	1.37	9.08	0.55	8.45	0.73	9.09	0.24	8.99	1.29	9.69	0.45	9.48	0.86
Fisuc_0129	6	hypothetical protein	8.8	0.36	4.09	8.6	0.26	8.54	2.91	8.72	1.07	9.07	1.07	9.4	3.73	9.34	2.17	8.97	3.75	8.59	1.21	8.74	1.21	8.1	1.68	8.86	0.61	8.52	1.2	8.91	1.38	8.91	0.67
Fisuc_0130	3	cobalamin synthesis protein P47K	8.37	0.34	4.06	8.56	0.71	8.32	0.2	8.21	1.16	8.87	0.46	8.59	1.56	8.35	0.71	7.78	2.23	8.15	2.1	8.09	0.39	7.87	0.24	8.03	1.01	8.67	0.32	8.81	1.03	8.64	0.42
Fisuc_0131	6	protein of unknown function DUF195	9.6	0.45	4.69	9.19	0.6	9.63	0.17	9.78	0.26	9.33	0.62	10.17	0.81	10.18	1.25	10.32	1.55	9.36	2.47	9.65	0.54	8.77	0.33	10.05	0.29	9.12	0.54	9.86	0.72	9.28	1.03
Fisuc_0132	6	Ankyrin	9.52	0.6	6.3	9.22	1.1	9.65	0.62	9.72	0.62	9.35	1.23	10.2	0.82	10.29	1.46	10.63	1.2	9.34	2.74	9.52	0.37	8.4	0.45	10.16	0.14	8.72	0.88	9.57	0.71	8.9	0.39
Fisuc_0133	6	hypothetical protein	9.46	0.54	5.71	9.24	0.86	9.6	0.74	9.62	0.57	9.45	1.1	10.15	0.85	10.14	1.05	10.3	3.06	9.22	2.06	9.42	0.49	8.3	0.48	9.91	0.4	8.83	2.05	9.55	0.4	8.95	1.1
Fisuc_0134	6	von Willebrand factor type A	8.91	0.45	5.05	8.54	0.94	9.06	0.84	9.15	0.98	8.52	1.82	9.36	0.37	9.39	1.32	9.53	2.33	8.86	2.85	9.05	0.54	7.9	0.75	9.3	1.46	8.53	1.65	9.21	1.02	8.58	1.65
Fisuc_0135	6	serine/threonine protein kinase	8.22	0.45	5.47	7.49	1.12	8.4	1.31	8.46	0.75	7.76	1.95	8.71	1.01	8.59	0.8	8.65	1.1	8.11	2.73	8.38	1.75	7.3	0.6	8.58	1.39	8.07	1.38	8.63	1.57	8.11	1.65
Fisuc_0136	1	hypothetical protein	7.14	0.34	4.76	7	2.02	6.74	1.99	6.78	0.39	8	1.61	7.4	0.96	7.39	2.72	7.49	0.92	7.07	1.32	7.11	2.31	6.91	1.57	7.26	1.91	7.06	0.88	6.96	0.99	6.94	3.04
Fisuc_0137	8	Anthranilate synthase	10.52	0.53	5.04	11.2	1.28	10.31	2.52	10.16	0.76	11.32	1.16	10.81	3.75	10.61	1.97	10.28	3.18	9.91	2.69	9.66	0.43	9.83	2.23	10.59	2.18	10.71	0.28	10.88	0.89	11	0.62
Fisuc_0138	8	anthranilate synthase, component II (EC 4.1.3.27)/anthranilate phosphoribosyltransferase (EC 2.4.2.18)	9.62	0.7	7.28	10.54	0.74	9.35	0.07	9.11	0.63	10.75	0.35	9.67	3.51	9.28	0.9	9.26	1.54	8.97	2.13	8.56	0.93	8.84	3.82	9.44	2.3	10.09	0.15	10.44	0.59	10.31	0.79
Fisuc_0139	6	hypothetical protein	8.67	0.4	4.61	8.71	1.17	8.78	1.49	8.78	0.86	9.28	0.77	9.41	4.3	9.11	1.13	8.77	6.19	8.39	0.16	8.46	0.23	8.12	0.35	8.57	0.82	8.34	0.65	8.22	0.09	8.48	0.96
Fisuc_0140	7	CRISPR-associated protein, Csn1 family	9.01	0.5	5.55	9.68	0.99	8.38	0.66	8.62	0.72	10.23	0.47	8.64	0.77	8.85	2.49	9.4	3.3	8.65	0.63	8.56	0.44	9.25	0.89	9.02	1.48	8.97	1.22	9.05	0.58	8.93	1.75
Fisuc_0141	7	CRISPR-associated protein, Cas1 family	6.04	0.55	9.11	6.94	1.39	5.57	1.7	5.77	3.11	7.46	1.85	5.7	5.14	5.76	1.37	6.5	3.79	5.71	0.6	5.72	1.03	6.11	0.55	5.92	2.03	5.88	2.3	5.96	3.53	5.77	1.08
Fisuc_0142	7	CRISPR-associated protein Cas2	3.89	0.6	15.42	4.44	2.04	3.41	5.48	3.53	3.34	5.66	1.41	3.94	3.34	3.9	3.96	4.27	6.11	3.44	6	3.45	5.73	3.72	4.01	3.91	4.88	3.48	5.71	3.54	5.46	3.91	4.34
Fisuc_0143	9	nitrite and sulphite reductase 4Fe-4S region	9.51	0.68	7.15	10.02	2.94	10.02	1.33	10.16	0.62	9.72	1.89	9.75	2.22	9.75	2.08	8.77	3.89	8.94	5.55	9.26	1.28	10.35	1.61	8.34	0.87	9.64	2.48	8.27	1.34	9.93	2.91
Fisuc_0144	9	dissimilatory adenylylsulfate reductase alpha subunit precursor (EC 1.8.99.2)	9.42	0.67	7.11	10.03	2.66	9.86	0.88	10.07	0.82	9.77	1.42	9.69	1.74	9.71	1.74	8.72	1.49	9.09	7.39	9.25	0.85	10.32	2.22	8.44	1	8.98	2.12	8.14	2.09	9.57	3.54
Fisuc_0145	9	dissimilatory adenylylsulfate reductase beta subunit (EC 1.8.99.2)	5.6	0.61	10.89	6.12	3.56	5.92	1.4	6.31	1.53	5.97	1.31	5.78	2.68	5.97	2.35	5.16	6.12	5.21	10.71	5.61	2.48	6.46	3.44	4.83	3.8	4.9	8.53	4.58	1.58	5.45	3.47
Fisuc_0146	9	sulfate adenylyltransferase subunit 2 (EC 2.7.7.4)	7.34	0.67	9.13	7.86	2.01	7.71	1.05	8.22	1.52	7.57	2.26	7.49	0.95	7.83	0.66	6.55	1.05	7.13	9.46	7.32	0.61	8.27	1.91	6.51	1.97	6.55	3.94	6.15	2.98	7.33	0.29
Fisuc_0147	9	sulfate adenylyltransferase subunit 1 (EC 2.7.7.4)	8.77	0.72	8.21	9.41	2.47	9.17	0.27	9.7	0.86	9.06	1.96	8.9	0.65	9.32	1.11	7.92	1.53	8.52	8.24	8.75	0.51	9.7	1.07	7.99	1.16	7.8	4.03	7.55	2.05	8.75	3.58
Fisuc_0148	9	hypothetical protein	7.55	1.01	13.38	8.14	6.17	7.85	2.29	8.82	1.86	7.88	5.15	7.39	4.59	8.49	1.58	6.2	9.03	6.79	9.17	7.18	2.81	9.11	4.13	5.9	3.16	7.56	6.68	6.06	1.88	7.9	4.39
Fisuc_0149	9	sulfate ABC transporter, periplasmic sulfate-binding protein	7.74	1.05	13.57	8.54	5.75	8.11	0.51	9.25	1.66	8.18	4.92	7.79	1.93	8.84	1.61	6.22	5.1	7.23	12.59	7.45	1.05	9.07	4.85	6.14	1.18	7.02	4.07	6.24	2.43	7.73	2.96
Fisuc_0150	9	sulfate ABC transporter, inner membrane subunit CysT	8.01	0.9	11.24	8.19	5.33	8.41	1.79	8.76	0.48	7.72	2.5	7.94	3.71	8.36	3.67	6.88	12.82	7.13	5.69	7.69	2.23	9.48	1.8	6.29	2.14	8.64	4.98	7.19	2.7	9.06	2.78
Fisuc_0151	9	sulfate ABC transporter, inner membrane subunit CysW	7.44	0.82	11.02	7.82	4.44	7.71	2.18	8.22	2.08	7.45	2.45	7.35	1.87	7.83	2.18	6.61	8.81	6.71	10.23	7.16	1.84	9.07	3.92	6.08	2.66	7.51	2.51	6.33	3.73	7.98	5.06
Fisuc_0152	9	sulfate ABC transporter, ATPase subunit	7.5	0.85	11.33	7.9	5.34	7.8	1.3	8.59	1.13	7.76	3.95	7.56	0.71	8.18	1.76	6.22	4.15	7.01	11.69	7.46	1.7	8.96	4.13	6.42	4.41	6.56	1.72	6.4	1.07	7.78	4.98
Fisuc_0153	1	hypothetical protein	1.79	0.32	17.88	2.05	21.2	1.99	10.91	2.15	14.51	1.92	20.65	1.78	8.61	2.15	8.98	1.51	15.23	1.52	8.79	1.71	1.55	1.86	17.49	1.58	5.05	1.51	7.04	1.41	6.1	1.88	13.17
Fisuc_0154	9	metal dependent phophohydrolase	7.16	0.83	11.59	7.61	6.24	6.82	1.8	8.04	0.28	7.35	5.02	6.42	2.87	7.66	2.07	6.55	6.75	6.24	3.71	6.84	1.87	8.76	2.38	5.86	4.66	7.7	2.68	6.4	4.52	7.84	2.57
Fisuc_0155	9	O-acetylhomoserine sulfhydrylase (EC 2.5.1.49)	7.27	1.1	15.13	8.19	8.29	7.16	2.5	8.2	1.17	7.69	5.15	6.81	3.21	7.82	1.36	6.45	15.12	6.29	8	6.82	3.08	9.49	3.46	5.47	1.28	7.52	5.9	5.76	2.1	7.82	4.91
Fisuc_0156	9	hypothetical protein	5.61	1.06	18.89	6.94	10.12	5.41	3.35	6.57	1.88	6.51	4.84	5.23	4.47	6.16	2.71	4.93	12.06	5.02	12.12	5.29	3.61	7.56	10.48	4.05	4.37	5.12	4.64	4.17	4.42	5.35	9.62
Fisuc_0157	9	Cupin 2 conserved barrel domain protein	4.03	0.9	22.33	4.81	17.15	3.71	3.04	5.18	4.72	4.54	7.7	3.65	2.73	4.77	4.74	3.57	11.13	3.57	15.41	4.05	4.18	5.73	12.47	3.23	6.27	3.16	7.86	2.81	1.1	3.42	9.69
Fisuc_0158	11	hypothetical protein	9.24	0.84	9.09	10.24	1.51	10.06	1.26	10.03	0.38	10.19	1.44	9.98	1.01	9.83	1.15	8.23	1.28	9.01	3.55	9.08	1.53	9.37	1.37	8.18	3.21	7.76	2.09	8.48	1.16	8.61	0.85
Fisuc_0159	11	biotin synthase (EC 2.8.1.6)	8.95	0.64	7.15	10.06	0.98	9.56	1.08	9.45	0.24	9.77	0.86	9.39	1.68	9.29	0.35	8.1	4.12	8.61	1.33	8.63	0.5	8.83	0.57	8.12	1.87	8.23	1.37	8.28	1.82	8.66	0.16
Fisuc_0160	11	hypothetical protein	7.03	0.65	9.25	8.38	0.77	7.42	2.37	7.45	1.19	7.99	1.13	7.39	1.49	7.27	0.59	6.2	5.53	6.71	1.05	6.74	1.21	6.9	0.71	6.22	2.01	6.33	2.07	6.41	1.79	6.76	1.86
Fisuc_0161	1	sulfate ABC transporter, periplasmic sulfate-binding protein	8.31	0.29	3.49	8.99	1.83	8.3	2.29	8.33	2.09	8.61	1	8.42	1.86	8.32	0.65	8.15	0.53	8.41	0.68	8.4	0.6	8.22	0.09	8.14	0.78	7.99	0.9	7.78	1.25	8.22	2.47
Fisuc_0162	9	O-acetylhomoserine aminocarboxypropyltransferase	10.94	0.66	6.03	11.58	2.31	11.22	1.16	11.03	0.12	11.3	1.68	10.95	1.64	10.76	1.28	10.45	5.09	10.4	1.91	10.68	1.75	12	0.76	9.53	0.9	11.51	1.03	10.15	1.92	11.46	1.4
Fisuc_0163	9	SirA family protein	9.62	0.69	7.17	10.56	2.19	9.78	0.53	9.63	0.52	10.26	1.91	9.48	2.05	9.4	0.74	9.27	4.91	9.06	3.78	9.3	2.02	10.72	0.97	8.29	2.06	9.89	1.57	8.72	1.45	10.17	2.32
Fisuc_0164	9	thiamine biosynthesis protein ThiS	9.2	0.7	7.61	10.21	2.37	9.39	0.83	9.26	0.72	9.88	2.04	9.09	1.24	8.97	0.69	8.64	5.83	8.74	4.64	8.94	1.56	10.31	1.38	7.92	0.75	9.29	1.4	8.22	0.57	9.7	2.22
Fisuc_0165	9	UBA/THIF-type NAD/FAD binding protein	10.75	0.71	6.6	11.85	2.09	10.91	0.65	10.81	0.64	11.49	1.76	10.67	1.22	10.52	1.18	10.21	4.91	10.31	3.69	10.52	1.46	11.87	1.12	9.51	1.19	10.74	1.38	9.73	0.26	11.14	2.12
Fisuc_0166	9	Mov34/MPN/PAD-1 family protein	9.8	0.67	6.84	10.85	1.96	9.93	1.13	9.86	1.71	10.61	1.24	9.77	1.05	9.64	0.94	9.3	4.65	9.54	4.5	9.63	0.97	10.89	2.14	8.76	0.8	9.4	1.46	8.77	0.39	10.12	2.71
Fisuc_0167	9	Mov34/MPN/PAD-1 family protein	8.61	0.74	8.59	9.62	1.31	8.66	3.02	8.72	1.93	9.52	2.59	8.71	0.62	8.49	1.81	8.35	2.81	8.42	7.26	8.5	0.18	9.8	3.41	7.55	1.61	7.96	3.09	7.34	1.41	8.79	4.02
Fisuc_0168	7	hypothetical protein	7.9	0.91	11.52	9.9	1.11	7.59	1.53	7.74	2.08	9.91	0.38	7.7	0.67	7.71	1.07	7.2	0.62	7.41	6.52	7.54	0.74	8.32	3.88	7.15	1.96	7.06	1.44	7.32	0.8	7.84	4.28
Fisuc_0169	7	addiction module toxin, RelE/StbE family	7.86	0.88	11.2	9.84	0.48	7.55	2.82	7.59	0.5	9.84	0.71	7.72	2.25	7.68	0.66	7.16	0.1	7.48	4.34	7.48	0.29	8.15	2.77	7.27	2.34	6.97	1.77	7.4	0.8	7.68	3.46
Fisuc_0170	9	thiazole biosynthesis adenylyltransferase ThiF	11.08	0.68	6.14	12.07	1.59	11.1	0.72	10.92	0.63	11.78	1.12	10.91	1.26	10.65	0.93	10.78	4.65	10.35	2.42	10.66	2.01	12.24	1.7	9.96	0.66	11.59	1.12	10.47	1.88	11.56	1.65
Fisuc_0171	11	hypothetical protein	11.04	0.52	4.71	11.84	0.4	11.36	0.6	11.37	0.86	11.75	0.43	11.27	1.03	11.36	0.53	10.6	1.98	10.81	0.18	10.83	0.28	11.42	2.43	10.14	0.8	10.58	1.3	10.36	0.55	10.79	0.66
Fisuc_0172	11	cysteine desulfurase (EC 2.8.1.7)	11.97	0.57	4.76	13	0.35	12.25	0.6	12.2	0.93	12.88	0.21	12.2	1.18	12.26	0.27	11.5	1.08	11.77	0.39	11.65	0.72	12.22	1.52	11.06	1.15	11.33	0.32	11.34	0.72	11.7	1.62
Fisuc_0173	11	Serine O-acetyltransferase	8.79	0.63	7.17	9.85	0.47	9.11	1.12	9.2	1.12	9.66	0.66	8.96	0.97	9.2	0.99	8.62	1.54	8.83	1.23	8.58	0.21	9.12	1.91	7.86	0.96	7.91	0.97	8.05	0.24	8.07	1.99
Fisuc_0174	16	Pectate lyase/Amb allergen	10.52	1	9.51	10.37	0.37	9.89	0.63	9.81	0.78	11.87	0.81	11.01	1.97	10.47	1.62	11.78	3.93	10.34	2.55	11.19	0.33	10.13	1.86	12	2.79	8.38	1.48	11.07	1.78	9.4	1.04
Fisuc_0175	13	hypothetical protein	9.83	1.29	13.12	10.01	0.87	9.96	0.87	10.02	1.49	11.53	2.3	11.57	3.09	11.17	1.93	9.36	7.08	8.99	2.16	9.55	0.71	7.66	1.52	10.99	3.79	7.54	1.39	10.37	1.82	8.7	0.69
Fisuc_0176	3	indole-3-glycerol phosphate synthase (EC 4.1.1.48)	7.36	0.21	2.85	7.5	0.54	7.46	0.63	7.23	1.96	7.53	1.37	7.4	2.61	7.3	1.52	7.09	0.63	7.28	1.43	7.09	0.86	7.07	2.83	7.4	1.04	7.43	0.84	7.74	1.4	7.48	2.1
Fisuc_0177	11	Inorganic diphosphatase	4.62	0.5	10.82	4.32	0.33	4.92	5.37	4.79	1.35	4.92	2.52	5.62	8.36	5.41	2.75	4.09	1	4.24	6.3	4.14	0.4	3.99	4.43	4.58	7.38	4.44	2.15	4.48	3.16	4.57	3.25
Fisuc_0178	8	hypothetical protein	10.59	0.32	3.02	10.65	1.35	10.27	0.95	10.26	0.09	10.96	0.24	10.32	0.75	10.35	0.58	10.39	0.1	10.32	0.36	10.44	0.26	10.63	0.38	10.67	0.75	10.65	0.44	11.19	0.29	11.14	1.24
Fisuc_0179	8	tryptophan synthase, beta chain (EC 4.2.1.20)	11.03	0.42	3.81	11.9	1.06	10.85	2.21	10.69	1.95	11.84	0.66	11.05	1.71	10.88	1.18	10.93	1.55	10.84	2.77	10.71	0.64	10.52	1.45	10.7	1.14	11.03	0.3	11.22	0.5	11.18	0.34
Fisuc_0180	8	tryptophan synthase, alpha chain (EC 4.2.1.20)	8.59	0.62	7.22	9.67	1.94	8.26	2.99	7.85	1.44	9.64	1.17	8.54	3.26	8.19	1.62	8.61	1.59	8.39	5.57	7.95	2.25	7.8	4.86	8.36	3	9.07	0.93	8.93	1.07	8.95	0.97
Fisuc_0181	3	aconitase (EC 4.2.1.3)	9.46	0.28	2.96	9.47	0.49	9.68	0.3	9.37	0.57	9.39	0.48	9.54	0.75	9.25	1.69	8.98	5.64	9.64	0.68	9.46	0.69	9.4	2.12	9.23	1.42	10.14	0.49	9.28	1.15	9.53	1.73
Fisuc_0182	2	diguanylate cyclase	6.94	0.3	4.32	6.71	2.91	6.88	1.17	7.1	1.67	6.59	3.98	6.49	1.45	7.03	2.33	6.59	0.7	6.65	3.27	7.14	0.33	7.37	2.16	6.96	1.62	7.08	1.95	7.37	2.3	7.05	2.19
Fisuc_0183	1	sodium:neurotransmitter symporter	8.86	0.13	1.47	9.08	0.22	8.76	0.44	8.73	0.52	9	0.11	8.76	1.09	8.79	0.2	8.68	0.49	8.73	0.87	8.79	1.41	8.87	0.63	8.95	0.62	9.04	0.73	8.96	1.25	8.82	0.32
Fisuc_0184	1	ID=646560065,locus_tag=Fisuc_0184	3.52	0.27	7.67	3.84	2.61	3.41	3.44	3.45	4.41	3.59	9.83	3.42	4.91	3.53	7.76	3.42	0.83	3.2	8.36	3.17	5.4	3.71	8.61	3.62	4.25	3.43	8.68	3.71	7.28	3.81	3.21
Fisuc_0185	5	AMP-dependent synthetase and ligase	8.79	0.38	4.32	8.16	0.26	8.99	0.82	8.93	0.35	8.04	2.04	8.67	1.88	8.61	1.34	8.55	4.91	8.98	0.29	8.93	0.33	9.06	0.8	8.56	2.46	9.43	0.4	8.95	0.83	9.09	1.54
Fisuc_0186	9	Endoribonuclease L-PSP	8.36	0.63	7.54	8.1	2.32	8.31	1.36	8.59	0.64	7.97	3.26	8.16	1.92	8.34	1.78	7.47	5.88	7.57	2.66	8.03	1.74	9.42	1.56	7.55	1.49	9.09	1.11	8.77	1.28	9.31	0.45
Fisuc_0187	1	hypothetical protein	6.81	0.17	2.5	7.04	0.84	6.61	0.8	6.78	1.7	6.85	1.51	6.59	0.11	6.77	1.97	6.94	2.06	6.92	2.55	6.75	3.1	6.76	1.39	6.76	0.97	7.05	0.51	6.85	2.43	6.71	2.29
Fisuc_0188	3	DNA mismatch repair protein MutS	9.34	0.2	2.14	9.57	0.95	9.41	0.75	9.37	0.54	9.17	0.67	9.11	0.77	9.08	0.25	9.11	2.81	9.46	1.12	9.25	0.26	9.5	0.27	9.1	1.92	9.6	0.34	9.47	0.46	9.5	0.22
Fisuc_0189	3	condensin subunit ScpB	7.3	0.18	2.47	7.28	2.28	7.43	1.41	7.33	0.36	7.04	1.46	7.03	2.21	7.18	1.93	7.14	4.01	7.45	1.78	7.33	1.45	7.42	1	7.33	1.26	7.35	1.66	7.44	1.02	7.43	1.98
Fisuc_0190	3	glutamate 5-kinase	8.82	0.18	2.04	8.95	0.81	8.9	0.31	8.87	0.24	8.48	0.15	8.63	1.21	8.57	1.33	8.62	2.1	8.99	1.08	8.81	0.02	8.98	0.52	8.82	1.51	8.91	1.07	9	0.51	8.92	1.37
Fisuc_0191	1	helicase domain protein	10.74	0.11	1.02	10.78	0.27	10.79	0.55	10.71	0.54	10.57	0.2	10.66	0.28	10.57	0.52	10.71	0.54	10.93	0.98	10.81	0.28	10.9	0.37	10.72	0.09	10.75	0.28	10.71	0.24	10.79	0.46
Fisuc_0192	2	RDD domain containing protein	7.98	0.23	2.88	7.77	2.11	8.19	1.02	8.26	0.17	7.66	1.97	7.85	0.97	8.02	1.65	7.56	0.63	7.89	3.14	8.23	0.93	8.19	0.71	7.88	1.21	7.9	2.01	8.06	1.2	8.09	1.09
Fisuc_0193	3	UDP-N-acetylglucosamine 1-carboxyvinyltransferase (EC 2.5.1.7)	8.55	0.18	2.11	8.71	1.19	8.64	1.04	8.51	0.9	8.4	0.9	8.37	0.74	8.27	0.66	8.32	3.39	8.58	0.65	8.52	1.21	8.73	0.87	8.46	0.25	8.74	0.76	8.65	0.52	8.78	0.63
Fisuc_0194	5	ABC transporter related protein	7.73	0.34	4.4	8.48	0.48	7.92	0.84	7.7	0.74	8.04	1.09	7.78	1.25	7.36	0.66	7.36	4.91	7.74	1.13	7.51	0.56	7.86	0.3	7.15	0.78	7.44	1.65	7.9	1.73	7.88	1.78
Fisuc_0195	5	transport system permease protein	7.9	0.3	3.8	8.48	1.5	8.24	0.54	7.77	0.32	8.18	0.34	8	1.82	7.6	0.78	7.72	2.36	8.01	1.18	7.8	0.89	7.82	1.18	7.38	1.6	7.61	1.21	8.01	1.12	7.97	2.53
Fisuc_0196	5	Beta-barrel assembly machine subunit BamD	9.15	0.3	3.28	9.78	0.77	9.49	0.73	9.08	0.62	9.36	0.97	9.18	1.52	8.84	1.04	8.82	2.12	9.13	2.1	9.08	0.43	9.21	0.11	8.66	0.95	8.84	1.62	9.29	0.46	9.19	0.99
Fisuc_0197	5	OmpA/MotB domain protein	8.39	0.28	3.34	8.96	0.78	8.63	0.66	8.33	0.9	8.64	1.07	8.47	0.63	8.11	1.66	8.09	3.14	8.37	1.57	8.32	0.6	8.48	0.77	7.99	0.92	8	2.66	8.54	0.79	8.45	1.14
Fisuc_0198	5	TolB domain protein	9.36	0.29	3.1	9.75	0.73	9.58	0.1	9.25	0.21	9.68	1.06	9.56	1.04	9.13	1.48	8.96	2.96	9.33	1.2	9.3	0.27	9.43	0.55	8.85	0.55	8.96	1.86	9.64	0.48	9.49	0.59
Fisuc_0199	5	hypothetical protein	8.87	0.39	4.4	9.55	1.29	9.1	1.2	8.71	0.36	9.57	0.6	9.37	2.51	8.7	0.61	8.73	0.16	8.78	2.18	8.53	0.43	8.74	0.14	8.36	0.83	8.38	0.87	8.85	0.9	8.75	1.07
Fisuc_0200	5	Biopolymer transport protein ExbD/TolR	8.7	0.39	4.48	9.08	0.69	8.88	1.32	8.51	0.77	9.36	1.04	9.34	2.56	8.88	2.04	8.71	0.77	8.56	1.03	8.42	0.57	8.42	1.13	8.44	2.12	7.98	2.25	8.71	1.83	8.58	2.02
Fisuc_0201	5	Cell division and transport-associated protein TolQ (TC 2.C.1.2.1)	9.83	0.38	3.87	9.97	0.79	10.04	1.35	9.77	0.33	10.34	0.11	10.53	2.92	9.96	0.74	9.52	0.93	9.56	0.85	9.69	0.29	9.58	0.51	9.36	0.34	9.16	0.96	10.01	1.22	10	1.32
Fisuc_0202	14	hypothetical protein	12.21	0.31	2.54	12.2	0.74	12.47	0.22	12.34	0.32	12.36	0.57	12.55	1.07	12.39	0.14	11.66	1.17	11.94	1.45	12.18	0.66	12	0.8	11.76	0.53	11.8	0.75	12.6	0.67	12.52	1.34
Fisuc_0203	2	FolC bifunctional protein	8.38	0.19	2.27	8.48	0.19	8.49	0.55	8.5	0.7	8.24	0.85	8.45	1.23	8.36	1.22	8.06	2.79	8.52	0.15	8.52	0.57	8.32	0.6	7.97	0.54	8.66	0.34	8.4	1.68	8.32	1.82
Fisuc_0204	1	Deoxyribonuclease I	6.23	0.32	5.14	5.57	1.01	6.02	0.2	6.31	2.05	5.81	3.84	6.19	2.49	6.34	2.5	6.36	4.09	6.26	0.23	6.57	0.15	6.33	0.67	6.84	1.35	6.13	2.15	6.25	0.15	6.32	1.52
Fisuc_0205	5	SSU ribosomal protein S4P	11.86	0.38	3.2	11.78	0.34	11.97	0.22	11.8	0.12	11.59	0.15	11.78	1.13	11.66	1.16	11.17	4.37	11.85	0.16	11.73	0.28	11.71	1.16	11.44	1.29	12.45	1.17	12.22	0.26	12.62	1.4
Fisuc_0206	4	ID=646560066,locus_tag=Fisuc_0206	1.8	0.33	18.33	1.68	9.45	1.81	11.24	1.72	3.4	2.39	11.84	2.31	5.92	1.88	2.23	2.03	7.98	1.51	4.05	1.67	14.31	1.43	4.84	2.19	9.34	1.62	13.01	1.53	11.54	1.55	8.54
Fisuc_0207	4	glycoside hydrolase family 8	8.09	0.95	11.74	8.03	1.25	8.02	0.75	7.87	0.99	9.03	0.69	8.77	3.15	8.41	1.51	10.1	3.9	9.12	0.68	8.88	0.86	8.12	2.71	6.71	2.34	6.96	1.37	6.85	0.89	7.01	1.22
Fisuc_0208	1	transcriptional regulator, GntR family	8.48	0.19	2.24	8.66	1.18	8.53	0.55	8.59	0.39	8.61	1.16	8.57	0.78	8.56	0.5	8.42	1.98	8.32	1.38	8.48	0.12	8.58	0.59	8.7	0.42	8.11	1.12	8.18	1.06	8.36	0.57
Fisuc_0209	6	hypothetical protein	8.45	0.36	4.26	8.29	0.47	8.93	0.29	8.78	0.8	8.67	0.21	8.94	1.05	8.79	0.89	8.16	0.35	8.37	2.21	8.63	1.19	8.49	2	8.05	0.66	8.26	1.39	7.77	0.91	8.07	1.03
Fisuc_0210	1	hypothetical protein	3.58	0.26	7.26	3.37	1.79	3.64	3.84	3.38	8.65	3.95	5.09	3.42	6.97	3.64	5.28	3.36	8.25	3.52	5.84	3.43	4.79	3.45	1.25	3.81	4.68	3.53	7.4	3.64	4.82	3.96	4.58
Fisuc_0211	3	phosphoribosylaminoimidazole-succinocarboxamide synthase (EC 6.3.2.6)	10.46	0.27	2.58	10.41	0.17	10.49	0.44	10.48	0.18	10.26	0.56	10.34	0.6	10.3	0.98	10.03	2.59	10.25	1.89	10.49	0.11	10.34	1.18	10.3	0.85	10.84	0.17	10.9	0.98	10.92	1.42
Fisuc_0212	2	protein tyrosine/serine phosphatase	7.13	0.2	2.81	6.95	1.92	7.07	2.19	7.11	0.88	6.8	1.24	6.95	1.28	6.98	0.18	7.29	1.16	7.24	2.73	7.11	1.44	7.24	2.11	7.48	1.83	7.34	0.9	7.15	1	7.19	2.83
Fisuc_0213	2	hypothetical protein	8.32	0.17	2.04	8.19	0.7	8.38	0.32	8.31	0.73	7.95	0.18	8.26	0.61	8.21	1.76	8.19	0.84	8.38	1.19	8.43	0.57	8.43	0.87	8.41	0.4	8.59	0.66	8.24	0.99	8.51	0.58
Fisuc_0214	3	Glycosyltransferase 28 domain protein	8.08	0.15	1.86	8.19	0.24	8.17	0.71	8.22	0.41	7.88	1.27	7.9	0.35	7.92	0.61	7.96	1.53	8.11	0.35	8.05	0.79	8.23	1.25	7.99	0.24	8.31	1.23	7.92	0.44	8.18	0.77
Fisuc_0215	2	Glycosyl hydrolase family 98 putative carbohydrate binding module	9.01	0.29	3.22	8.64	0.37	9.04	0.71	9.05	0.89	8.39	1.53	8.78	0.72	8.92	2.1	8.96	1.47	9.33	2.1	9.35	0.97	9.15	0.63	9.03	0.1	9.33	0.17	8.84	0.51	9.27	1.88
Fisuc_0216	12	hypothetical protein	5.52	0.62	11.23	4.74	6.38	5.17	0.28	6.09	1.37	5.36	2.99	5.08	1.9	6.12	0.41	5.58	9.95	6.29	3.11	6.33	1.18	5.34	1.03	6.4	3.93	4.63	1.65	5.14	1.69	5.09	0.65
Fisuc_0217	12	hypothetical protein	5.84	0.58	9.93	5.53	1.02	5.41	1.4	6.27	2.21	5.59	3.2	5.51	3.19	6.18	0.36	5.91	7.49	6.7	1.45	6.57	0.89	5.86	3.61	6.68	0.9	4.93	6.91	5.43	3.65	5.16	3.38
Fisuc_0218	1	hypothetical protein	4.9	0.34	6.94	4.46	3.58	4.64	6.54	5.05	5.48	4.75	2.27	4.79	4	5.02	0.45	4.78	6.21	5.38	3.21	5.25	3.94	4.92	1.07	5.48	3.86	4.65	2.16	4.63	5.04	4.8	3.13
Fisuc_0219	1	Radical SAM domain protein	6.39	0.39	6.1	6.17	2.53	6.17	1.39	6.56	2.34	6.5	1.65	6.26	0.67	6.63	3.66	6.31	1.96	7.07	0.94	6.67	3.31	5.97	2.4	7.05	0.89	6.03	1.85	6.17	2.29	5.89	3.55
Fisuc_0220	2	hypothetical protein	11.01	0.1	0.91	11.22	0.33	11.02	0.41	11.12	0.06	10.96	0.21	11.07	1.18	11.08	0.07	10.87	0.27	10.96	0.45	10.99	0.17	11.03	0.61	11.02	0.45	10.97	0.46	10.88	0.21	10.91	0.43
Fisuc_0221	2	LSU ribosomal protein L31P	12.09	0.14	1.16	11.9	0.63	12.15	0.41	12.13	0.25	12.15	0.68	12.25	0.69	12.25	0.43	12.02	0.02	12.14	0.63	12.05	0.48	12.03	0.32	11.89	1.37	12.03	0.99	12.04	0.35	12.21	1.81
Fisuc_0222	1	hypothetical protein	8.41	0.22	2.62	8.38	0.79	8.4	0.38	8.48	0.88	8.68	0.52	8.7	2.03	8.58	1.09	8.53	2.89	8.25	1.83	8.4	0.1	8.09	1.19	8.55	0.62	7.98	0.89	8.31	0.84	8.42	1.07
Fisuc_0223	1	Outer membrane protein/protective antigen OMA87-like protein	6.84	0.3	4.39	7.52	1.62	6.69	0.29	6.71	1.43	7.21	0.33	6.48	0.68	6.64	1.36	6.58	4.86	6.74	1.14	6.77	1.47	6.9	0.61	6.88	0.35	6.53	3.1	7.09	1.82	6.92	1.97
Fisuc_0224	1	hypothetical protein	8.19	0.22	2.69	8.61	1.35	8.06	0.57	8.13	0.48	8.38	1.08	8.22	2.24	8.08	0.5	8.37	0.54	8.35	0.97	8.21	1.23	7.97	1.7	8.12	1.81	7.86	2.3	8.26	2.13	8.06	4.06
Fisuc_0225	1	hypothetical protein	7.98	0.21	2.63	8.34	1.3	7.88	1.43	7.94	0.48	8.27	0.96	7.99	0.82	8.05	0.07	8.26	2.17	8.02	1.53	7.92	0.54	7.77	0.29	8.04	1.24	7.57	0.56	7.89	1.53	7.89	1.91
Fisuc_0226	1	hypothetical protein	9.5	0.25	2.63	9.99	0.12	9.46	0.29	9.38	0.11	10.03	0.56	9.52	0.76	9.45	0.35	9.65	1.66	9.43	0.35	9.34	0.62	9.36	0.47	9.58	0.73	9.08	0.34	9.45	0.62	9.38	0.35
Fisuc_0227	1	GTPase-like protein	11.39	0.16	1.4	11.64	0.51	11.3	0.34	11.33	0.07	11.75	0.43	11.4	0.35	11.38	0.34	11.3	1.09	11.21	0.13	11.25	0.23	11.32	0.6	11.35	0.05	11.26	0.39	11.38	0.18	11.52	1.05
Fisuc_0228	5	30S ribosomal protein S20	11.01	0.54	4.9	10.51	1.22	11.48	1.38	11.3	2.11	10.54	1.36	11.2	0.92	11.12	1.47	10.21	3.65	10.72	1.91	10.83	0.55	10.69	0.63	10.21	1.2	11.8	1.12	11.44	1.7	11.78	2.97
Fisuc_0229	2	DegT/DnrJ/EryC1/StrS aminotransferase	6.82	0.15	2.2	6.98	2.3	6.95	0.34	6.86	0.93	6.67	0.41	6.77	1.84	6.7	0.7	6.79	0.67	6.83	1.7	6.73	0.78	6.7	1.35	6.7	2.81	7.13	0.43	6.83	2.18	6.88	0.59
Fisuc_0230	3	Cof-like hydrolase	7.17	0.15	2.09	7.19	1.31	7.15	1.99	7.04	0.93	7.13	1.15	7.29	1.01	6.97	1.85	7.11	1.06	7.13	0.73	7.12	0.48	7.09	1.51	7.15	0.31	7.42	0.45	7.15	1.61	7.43	1.6
Fisuc_0231	1	phosphoesterase RecJ domain protein	7.79	0.19	2.44	7.57	0.41	7.62	1.59	7.65	1.06	7.81	0.25	7.67	0.97	7.7	0.24	7.92	1.78	7.53	1.23	7.9	0.41	8.02	1.33	8.15	1.42	7.8	1.87	7.88	0.8	7.93	1.95
Fisuc_0232	5	Lysine exporter protein (LYSE/YGGA)	8.2	0.25	3.05	8.47	1.99	8.23	1.35	8.22	0.89	8.62	0.6	8.53	0.52	8.39	1.26	8.16	0.69	8.12	1.06	8.07	0.51	7.75	1.47	8	0.94	7.98	0.84	8.22	0.68	8.07	1.74
Fisuc_0233	5	hypothetical protein	8.03	0.24	2.99	8.33	1.14	8.09	1.13	8.1	0.89	8.43	0.8	8.36	1.32	8.19	0.57	7.84	1.21	7.82	0.43	7.8	0.3	7.72	1.11	7.95	1.62	7.86	2.03	7.93	0.22	7.97	2.62
Fisuc_0234	2	Phospho-N-acetylmuramoyl-pentapeptide-transferase (EC 2.7.8.13)	8.1	0.14	1.73	8.04	0.54	8.05	0.34	8.06	0.69	7.97	0.13	7.89	1.2	7.95	0.66	8	0.89	8.06	0.2	8.14	0.39	8.22	0.49	8.13	0.06	8.23	0.34	8.31	0.85	8.34	1.62
Fisuc_0235	1	UTP--glucose-1-phosphate uridylyltransferase	9.27	0.1	1.08	9.32	0.26	9.3	0.27	9.25	0.26	9.12	0.32	9.11	0.6	9.09	0.5	9.2	1.12	9.26	0.36	9.28	0.42	9.32	0.19	9.42	0.86	9.3	0.42	9.32	0.13	9.38	0.49
Fisuc_0236	1	Lauroyl/myristoyl acyltransferase-like protein	6.3	0.18	2.86	6.48	0.57	6.1	2.08	6.21	0.86	6.16	1.12	6.08	2.55	6.09	2.53	6.55	1.41	6.43	1.75	6.35	0.46	6.41	0.91	6.26	0.7	6.4	2.46	6.47	0.47	6.3	3.08
Fisuc_0237	1	Smr protein/MutS2	5.97	0.2	3.35	5.98	0.66	5.78	1.53	5.98	2.8	5.95	2.29	5.69	2.1	6	1.61	6.01	1.13	5.7	1.94	6.02	0.73	5.96	1.27	5.88	2.89	6.22	0.49	6.23	1.35	6.25	1.65
Fisuc_0238	4	hypothetical protein	3.23	0.5	15.48	3.25	2.65	3.38	2.61	3.41	6.39	4.04	0.98	4.03	8.17	3.85	4.84	3.4	4.65	2.89	4.15	2.98	3.83	2.71	5.49	3.04	17.42	2.72	3.48	2.77	13.7	2.78	3.46
Fisuc_0239	4	Radical SAM domain protein	7.41	0.52	7.02	7.63	1.21	7.76	1.27	7.43	0.37	8.06	0.37	8.41	2.97	7.9	1.15	7.48	1.61	7.41	2.4	7.16	1.34	6.74	0.73	7.44	1.96	6.8	1.65	6.85	0.44	6.73	3.8
Fisuc_0240	6	FAD-dependent pyridine nucleotide-disulphide oxidoreductase	10.58	0.37	3.5	10.73	0.06	10.95	0.38	10.78	0.48	10.88	1.1	11.25	0.69	10.91	0.37	10.39	0.71	10.43	0.78	10.49	0.38	10.34	0.64	10.47	0.58	9.79	0.89	10.38	1.27	10.22	1.18
Fisuc_0241	1	glycoside hydrolase family 8	8.84	0.19	2.15	9.1	0.45	9.06	0.9	8.94	0.64	8.94	0.5	8.94	0.15	8.91	0.59	8.84	0.97	8.74	0.96	8.81	0.41	8.94	0.55	8.83	1	8.56	1.2	8.49	0.79	8.62	2.09
Fisuc_0242	1	MORN variant repeat protein	8.84	0.21	2.38	8.71	1.25	8.8	0.56	8.86	0.42	8.63	1.55	8.76	0.4	8.93	0.39	9.02	1.93	8.97	0.77	8.99	0.61	9.1	0.86	9.21	0.54	8.52	1.83	8.77	0.6	8.57	1.4
Fisuc_0243	11	iron-containing alcohol dehydrogenase	7.9	0.83	10.51	8.09	1.15	9.24	0.48	9.11	0.44	8.49	1.02	9	0.47	8.69	1.41	7.12	4.04	7.21	0.84	7.26	0.46	7.24	0.72	7.36	1.85	7.05	2.46	7.24	1.31	7.24	2.85
Fisuc_0244	2	hypothetical protein	7.02	0.35	4.99	6.42	2.7	7	1	7.19	2.27	6.35	1.05	6.88	5.14	7	0.72	6.94	0.1	7.23	1.8	7.31	1.36	7.22	1.59	6.79	0.44	7.47	2.16	7.07	1.89	7.35	1.24
Fisuc_0245	2	N-acetylglutamate synthase (EC 2.3.1.1)/glutamate N-acetyltransferase (EC 2.3.1.35)	10.38	0.24	2.31	10.11	0.65	10.47	0.4	10.41	0.32	9.9	0.47	10.31	0.58	10.25	0.56	10.28	1.08	10.33	1.15	10.39	0.25	10.52	0.16	10.27	0.65	10.84	0.36	10.46	0.45	10.72	0.72
Fisuc_0246	1	transcription elongation factor GreA	9.37	0.13	1.39	9.63	0.73	9.43	0.17	9.41	0.14	9.47	0.37	9.33	1.13	9.34	0.24	9.2	1.19	9.24	0.51	9.34	0.43	9.19	0.53	9.31	0.88	9.37	0.69	9.32	0.6	9.49	1.69
Fisuc_0247	3	DNA polymerase III, delta subunit (EC 2.7.7.7)	10.17	0.26	2.56	10.77	1.26	10.16	0.58	10.01	0.5	10.58	0.3	10.14	0.25	9.96	1.38	10.15	1.63	10.13	0.83	10.09	0.3	9.99	0.39	9.94	0.11	10.3	3.45	10.03	0.69	10.17	1.69
Fisuc_0248	1	type II and III secretion system protein	11.32	0.16	1.41	11.38	0.45	11.24	0.33	11.22	0.18	11.23	0.5	11.11	0.64	11.1	0.33	11.34	0.3	11.28	0.44	11.42	0.17	11.6	0.28	11.44	0.31	11.18	0.93	11.55	0.47	11.43	0.71
Fisuc_0249	1	hypothetical protein	10.72	0.17	1.59	10.97	0.55	10.66	0.38	10.67	0.09	10.76	0.75	10.51	0.76	10.51	0.48	10.87	0.24	10.68	0.25	10.73	0.42	11.04	0.19	10.77	0.78	10.45	0.42	10.88	0.57	10.66	0.63
Fisuc_0250	1	hypothetical protein	9.51	0.18	1.89	9.61	0.8	9.36	0.2	9.4	0.23	9.57	0.49	9.37	0.16	9.44	0.38	9.71	0.78	9.51	0.98	9.46	0.31	9.83	0.73	9.74	1.01	9.22	1.13	9.64	0.28	9.38	0.07
Fisuc_0251	1	Fimbrial assembly family protein	9.73	0.2	2.06	9.88	0.68	9.6	0.25	9.6	0.41	9.78	0.84	9.57	0.5	9.58	0.47	10	0.85	9.74	0.88	9.71	0.63	9.98	0.43	10.03	1.64	9.39	0.82	9.83	0.75	9.59	1.19
Fisuc_0252	1	Tfp pilus assembly protein ATPase PilM-like protein	11.22	0.14	1.25	11.12	0.6	11.13	0.56	11.2	0.06	11.24	0.16	11.12	0.86	11.19	0.33	11.2	0.79	11.1	0.77	11.26	0.13	11.34	0.26	11.43	0.21	10.93	0.42	11.43	0.49	11.36	0.77
Fisuc_0253	1	type IV pilus assembly PilZ	9.08	0.13	1.43	9.27	0.15	9.14	0.72	8.99	0.7	8.96	0.3	8.98	0.74	8.9	0.44	9.12	1.78	9.1	0.91	8.9	0.54	9.18	0.59	9.22	0.82	9.11	1.61	9.17	0.5	9.11	0.79
Fisuc_0254	1	dihydroorotase (EC 3.5.2.3)	9.83	0.14	1.42	10.03	0.67	9.89	0.21	9.7	0.24	9.74	0.62	9.74	0.46	9.62	0.17	9.84	0.69	9.87	1.6	9.67	0.24	9.95	0.96	10.09	0.51	9.78	0.37	9.83	0.34	9.84	0.43
Fisuc_0255	1	aspartate carbamoyltransferase (EC 2.1.3.2)	9.6	0.11	1.15	9.68	0.3	9.66	0.65	9.49	0.39	9.54	0.39	9.61	0.36	9.4	0.63	9.59	0.35	9.6	1	9.55	0.55	9.6	0.78	9.83	0.94	9.55	0.62	9.6	0.12	9.63	0.41
Fisuc_0256	2	Uracil phosphoribosyltransferase	8.58	0.13	1.52	8.46	1.29	8.65	0.58	8.7	0.24	8.37	0.64	8.65	0.91	8.48	0.61	8.39	0.02	8.43	0.63	8.62	0.35	8.61	0.69	8.57	1.17	8.68	0.41	8.65	0.44	8.79	1.43
Fisuc_0257	1	peptidyl-prolyl cis-trans isomerase cyclophilin type	9.24	0.16	1.73	9.28	0.28	9.33	0.6	9.11	0.85	9.43	0.62	9.45	0.99	9.32	0.21	9.24	1.26	9.04	0.46	9.12	0.73	9.08	1.29	9.45	1.45	9.28	1.77	9.11	1.45	9.2	1.57
Fisuc_0258	1	Peptidase M23	9.23	0.22	2.38	9.11	0.87	9.07	0.53	9.34	0.75	8.97	0.88	9	0.65	9.25	0.44	9.3	1.73	9.62	0.83	9.63	0.18	9.26	0.54	9.25	1.16	9.32	0.56	9.05	0.2	9.04	1.08
Fisuc_0259	1	hypothetical protein	8.7	0.2	2.3	8.75	1.38	8.82	1.98	8.78	1.3	8.86	1.11	9.05	1.68	8.85	1.19	8.76	2.18	8.66	0.32	8.72	0.51	8.54	1.07	8.43	1.28	8.46	1.29	8.45	0.27	8.64	2.04
Fisuc_0260	2	Undecaprenyl-diphosphatase	7.92	0.23	2.9	7.56	0.46	8.01	0.2	8.06	0.33	7.47	0.59	7.87	3.2	7.85	1.4	7.7	4.09	7.94	1.44	8.03	0.78	7.98	0.82	7.98	1.66	8.2	2.05	7.91	1.02	8.17	1.43
Fisuc_0261	5	hypothetical protein	4.45	0.25	5.62	4.41	2.49	4.43	3.11	4.5	2.05	4.76	1.42	4.74	5.55	4.54	2.48	4.35	6.74	4.33	1.75	4.44	5.26	4.27	5.04	4.03	8.65	4.32	2.64	4.67	5.47	4.52	2.76
Fisuc_0262	8	type III restriction protein res subunit	10.06	0.43	4.27	10.44	0.11	10.07	0.11	10.19	0.41	10.45	1.22	10.05	0.93	10.14	0.15	9.87	0.87	10.17	1.31	10.02	0.32	10.16	0.38	8.66	0.29	10.11	0.49	10.36	0.94	10.14	0.78
Fisuc_0263	8	Site-specific DNA-methyltransferase (adenine-specific)	9.89	0.36	3.64	10.02	0.98	9.93	0.28	10.06	0.52	10.1	0.64	10.02	0.71	10.11	0.39	9.84	0.36	9.98	0.48	9.98	0.47	9.94	0.19	8.67	0.55	9.8	0.4	10.14	0.29	9.91	0.18
Fisuc_0264	13	KilA, N-terminal/APSES-type HTH DNA-binding domain protein	6.75	1.03	15.26	7.57	3.52	6.91	1.16	6.6	4.33	8.75	1.8	8.12	3.3	7.51	4.95	7.85	8.44	6.32	0.92	5.65	1.87	5.44	3.45	6.74	2.25	5.93	1.17	5.78	1.4	5.73	1.37
Fisuc_0265	7	Heat shock protein Hsp90-like protein	11.76	0.66	5.61	12.1	0.42	11.35	0.86	11.52	0.72	13.71	1	11.74	0.46	12.02	1.76	11.18	1.81	11.73	1.43	11.4	0.69	10.77	0.61	12.1	0.21	11.73	1.01	11.56	0.4	11.56	0.81
Fisuc_0266	3	hypothetical protein	8.04	0.21	2.61	7.79	1.13	7.86	1.43	7.95	1.08	7.74	1.3	7.86	1.92	7.91	0.81	8.11	0.49	8.01	1.05	8.31	1.41	8.3	0.5	8.2	0.8	8.2	1.69	8.08	0.57	8.29	1.23
Fisuc_0267	1	hypothetical protein	-0.16	0.18	-112.5	-0.2	-87.08	-0.15	-98.14	-0.2	-85.01	-0.15	-162.61	-0.23	-35.6	-0.15	-103.74	-0.23	-41.08	-0.31	-4.12	-0.23	-29.44	-0.17	-6.64	-0.07	-284.02	-0.07	-286.54	-0.03	-1616.72	-0.11	-175.28
Fisuc_0268	1	transcriptional regulator, GntR family	5.39	0.21	3.9	5.27	3.88	5.1	6.16	5.37	0.88	5.25	3.49	5.58	2.79	5.46	3.03	5.53	0.06	5.64	4.68	5.48	3.15	5.46	1.73	5.42	4.15	5.36	2.09	5.23	5.01	5.41	1.51
Fisuc_0269	7	pyridoxal phosphate synthase yaaD subunit	5.09	0.71	13.95	6.38	1.87	4.32	5.41	4.05	4.69	6.46	0.99	4.92	4.7	4.68	6.02	4.87	10.41	5.63	8.7	5.14	6.11	4.9	3.81	4.9	6.76	5.3	4.14	4.6	3.26	5	1.74
Fisuc_0270	7	pyridoxal phosphate synthase yaaE subunit	4.57	0.83	18.16	6.01	2.55	3.54	4.43	3.76	3.48	6.29	0.62	4.72	3.78	4.59	8.13	4.44	11.76	5.19	14.12	4.15	1.87	3.93	6.2	4.78	4.66	4.34	5.13	3.87	5.03	4.26	0.68
Fisuc_0271	2	protein of unknown function DUF1232	8.45	0.19	2.25	8.23	0.5	8.52	1.59	8.53	0.82	8.38	1.67	8.56	1.79	8.6	0.83	8.29	1.24	8.14	2.04	8.54	1.02	8.53	1.21	8.4	0.55	8.26	1.59	8.59	0.59	8.71	1.56
Fisuc_0272	3	Domain of unknown function DUF1846	9.29	0.32	3.44	9.63	0.35	9.43	0.39	9.3	0.95	9.41	0.25	9.09	1.68	9.09	1.22	8.73	4.69	9.25	1.32	9.25	0.38	9.34	0.33	8.77	2.15	9.89	1.54	9.14	1.43	9.52	2.65
Fisuc_0273	2	FAD dependent oxidoreductase	8.22	0.18	2.19	8.25	0.94	8.35	1.35	8.4	0.94	8.12	0.18	8.15	2.29	8.21	1.33	8	1.29	8.32	1.32	8.35	0.53	8.29	0.6	8.11	0.9	8.43	1.82	7.87	1.84	8.16	2.08
Fisuc_0274	1	hypothetical protein	1.98	0.19	9.6	1.93	9.94	1.99	8.12	1.81	8.51	2.1	15.03	2.06	14.98	2.08	7.93	1.99	9.95	2	6.67	1.94	10.72	1.92	8.89	1.95	16.53	2.09	1.14	1.87	10.22	1.96	8.52
Fisuc_0275	1	pseudouridine synthase	6.31	0.17	2.69	6.51	0.69	6.28	1.43	6.28	1.29	6.19	0.1	6.06	2.18	6.28	0.67	6.17	0.74	6.39	1.5	6.28	1.59	6.42	1.97	6.27	3.05	6.68	1.28	6.29	2.05	6.2	2.29
Fisuc_0276	4	UvrD/REP helicase	8.22	0.6	7.3	8.78	2.31	8.26	0.62	7.84	0.88	9.56	1.86	9.03	3	8.25	2.06	8.92	4.03	7.95	1.44	7.62	1.16	7.63	1.47	8.01	0.59	7.9	1.2	7.81	1.36	7.76	1.16
Fisuc_0277	10	hypothetical protein	5.51	1.09	19.78	5.13	1.79	4.78	0.27	5.09	4.42	7.4	1.73	5.81	2.12	6.3	5.83	5.5	11.52	4.23	0.73	4.6	3.08	4.39	4.83	6.82	3.18	4.3	3.12	7.15	7.87	5.67	13.88
Fisuc_0278	1	protein of unknown function DUF74	6.12	0.33	5.39	5.75	1.1	6.2	4.55	6.56	1.84	6.14	1.19	6.14	3.27	6.46	1.16	5.9	4.2	6.24	4.64	6.5	2.15	6.38	0.95	5.95	2.51	5.6	4.18	5.95	2.05	5.8	3.21
Fisuc_0279	11	hypothetical protein	6.03	0.81	13.43	7.09	1.61	6.87	4.11	5.91	0.71	7.02	2.83	7.24	6.53	5.93	1.29	5.31	0.19	6.05	4.95	5.61	11.03	4.9	5.14	4.71	1.25	5.85	4.83	5.72	2.14	5.96	3.64
Fisuc_0280	1	2-C-methyl-D-erythritol 4-phosphate cytidylyltransferase	6.92	0.18	2.6	6.73	0.19	7.01	0.89	7.11	0.63	6.69	0.35	6.88	4.02	7.14	0.64	6.8	0.27	6.95	1.97	7.15	1.94	7.03	1.25	6.87	0.55	6.68	0.86	6.97	1.28	6.81	1.06
Fisuc_0281	1	hypothetical protein	6.53	0.21	3.22	6.33	0.95	6.48	0.47	6.61	1.03	6.42	2.69	6.46	1.94	6.81	2.32	6.5	0.7	6.63	1.56	6.86	0.17	6.54	1.94	6.69	1.12	6.21	0.46	6.6	2.04	6.23	1.92
Fisuc_0282	2	phenylalanyl-tRNA synthetase beta subunit (EC 6.1.1.20)	10.62	0.18	1.69	10.53	0.5	10.83	0.46	10.6	0.41	10.48	0.55	10.77	1.01	10.63	0.47	10.33	1.69	10.68	0.28	10.57	0.23	10.5	0.57	10.46	0.62	11.02	0.49	10.5	0.29	10.68	1.12
Fisuc_0283	2	hypothetical protein	9.78	0.26	2.66	9.26	0.35	9.5	0.47	9.92	0.38	9.32	0.65	9.63	0.43	9.91	0.65	9.85	1.2	9.96	0.93	10.1	0.42	10.08	0.18	9.87	0.8	9.91	1.15	9.78	0.73	9.83	1.05
Fisuc_0284	2	hypothetical protein	7.58	0.19	2.51	7.39	0.79	7.58	2.21	7.74	0.9	7.4	0.81	7.75	1.69	7.77	0.86	7.49	2.61	7.39	3.3	7.67	0.71	7.38	0.22	7.59	0.8	7.4	1.11	7.8	1.38	7.74	1.29
Fisuc_0285	2	hypothetical protein	7.54	0.19	2.52	7.37	0.67	7.65	0.75	7.71	1.8	7.45	0.46	7.7	1.08	7.77	0.67	7.35	2.87	7.24	2.2	7.57	0.55	7.3	0.47	7.43	0.66	7.44	0.66	7.77	0.49	7.72	0.97
Fisuc_0286	1	DNA polymerase III, subunits gamma and tau	10.23	0.11	1.08	10.31	1.19	10.18	1.06	10.13	0.5	10.31	1.1	10.29	1.09	10.13	0.55	10.41	0.13	10.34	0.61	10.25	0.42	10.26	0.52	10.28	0.57	10.2	0.58	10.06	0.55	10.12	0.54
Fisuc_0287	3	hypothetical protein	8.89	0.24	2.7	8.68	0.22	8.86	0.6	8.79	1.16	8.83	0.8	8.75	0.41	8.81	0.41	8.65	0.18	8.78	1.44	8.85	1.22	8.87	0.89	8.6	1.67	9.15	1.17	9.32	0.71	9.39	0.5
Fisuc_0288	5	outer membrane efflux protein	9.87	0.39	3.95	9.25	1.24	10.07	1.32	10.05	0.47	9.17	1.17	9.91	1.04	9.92	0.96	9.45	4.1	9.88	1.25	10.07	0.68	10.11	0.6	9.38	2.57	10.39	0.74	10.12	1.69	10.24	0.56
Fisuc_0289	3	efflux transporter, RND family, MFP subunit	9.12	0.26	2.85	8.74	0.65	9.16	0.81	9.1	0.36	8.66	0.35	9.15	1.29	9.08	0.31	8.87	3.33	9.1	1.03	9.08	0.83	9.29	1.58	9.06	1.54	9.58	0.53	9.4	1.21	9.38	1.28
Fisuc_0290	3	acriflavin resistance protein	11.43	0.28	2.45	11.11	0.07	11.42	0.22	11.39	0.04	10.92	0.14	11.28	0.98	11.33	0.32	11.19	3.05	11.38	0.59	11.35	0.3	11.72	1.01	11.41	0.05	11.86	0.79	11.75	0.56	11.83	0.86
Fisuc_0291	7	type II secretion system protein E (GspE)	6.34	0.84	13.25	8.17	0.69	6.31	0.38	6.33	3.58	8.16	1.06	6.38	2.71	6.44	1.62	5.9	2.51	5.85	1.08	6.09	4.3	5.77	0.14	6.08	4.26	5.21	4.93	6.18	2.09	5.79	2.24
Fisuc_0292	2	zinc finger CHC2-family protein	7.85	0.12	1.53	7.86	0.66	7.92	0.98	7.98	0.46	7.82	0.59	7.69	0.51	7.8	0.83	7.6	0.83	7.83	1.02	7.91	1.46	7.94	1.31	7.85	0.84	7.73	0.82	7.89	0.95	7.98	1.88
Fisuc_0293	2	UDP-N-acetylmuramate dehydrogenase (EC 1.1.1.158)	6.43	0.17	2.64	6.21	1.55	6.56	0.61	6.65	1.66	6.17	2.89	6.21	1.46	6.49	0.46	6.31	0.64	6.33	2.84	6.54	0.58	6.52	0.08	6.46	0.92	6.56	1.93	6.56	1.55	6.45	1.18
Fisuc_0294	2	hypothetical protein	4.89	0.29	5.93	4.45	5.13	4.9	1.36	5.01	0.94	4.39	2.75	4.71	2.3	5.04	4.58	5.07	1.17	5.03	2.1	5.16	0.63	5.2	1.06	4.66	7.71	5.09	3.47	5	1.63	4.82	6.54
Fisuc_0295	1	VanZ family protein	7.45	0.2	2.68	7.33	1.26	7.4	1.78	7.35	1.14	7.62	1.3	7.71	0.57	7.61	0.87	7.87	1.75	7.4	3.09	7.44	1.8	7.32	0.1	7.55	1.93	7.43	1.95	7.22	0.9	7.22	1.5
Fisuc_0296	1	FecR family protein	10.91	0.24	2.2	10.93	0.71	10.84	0.87	10.93	0.59	11.07	1.21	11.12	0.78	11.1	0.69	11.11	1.79	10.72	0.84	10.97	0.51	10.8	0.42	11.21	0.89	10.31	1.38	10.84	0.73	10.82	1.11
Fisuc_0297	2	protein of unknown function Met10	8.3	0.18	2.17	8.23	0.85	8.49	0.34	8.32	1.17	8.02	1.25	8.36	1.03	8.14	1.55	8.13	3.29	8.38	0.99	8.4	0.4	8.26	0.13	8.35	1.15	8.56	1.6	8.09	1.92	8.39	1.09
Fisuc_0298	1	Carbohydrate kinase, FGGY-like protein	9.27	0.25	2.7	9.78	0.73	9.44	1.07	9.38	0.24	9.64	0.47	9.27	0.87	9.3	0.71	9.08	1.09	9.08	0.42	9.16	0.31	9.3	0.18	9.32	0.43	9.09	0.5	8.87	0.74	9	0.3
Fisuc_0299	1	Tetratricopeptide repeat protein	10.22	0.17	1.66	10.53	0.57	10.33	0.44	10.16	0.37	10.51	0.36	10.35	0.97	10.16	0.56	10.2	0.84	10.14	0.46	10.11	0.7	10.26	0.29	10	0.13	10.14	1.1	9.98	1.03	10.22	1.38
Fisuc_0300	1	hypothetical protein	6.85	0.3	4.38	6.8	0.22	6.91	0.38	6.99	0.91	7.12	2.31	7.06	0.99	7.15	1.81	7.08	2.93	6.7	3.65	6.82	1.33	6.59	1.86	7.04	1.29	6.21	0.51	7.05	5.39	6.53	2.19
Fisuc_0301	1	hypothetical protein	7.6	0.2	2.63	7.52	0.78	7.44	0.57	7.38	1.22	7.75	0.57	7.61	1.48	7.61	1.15	7.63	3.14	7.76	0.76	7.57	2.24	7.54	0.5	7.61	4.9	7.34	1.72	7.82	4.27	7.75	1.1
Fisuc_0302	1	phosphoesterase PA-phosphatase related protein	6.02	0.2	3.32	5.91	4.18	5.94	2.43	6	1.07	5.84	3	5.98	3.21	5.99	1.5	6.16	2.73	5.74	0.49	6.1	3.63	5.96	0.8	6.32	1.01	5.98	2.51	6.2	3.42	6.23	1.81
Fisuc_0303	1	transcriptional regulator, ArsR family	8.77	0.16	1.82	8.82	0.62	8.78	1	8.77	0.79	8.94	0.42	8.83	1.15	8.75	0.37	8.82	2.17	8.91	0.57	9.01	0.74	8.82	0.52	8.77	0.45	8.59	0.65	8.41	0.09	8.64	0.37
Fisuc_0304	1	hypothetical protein	6.16	0.2	3.25	6.06	1.76	6.04	1.84	6.11	1.74	6.45	1.95	6.16	0.6	6.13	3.93	6.27	2.6	6.38	4.59	6.29	2.08	6.12	2	6.24	1.37	6.01	1.08	5.86	4.04	6.18	2.85
Fisuc_0305	2	hypothetical protein	9.81	0.18	1.83	9.74	0.32	9.68	0.59	9.69	1.07	9.62	0.46	9.61	0.33	9.53	0.4	9.77	0.35	10.01	0.71	9.95	0.19	10.06	0.95	9.92	0.8	10.05	0.8	9.78	0.84	9.94	0.38
Fisuc_0306	3	hypothetical protein	5.17	0.31	6	5.34	1.53	5.31	6.92	5.37	2.38	5.05	3.43	4.82	2.79	5.15	4.82	4.72	5.6	4.93	3.32	4.98	1.67	5.42	2.82	4.78	1.09	5.59	3.65	5.48	2.52	5.3	3.97
Fisuc_0307	3	hypothetical protein	8.25	0.25	3.03	8.36	2.06	8.2	1.67	8.5	1.84	8.15	1.27	7.91	2.34	8.27	1.34	7.93	2.96	8.09	2.08	8.24	0.43	8.6	0.86	7.88	1.91	8.46	2.04	8.47	2.74	8.28	1.63
Fisuc_0308	3	hypothetical protein	8.74	0.3	3.43	8.75	1.39	8.53	1.2	8.88	0.77	8.46	1.27	8.25	1.19	8.62	0.76	8.41	3.61	8.66	1.03	8.75	0.37	9.15	0.64	8.53	2.96	9.06	0.9	9.22	0.83	8.97	1.86
Fisuc_0309	8	hypothetical protein	5.71	0.31	5.43	5.64	1.69	5.59	2.7	5.58	4.77	5.53	2.36	5.58	3.4	5.77	3.71	5.51	5.22	5.62	0.66	5.55	1.26	5.55	1.61	5.39	2.4	6.24	1.11	5.96	2.34	6.36	1.29
Fisuc_0310	1	hypothetical protein	4.72	0.29	6.14	4.52	2.87	4.4	2.36	4.66	6.2	4.45	10.37	4.95	2.52	4.83	1.65	5.17	5.18	4.88	3.21	4.84	2.04	4.61	6.32	5.08	1.29	4.64	1.24	4.37	7.69	4.79	0.61
Fisuc_0311	1	hypothetical protein	-1.95	0.02	-1.03	-1.96	-0.31	-1.96	-0.14	-1.94	-1.65	-1.93	-1.12	-1.95	-0.62	-1.96	-0.23	-1.96	-0.24	-1.97	-0.47	-1.93	-2.93	-1.96	-0.12	-1.94	-1.4	-1.96	-0.23	-1.94	-1.62	-1.94	-1.47
Fisuc_0312	1	hypothetical protein	7	0.22	3.14	6.61	0.86	6.82	1.46	7.03	1.63	6.66	1.75	6.97	2.47	7	1.28	7.03	1.71	7.05	1.65	7.13	1.64	7.15	2.17	7.3	1.44	7.21	2.12	6.89	2.04	7.15	2.64
Fisuc_0313	1	ketol-acid reductoisomerase (EC 1.1.1.86)	12.75	0.16	1.25	12.97	0.37	12.8	0.14	12.62	0.24	12.7	0.25	12.66	0.32	12.52	0.32	12.64	0.39	12.77	0.3	12.65	0.15	12.81	0.42	12.66	0.31	13.1	0.23	12.64	0.17	12.89	0.29
Fisuc_0314	2	hypothetical protein	7.33	0.33	4.5	7.16	0.89	7.26	0.52	7.44	1.15	6.87	1.66	6.98	1.67	7.18	1.17	7.41	1.29	7.82	0.66	7.68	0.26	7.68	0.76	7.32	1.02	7.84	1.15	6.82	1.07	7.21	0.62
Fisuc_0315	1	guanine-specific ribonuclease N1 and T1	4.56	0.3	6.58	4.35	4.63	4.42	4.7	4.49	5.32	4.4	2.64	4.53	2.69	4.46	3.98	5.03	2.02	4.9	2	4.92	1.75	4.7	3.35	4.64	0.43	4.82	3.17	3.98	2.14	4.38	3.82
Fisuc_0316	2	short-chain dehydrogenase/reductase SDR	6.22	0.18	2.89	5.93	1.13	6.26	1.54	6.36	1.11	5.9	0.98	6.28	2.26	6.21	2.54	6.39	0.07	6.29	2.15	6.32	0.46	6.35	0.55	6.48	0.76	6.07	1.61	6.1	1.76	6.26	2.08
Fisuc_0317	4	transcriptional regulator, XRE family	6.63	0.59	8.9	6.75	3.05	6.68	0.72	6.48	1.95	7.9	0.2	7.43	3.53	7.17	3.25	7.03	2.27	6.2	0.88	6.32	1.33	6.04	3.06	6.84	2.34	6.17	3.22	5.96	4.49	6.05	0.92
Fisuc_0318	1	beta-lactamase domain protein	7.83	0.23	2.94	7.77	0.45	7.75	1.36	7.77	0.2	8.03	1.3	7.97	2.53	7.83	0.57	8.06	3.06	7.89	1.07	7.73	0.81	7.89	0.35	8.31	2.6	7.47	0.55	7.64	2.07	7.65	1.73
Fisuc_0319	4	hypothetical protein	6.34	0.35	5.52	6.68	2.8	6.42	0.92	6.5	0.81	7.15	0.75	6.62	1.12	6.52	3.97	6.08	0.13	5.99	1.95	6.33	1.17	6.13	2.08	6.17	1.61	6.07	0.7	5.88	2.32	6.16	0.57
Fisuc_0320	1	hypothetical protein	7.44	0.42	5.65	7.45	2.84	7.25	1.73	7.51	0.54	8.26	1.13	7.58	1.93	7.87	1.48	7.58	3.82	7.05	1.21	7.45	0.76	7.53	1.52	7.91	2.46	6.71	0.95	7.18	2.82	6.92	1.63
Fisuc_0321	1	GCN5-related N-acetyltransferase	7.55	0.39	5.17	7.72	0.97	7.32	0.43	7.66	1.56	8.31	0.05	7.54	0.7	7.84	1.53	7.89	3.46	7.31	0.82	7.59	0.23	7.49	1.99	8.03	1.82	6.96	1.75	7.11	0.59	7.07	0.57
Fisuc_0322	6	hypothetical protein	7.69	0.65	8.45	7.3	3.25	7.19	0.35	7.58	0.46	8.53	0.71	7.88	2.61	8.04	1.93	8.15	2.78	7.17	1.56	7.82	0.34	7.24	2.69	9.01	1.87	6.4	2.16	7.96	4.22	7.49	1.11
Fisuc_0323	6	glycoside hydrolase family 44 domain protein	7.57	0.42	5.55	7.4	1.39	7.42	0.42	7.57	1.25	7.87	0.6	7.68	1.02	7.75	1.43	8.01	1.78	7.37	0.31	7.55	0.31	7.55	0.75	8.54	2.62	6.76	4.52	7.42	3.98	7.19	1.59
Fisuc_0324	1	RelA/SpoT domain protein	5.08	0.29	5.71	4.92	1.37	4.88	1.03	5.33	3.07	4.77	2.43	4.88	2.74	5.04	1.82	5.34	2.66	5.24	2.34	5.38	2.54	5.12	4.19	5.7	1.06	4.92	3.24	4.83	2.36	4.88	2.07
Fisuc_0325	1	protein of unknown function DUF1653	2.77	0.29	10.47	2.72	3.46	2.94	3.01	2.91	10.24	3.23	5.35	2.71	1.35	2.94	3.3	2.77	4.41	2.72	12.95	2.89	4.8	2.66	2.39	3.02	4.19	2.44	16.75	2.44	5.59	2.36	10.32
Fisuc_0326	1	carboxynorspermidine decarboxylase (EC 4.1.1.-)	8.25	0.18	2.18	8.14	0.95	8.37	0.92	8.24	0.95	8.09	0.74	8.43	0.94	8.25	0.85	8.43	0.99	8.46	0.91	8.38	0.03	8.2	1.58	8.23	1.42	8.41	0.53	7.87	1.58	8.1	1.5
Fisuc_0327	2	protein of unknown function UPF0079	6.23	0.18	2.89	6.33	1.93	6.37	1.86	6.17	1.56	6.08	2.22	6.28	0.85	6.2	1	6.37	4.56	6.44	2.29	6.2	1.82	6.07	1.92	6.19	2.3	6.46	1.32	5.98	1.79	6.1	0.79
Fisuc_0328	3	hypothetical protein	8.48	0.35	4.13	8.58	0.52	8.05	0.43	8.32	1.01	9	0.76	7.96	0.54	8.18	0.33	8.39	1.83	8.28	0.09	8.35	1.11	8.66	0.85	8.16	0.75	8.89	1.81	8.92	0.48	8.92	1.19
Fisuc_0329	1	Cysteine desulfuration protein SufE	6.4	0.27	4.22	6.51	1.03	6.01	1.8	6.01	2.44	6.64	2.4	6.04	1.1	6.14	1.38	6.56	3.19	6.52	2.22	6.49	1.15	6.61	3.16	6.38	2.98	6.53	0.2	6.65	2.64	6.6	1.27
Fisuc_0330	1	2,3-di-O-geranylgeranylglyceryl phosphate reductase (EC 1.3.99.-)	9.7	0.18	1.86	9.81	0.79	9.41	1.14	9.62	0.07	9.81	0.46	9.39	1.08	9.5	0.74	9.76	1.07	9.77	0.6	9.77	0.55	9.88	0.21	9.59	0.13	9.78	0.59	9.84	1.35	9.85	1.21
Fisuc_0331	6	pentapeptide repeat protein	14.35	0.44	3.07	13.98	0.29	15	0.28	14.7	0.41	14.19	0.34	15.16	0.39	14.87	0.4	13.9	0.67	14.15	0.41	14.29	0.11	13.85	0.21	14.48	0.33	13.66	0.45	14.34	0.7	14.19	1.12
Fisuc_0332	7	DNA repair protein RadA	8.17	0.92	11.26	8.81	0.49	7.72	1.62	7.61	0.94	10.85	2.41	8.79	1.69	8.78	2.66	8.26	4.03	7.69	0.81	7.47	0.69	7.37	1.62	8.04	0.59	7.69	1.39	7.76	1.3	7.59	3.76
Fisuc_0333	6	response regulator receiver modulated diguanylate cyclase/phosphodiesterase	10.65	0.62	5.82	10.63	0.5	10.31	0.48	10.69	0.42	11.53	0.74	10.7	1.06	10.98	1.35	10.92	2.25	9.72	1.57	10.28	0.07	10.61	0.37	12.02	1	9.71	1.69	10.83	0.55	10.31	0.2
Fisuc_0334	11	short-chain dehydrogenase/reductase SDR	9.2	1.13	12.28	9.63	0.81	10.74	1.44	10.81	0.44	9.94	1.06	10.69	1.5	10.61	1.1	8.33	4.37	8.19	0.87	8.25	0.43	8.17	1.41	8.56	0.32	7.9	2.29	8.43	0.43	8.31	2.35
Fisuc_0335	4	transcriptional regulator, XRE family	5.46	1.71	31.32	9.53	1.67	5.42	5.38	5.47	4.35	9.08	1.44	5.24	2.59	5.42	1.93	4.98	1.3	4.15	1.3	4.57	3.89	3.89	2.96	5.18	2.32	3.79	3.52	5.09	3.08	4.43	2.08
Fisuc_0336	8	23S rRNA m(2)A-2503 methyltransferase (EC 2.1.1.192)	9.86	0.57	5.78	11.14	0.78	9.95	0.55	9.8	0.44	11.04	0.11	10.12	1.24	9.87	0.24	9.55	0.31	9.55	0.42	9.45	0.31	9.36	0.35	9.26	1.01	9.66	1.38	9.55	2.31	9.64	1.38
Fisuc_0337	8	thiopurine S-methyltransferase	9.38	0.4	4.26	9.98	1.1	9.31	0.49	9.12	0.34	10.21	0.23	9.38	0.55	9.21	0.57	9.06	2.74	9.11	0.28	9.05	0.69	8.9	0.82	8.94	1.96	9.55	0.85	9.69	0.87	9.69	0.49
Fisuc_0338	5	SEC-C motif domain protein	9.41	0.5	5.31	8.63	0.44	9.91	0.82	9.74	0.25	8.55	0.48	9.7	0.7	9.5	0.99	8.7	4.92	9.32	0.6	9.36	0.47	9.37	0.8	8.9	1.23	9.85	0.47	9.93	0.8	9.98	1.05
Fisuc_0339	5	N-acetyl-gamma-glutamyl-phosphate reductase (EC 1.2.1.38)	9.98	0.42	4.21	9.34	0.65	10.4	0.26	10.2	0.31	9.23	0.54	10.24	1.24	10.06	0.66	9.48	4.57	9.99	0.48	9.93	0.56	9.92	0.51	9.52	1.4	10.33	0.94	10.46	1.09	10.49	0.58
Fisuc_0340	1	hypothetical protein	2.87	0.27	9.41	2.37	7.13	2.88	2.89	2.96	7.04	2.59	4.13	2.88	7.2	3.05	5.44	3.03	7.54	3.07	5.29	2.74	8.21	2.65	5.64	2.74	9.73	3.08	6.27	3.21	3.35	3.02	3.6
Fisuc_0341	7	hypothetical protein	8.19	0.82	10.01	10.16	0.98	7.84	2.54	7.89	0.73	10.08	0.3	7.9	1.37	8.02	0.34	7.71	1.42	7.57	2.19	7.89	0.45	7.75	0.54	7.87	0.13	7.78	1.58	7.95	0.91	8.1	0.47
Fisuc_0342	4	hypothetical protein	4.29	1.28	29.84	7.32	0.51	3.97	3.74	4.12	1.81	7.19	1.58	4.07	1.85	4.21	6.91	3.85	4.22	3.44	1.84	3.66	4.1	3.26	2.07	3.81	11.35	3.54	4.05	3.69	6.97	3.75	0.98
Fisuc_0343	7	hypothetical protein	4.04	1.03	25.5	6.52	2.01	3.86	2.63	3.84	3.65	6.37	2.97	3.63	3.84	3.71	2.02	3.5	6.07	3.43	6.61	3.5	7.8	3.59	3.55	3.49	6.71	3.83	0.96	3.56	1.78	3.54	4.68
Fisuc_0344	2	TonB family protein	8.76	0.22	2.51	8.64	0.49	8.61	0.79	8.68	0.25	8.48	0.64	8.48	0.86	8.57	0.65	8.67	1.68	8.79	1.45	8.88	0.41	9.16	0.22	8.78	0.6	9.1	1.17	8.85	1.57	8.96	1.45
Fisuc_0345	1	hypothetical protein	8.26	0.17	2.06	8.23	1.07	8.11	1.14	8.24	0.87	8.02	0.29	8	1.46	8.2	0.37	8.38	0.14	8.36	1.47	8.4	0.72	8.53	0.35	8.47	0.32	8.39	1.62	8.14	0.9	8.21	1.44
Fisuc_0346	2	hypothetical protein	7.5	0.21	2.8	7.24	2.83	7.41	1.91	7.69	1.89	7.34	0.53	7.32	2.71	7.47	1.24	7.48	0.88	7.53	2.02	7.79	0.2	7.84	1.37	7.36	1.05	7.64	0.75	7.37	0.83	7.48	1.81
Fisuc_0347	1	GTP-binding protein Obg/CgtA	8.65	0.2	2.31	8.89	1.04	8.93	0.63	8.8	0.54	8.62	0.89	8.78	0.95	8.69	1.63	8.54	0.48	8.73	0.85	8.66	0.64	8.34	1.07	8.64	1.57	8.63	0.89	8.33	2.57	8.46	0.97
Fisuc_0348	1	histone family protein DNA-binding protein	8.66	0.23	2.66	8.89	1.2	8.75	1.41	8.75	1.26	8.99	0.51	8.83	0.21	8.93	0.35	8.75	2.42	8.63	0.98	8.58	0.52	8.49	0.52	8.67	0.21	8.36	1.04	8.28	0.84	8.37	0.66
Fisuc_0349	1	SsrA-binding protein	8.89	0.19	2.14	8.94	1.05	8.93	1.32	9.01	0.44	9.06	0.79	9.07	0.2	9.15	0.29	9.03	1.7	8.9	0.35	8.95	0.72	8.77	0.72	8.84	0.8	8.56	1.36	8.62	0.53	8.6	1.23
Fisuc_0350	1	N-acetylmuramoyl-L-alanine amidase	8.73	0.17	1.95	8.58	2.49	8.66	0.55	8.77	1.53	8.71	1.08	8.89	1.11	8.91	1.08	9.03	1.33	8.85	0.8	8.9	0.99	8.58	1.32	8.65	1.13	8.56	1.08	8.65	1.21	8.61	0.94
Fisuc_0351	1	hypothetical protein	5.95	0.38	6.39	5.55	3.66	5.61	3.52	6.12	1.92	5.83	2.56	5.83	2.38	6.29	1.24	6.34	3.01	6.42	3.73	6.36	1.96	6.09	2	6.22	1.01	5.23	3.55	5.92	3.66	5.57	0.7
Fisuc_0352	1	hypothetical protein	5.74	0.39	6.79	5.19	2.62	5.47	4.09	5.95	1.6	5.37	1.87	5.75	3.3	5.97	4.57	6.23	1.46	6.11	1.08	6.11	1.1	6.04	2.17	6.14	1.05	5.12	3.79	5.71	2.45	5.36	2.78
Fisuc_0353	1	hypothetical protein	5.53	0.32	5.79	5.28	2.74	5.32	3.4	5.69	1.99	5.23	2.27	5.41	2	5.55	1.83	5.9	4.08	5.91	1.79	5.87	1.97	5.75	0.97	5.94	3.9	5.12	5.19	5.42	1.78	5.13	2.25
Fisuc_0354	1	hypothetical protein	6.68	0.34	5.09	6.23	1.05	6.57	3.66	6.87	1	6.43	2.19	6.74	4.23	6.89	0.55	6.8	1.62	6.98	0.81	6.96	2.65	6.63	1.28	7.21	1.8	6.02	2.13	6.68	4.65	6.58	3.32
Fisuc_0355	2	hypothetical protein	7.3	0.49	6.71	6.56	2.74	6.88	0.57	7.34	1.41	6.47	1.73	6.83	1.85	7.26	2.5	7.45	1.86	7.82	1.71	7.87	1.25	7.87	0.65	7.26	1.42	7.94	1.39	7.16	2.49	7.6	0.97
Fisuc_0356	1	protein of unknown function DUF28	11.04	0.22	1.99	11.01	0.15	11.1	0.53	11.07	0.08	10.77	0.31	10.84	0.61	10.89	0.71	10.78	1.17	10.97	1.12	11.05	0.57	11.18	0.31	10.78	1.42	11.45	0.33	11.18	0.25	11.37	0.38
Fisuc_0357	3	hypothetical protein	9.43	0.29	3.08	9.99	0.53	9.53	0.44	9.31	0.45	9.73	0.36	9.37	2.06	9.26	0.63	9.47	2.49	9.48	1.39	9.15	0.84	9.38	1.03	9.25	0.91	9.81	4.34	9.03	0.9	9.24	0.38
Fisuc_0358	1	phosphoglucomutase/phosphomannomutase alpha/beta/alpha domain I	10.9	0.16	1.47	10.96	0.71	11.02	0.35	10.87	0.55	10.64	0.47	10.83	1.03	10.69	0.42	10.89	0.67	11.1	0.26	10.96	0.27	11.03	0.5	11.01	0.51	11.09	0.37	10.67	0.71	10.82	0.15
Fisuc_0359	4	hypothetical protein	5.52	0.34	6.16	5.73	2.53	5.89	1.93	5.69	4.16	5.92	2.93	5.89	2.57	5.92	1.38	5.45	4.16	5.08	0.48	5.28	2.08	5.2	3.98	5.36	1.99	5.26	3.1	5.12	2.66	5.4	2.51
Fisuc_0360	2	dihydrodipicolinate synthase (EC 4.2.1.52)	10.86	0.12	1.1	11.11	0.57	10.95	0.92	10.78	0.61	10.93	0.27	10.95	0.77	10.79	0.44	10.99	0.42	10.9	0.23	10.81	0.11	10.8	0.33	10.8	0.32	10.79	0.48	10.65	0.27	10.8	0.58
Fisuc_0361	1	hypothetical protein	10.81	0.1	0.93	10.86	0.36	10.9	0.12	10.82	0.33	10.61	0.32	10.74	0.21	10.65	0.47	10.8	0.25	10.85	0.69	10.76	0.14	10.96	0.08	10.88	0.81	10.8	0.18	10.83	0.38	10.86	0.3
Fisuc_0362	11	Endo-1,4-beta-xylanase	9.48	0.74	7.81	10	1.24	9.99	0.21	9.59	0.26	10.37	0.82	10.06	0.31	9.49	0.4	9.99	2.56	9.33	2.09	10.23	0.28	9.38	0.05	9.74	1.13	8.17	0.34	8.43	0.62	8.12	1.05
Fisuc_0363	1	DNA gyrase subunit A (EC 5.99.1.3)	11.39	0.12	1.05	11.64	0.25	11.41	0.42	11.26	0.29	11.43	0.41	11.33	0.09	11.18	0.33	11.37	0.75	11.5	0.97	11.36	0.36	11.4	0.44	11.35	0.45	11.48	0.34	11.31	0.22	11.46	0.25
Fisuc_0364	1	3'-nucleotidase (EC 3.1.3.6)/5'-nucleotidase (EC 3.1.3.5)/exopolyphosphatase (EC 3.6.1.11)	9.26	0.17	1.84	9.18	0.34	9.37	0.44	9.37	0.62	9.22	0.51	9.42	1.04	9.35	0.08	9.22	0.92	9.29	0.65	9.46	0.81	9.29	0.66	9.36	0.32	9.16	0.59	8.86	0.2	9.02	1.39
Fisuc_0365	1	tRNA/rRNA methyltransferase (SpoU)	7.55	0.15	1.99	7.65	1.35	7.55	0.68	7.53	1.1	7.85	0.57	7.46	1.59	7.46	1.04	7.55	0.75	7.53	0.6	7.77	0.85	7.56	0.49	7.29	1.44	7.55	1.11	7.47	1.9	7.52	2.05
Fisuc_0366	10	hypothetical protein, TIGR02147	5.28	1	18.94	4.77	4.2	4.37	2.27	4.61	4.24	5.14	1.07	4.63	4.86	4.54	6.9	4.9	6.58	4.8	3.58	4.79	1.65	4.41	3.27	5.97	2.27	6.54	0.4	7.22	0.19	7.12	1.93
Fisuc_0367	10	hypothetical protein	5.52	1.27	23.01	5.14	1.74	4.71	1.64	4.51	6.76	5.24	2.95	4.5	2.57	4.64	1.71	4.56	0.49	4.72	0.94	4.67	1.41	4.78	2.6	6.54	1.31	7.25	2.93	8.04	1.68	7.68	1.52
Fisuc_0368	10	hypothetical protein	7.82	1.35	17.26	7.41	0.82	6.74	1.38	6.92	1.08	7.47	0.96	6.68	0.46	6.79	1.4	6.9	1.34	7	1.12	6.92	1.36	7.21	1.93	8.76	0.55	9.87	2.02	10.34	0.73	10.19	0.89
Fisuc_0369	1	WD40 domain protein beta Propeller	10.78	0.16	1.48	10.75	0.35	10.74	1.06	10.72	0.78	10.74	0.43	10.86	1.54	10.72	0.66	10.97	0.9	10.85	1.01	10.95	0.27	10.85	0.1	11.05	0.85	10.47	0.56	10.65	0.25	10.67	0.2
Fisuc_0370	14	hypothetical protein	4.06	0.55	13.55	3.5	3.09	4.58	9.8	4.84	8.4	3.98	1.31	4.55	6.13	4.65	2.04	3.58	15.26	3.68	11.05	3.99	2.87	4.26	3.75	3.24	6.49	3.38	2.7	4.43	5.6	4.04	5.43
Fisuc_0371	1	putative RNA methylase	5.64	0.25	4.43	5.71	2.28	5.94	2.21	6	1.44	5.55	0.7	5.85	3.56	5.85	0.66	5.61	1.19	5.59	3.35	5.61	2.94	5.75	2.47	5.32	3.28	5.41	4.74	5.49	2	5.27	0.89
Fisuc_0372	2	dihydroxyacid dehydratase (EC 4.2.1.9)	10.43	0.12	1.15	10.5	0.93	10.57	0.29	10.36	0.5	10.41	0.17	10.51	0.37	10.27	0.59	10.32	0.62	10.46	0.76	10.37	0.27	10.39	1.02	10.4	0.37	10.69	0.24	10.31	0.32	10.47	0.49
Fisuc_0373	6	anti-sigma-factor antagonist	8.62	0.31	3.6	8.43	1.76	8.3	1.13	8.7	0.3	8.7	0.97	8.26	0.77	8.72	0.44	8.46	1.6	8.05	2.24	8.47	0.69	8.72	0.9	9.14	1.12	8.76	1.34	9.03	0.82	8.95	0.85
Fisuc_0374	6	putative anti-sigma regulatory factor, serine/threonine protein kinase	7.75	0.32	4.13	7.38	2.6	7.49	1.81	7.91	2.73	7.86	1.04	7.41	2.62	7.81	0.22	7.7	2.94	7.33	2.92	7.74	0.44	7.6	1.53	8.4	0.64	7.7	1.06	7.98	1.73	8.18	1.13
Fisuc_0375	2	NUDIX hydrolase	5.42	0.27	4.98	5.43	2.45	5.38	1.88	5.54	4	5.32	4.83	5.45	2.21	5.29	4.64	5.07	2.86	5.15	6.22	5.55	1.81	5.26	3.62	5.15	3.75	5.85	3.67	5.58	3.07	5.72	0.55
Fisuc_0376	1	hypothetical protein	7.83	0.21	2.68	7.36	0.81	7.9	1.3	8.05	1.33	7.58	1.42	8.03	1.02	7.97	1.18	8.01	1	7.97	0.47	8.08	1.1	7.71	0.66	7.9	0.94	7.77	0.44	7.73	0.91	7.7	1.22
Fisuc_0377	1	fibro-slime family protein	12.81	0.2	1.56	12.88	0.34	12.95	0.18	12.95	0.12	12.77	0.1	12.86	0.32	12.91	0.07	12.8	1.13	12.82	0.33	12.75	0.17	12.73	0.19	13.09	0.2	12.25	1.69	12.95	0.52	12.7	0.42
Fisuc_0378	2	hypothetical protein	6.4	0.34	5.31	5.93	1.12	6.58	0.57	6.67	0.56	5.9	2.16	6.55	0.92	6.53	1.56	6.17	2.89	6.36	1.78	6.49	0.49	6.14	3.47	6.09	2.8	7.05	2.59	6.38	2.76	6.65	4.95
Fisuc_0379	1	hypothetical protein	8.1	0.18	2.22	8.09	1.62	8.1	0.42	8.03	0.62	8.2	0.84	8.29	0.73	8.27	1.31	8.19	2.45	7.86	0.4	8.06	0.71	7.86	1.59	8.3	1.97	7.83	1.74	8.24	0.86	8.13	1.43
Fisuc_0380	3	hypothetical protein	4.33	0.31	7.16	3.89	3.81	4.16	7.09	4.26	4.62	4.72	3.19	4.49	3.63	4.53	2.48	4.27	4.71	4.39	6.47	4.53	2.04	3.76	9.02	4.3	7.98	4.43	1.7	4.36	5.69	4.45	0.44
Fisuc_0381	5	phosphoglycerate kinase (EC 2.7.2.3)	11.99	0.26	2.17	11.8	0.43	12.1	0.14	11.87	0.17	11.59	0.39	11.94	0.14	11.69	0.54	11.83	0.63	11.93	0.17	11.92	0.16	11.95	0.25	11.9	0.6	12.37	0.19	12.39	0.23	12.46	0.11
Fisuc_0382	3	hypothetical protein	11.74	0.23	1.96	11.46	0.99	11.88	0.41	11.81	0.15	11.44	0.58	11.79	0.1	11.67	0.96	11.39	0.06	11.57	1.19	11.86	0.16	11.8	0.76	11.66	1.05	11.68	0.86	12.15	0.26	12.12	1.42
Fisuc_0383	3	dihydroneopterin aldolase	9.24	0.19	2.06	9.06	1.03	9.26	1.25	9.12	1.46	9.03	0.98	9.18	0.86	9.16	0.67	9.13	0.08	9.22	0.42	9.34	1.14	9.3	1.02	9.25	0.1	9.1	1.13	9.66	0.5	9.54	1.84
Fisuc_0384	13	Mg chelatase, subunit ChlI	8.38	2.81	33.53	14.37	0.39	8.83	1.31	8.81	1.72	14.81	1.22	8.8	2.62	8.81	1.19	6.27	1.48	6.3	1.21	6.39	1.5	5.97	1.41	6.97	1.42	6.31	1.87	7.28	0.76	6.73	1.3
Fisuc_0385	13	Uncharacterized protein involved in the regulation of septum location-like protein	6.97	2.52	36.15	12.66	2.36	7.56	1.51	7.62	0.84	12.28	0.9	7.21	2.4	7.35	0.75	4.98	1.44	4.84	2.94	5.12	3.29	4.77	2.29	5.72	4.94	5.23	3.63	5.92	2.89	5.64	3.04
Fisuc_0386	2	hypothetical protein	5.29	0.33	6.24	4.56	1.93	5.4	2.26	5.43	0.52	4.81	2.67	5.38	2	5.29	5.42	5.02	1.01	5.41	2.89	5.71	0.77	5.15	3.54	5.2	2.03	5.48	3.73	5.6	3.49	5.51	3.33
Fisuc_0387	8	acyl-ACP thioesterase	8	0.27	3.38	7.93	1.56	7.87	1.48	7.95	1.27	7.99	1.65	7.77	1.93	7.83	1.42	7.7	0.06	7.57	2.75	7.82	0.77	8.28	0.71	8.13	1.49	8.25	1.67	8.34	0.87	8.41	2.1
Fisuc_0388	2	ribosomal large subunit pseudouridine synthase E (EC 5.4.99.-)	5.52	0.23	4.17	5.39	0.14	5.7	2.64	5.64	4.17	5.45	1.25	5.36	5.44	5.5	0.54	5.24	5.37	5.35	4.64	5.48	2.11	5.71	0.99	5.28	5.22	5.87	0.93	5.58	2.99	5.61	5.53
Fisuc_0389	16	Alpha-N-arabinofuranosidase	7.34	0.91	12.4	6.73	0.57	6.64	0.87	6.6	1.22	8.12	2.04	7.37	1.6	7.2	1.96	9.03	7.81	7.34	3.1	7.66	0.93	6.68	0.46	9.43	0.71	6.5	2.66	7.68	1.74	6.34	2.59
Fisuc_0390	2	hypothetical protein	6.39	0.55	8.61	5.48	3.02	5.66	2.69	6.37	1.15	5.58	3.49	5.85	1.76	6.19	2.71	6.65	8.83	6.73	2.99	6.94	0.89	6.82	1.57	6.94	2.9	6.83	2.71	6.69	2.28	6.8	2.03
Fisuc_0391	3	fumarase, class I, homodimeric (EC 4.2.1.2)	11.57	0.22	1.9	11.51	0.42	11.68	0.26	11.61	0.21	11.32	0.6	11.48	0.74	11.46	0.31	11.28	1.18	11.37	0.9	11.58	0.21	11.83	0.34	11.34	0.93	11.59	1.57	12.02	0.2	11.87	0.17
Fisuc_0392	10	mucin-associated surface protein (MASP)	11.6	0.35	3.02	11.43	0.88	11.5	0.51	11.5	0.42	11.44	0.89	11.43	0.44	11.47	0.72	11.17	0.19	11.25	2.19	11.5	1.23	11.67	0.76	11.45	1.05	11.69	0.21	12.41	0.19	12.3	1.28
Fisuc_0393	1	glycoside hydrolase family 9	12.1	0.18	1.49	11.88	0.22	12.02	0.32	12.04	0.16	12.14	0.07	12.26	0.89	12.13	0.54	12.4	1.28	12.25	0.99	12.15	0.21	12.16	0.09	12.31	0.57	11.77	0.79	12.15	0.44	11.89	0.66
Fisuc_0394	1	glycoside hydrolase family 9	10.25	0.33	3.22	10.34	0.31	10.27	0.63	10.43	0.38	10.32	0.17	10.3	0.38	10.4	0.9	10.72	1.82	10.39	0.86	10.44	0.63	10.3	1.13	10.6	0.17	9.55	0.88	10	0.43	9.6	0.99
Fisuc_0395	1	integral membrane sensor signal transduction histidine kinase	8.81	0.21	2.38	8.84	0.4	8.72	0.87	8.92	0.12	8.67	0.71	8.69	0.44	8.84	0.12	9.11	1.59	8.95	1.28	9.04	0.56	9.01	0.32	9.06	0.26	8.43	0.39	8.67	0.74	8.49	0.56
Fisuc_0396	1	response regulator receiver protein	11.04	0.17	1.54	11	0.23	11.07	0.63	11.14	0.4	11.17	0.83	11.27	0.86	11.33	0.35	11.04	1.76	10.81	0.34	11.01	0.4	10.97	0.45	11.04	0.84	10.96	0.56	10.78	0.37	10.96	1.5
Fisuc_0397	1	two component, sigma54 specific, transcriptional regulator, Fis family	10.77	0.14	1.3	11.02	1	10.7	0.32	10.79	0.38	10.92	1.12	10.78	0.79	10.82	0.51	10.76	0.16	10.65	0.13	10.7	0.13	10.79	0.26	10.51	0.53	10.91	0.51	10.68	0.26	10.75	1.12
Fisuc_0398	1	SAM-dependent methyltransferase-like protein	8.53	0.13	1.52	8.47	1.52	8.44	0.9	8.53	1.2	8.51	0.19	8.6	0.81	8.51	1.06	8.56	0.27	8.48	1.61	8.47	0.31	8.3	0.05	8.46	0.65	8.63	0.61	8.72	1.18	8.73	0.85
Fisuc_0399	3	ATP-cone domain protein	8.7	0.24	2.76	8.95	0.98	8.79	0.47	8.68	1.2	9.08	1.08	8.83	0.35	8.7	1.25	8.42	1.38	8.49	0.4	8.46	0.44	8.42	0.65	8.32	0.85	8.78	0.51	8.79	0.76	9.03	0.47
Fisuc_0400	3	Transketolase	10.46	0.3	2.87	10.96	0.57	10.59	0.5	10.29	0.39	10.65	0.66	10.31	1.38	10.14	1.05	9.94	4.4	10.47	0.45	10.31	0.35	10.28	0.42	10.18	1.85	10.84	0.4	10.5	1.29	10.79	0.52
Fisuc_0401	2	Glycosyl hydrolase family 98 putative carbohydrate binding module	8.37	0.26	3.11	8.1	1.31	8.38	0.73	8.43	0.98	7.8	0.85	8.13	2.1	8.24	1.07	8.55	0.04	8.47	0.17	8.63	0.59	8.74	0.8	8.68	1.72	8.41	0.56	8.33	1.54	8.37	0.9
Fisuc_0402	2	glycosyl transferase family 2	8.03	0.24	2.99	7.88	1.3	8.01	0.35	8.11	0.9	7.74	1.86	7.74	1.77	7.94	0.44	7.96	7.64	8.25	0.66	8.25	0.3	8.2	0.63	7.94	0.4	8.45	1.33	7.79	0.88	8.09	1.42
Fisuc_0403	2	guanylate kinase (EC 2.7.4.8)	7.46	0.26	3.49	7.46	0.82	7.54	1.25	7.59	0.7	7.1	2.76	7.23	1.31	7.36	1.25	7.38	3.98	7.64	1.14	7.63	0.94	7.5	0.74	7.05	0.53	7.98	1.7	7.33	1.5	7.56	3.4
Fisuc_0404	1	hypothetical protein	6.82	0.28	4.11	6.69	2.1	6.77	0.88	6.97	1.17	6.66	0.42	6.63	4.14	6.88	0.58	6.98	2.43	7.05	1.03	7.2	1.85	7.21	1.13	6.59	0.87	7.04	0.58	6.22	1.08	6.66	1.41
Fisuc_0405	2	hypothetical protein	7.11	0.26	3.66	6.94	2.3	6.99	1.22	7.22	1.42	7	2.09	6.92	0.69	7.11	1.55	7.38	0.52	7.25	1.29	7.27	0.95	7.43	0.67	6.58	3.5	7.49	1.11	6.96	2.16	7.13	1.19
Fisuc_0406	1	hypothetical protein	4.53	0.31	6.84	4.79	3.9	4.4	2.91	4.67	3.25	4.54	2.52	4.23	4.55	4.35	5.17	4.6	0	4.71	6.15	4.61	4.69	4.94	1.9	3.95	1.92	4.86	6.99	4.47	5.72	4.3	3.45
Fisuc_0407	1	hypothetical protein	3.11	0.29	9.32	3.28	6.7	2.95	8.45	3.19	4.42	3.16	2.92	2.87	7.16	3.06	7.27	2.89	3.12	3.16	2.35	3.32	5.65	3.48	6.26	2.78	11	3.48	6.27	3.12	7.61	2.75	13.08
Fisuc_0408	2	hypothetical protein	2.69	0.21	7.81	2.72	6.61	2.69	4.69	2.89	10.76	2.79	10.47	2.39	0.93	2.66	4.2	2.54	9.78	2.77	3.97	2.71	8.13	2.74	2.25	2.51	9.22	2.91	0.79	2.56	10.87	2.71	4.87
Fisuc_0409	1	hypothetical protein	1.39	0.21	15.11	1.37	18.53	1.48	9.92	1.55	1.12	1.34	19.32	1.26	8.51	1.69	15.31	1.33	15.9	1.36	16.12	1.37	15.38	1.42	31.53	1.3	8.35	1.19	13.94	1.5	5.91	1.33	6.89
Fisuc_0410	2	hypothetical protein	1.76	0.19	10.8	1.58	11.85	1.73	4.94	2.08	15.1	1.65	1.65	1.71	8.2	1.77	5.52	1.61	12.97	1.89	6.87	1.79	6.24	1.79	1.08	1.51	9.98	1.92	7.78	1.82	11.17	1.67	10.02
Fisuc_0411	2	hypothetical protein	6.38	0.31	4.86	5.76	2.11	6.26	1.96	6.62	0.92	5.87	2.5	6.27	1.11	6.41	1.02	6.09	0.2	6.51	4.16	6.79	0.86	6.76	0.77	6.45	1.99	6.63	0.71	6.28	1.57	6.47	0.24
Fisuc_0412	2	hypothetical protein	6.65	0.28	4.21	6.38	2.65	6.49	0.59	6.72	0.34	6.24	0.65	6.22	1.63	6.5	0.5	6.62	1.28	6.93	2.42	6.86	0.85	6.78	2.48	6.52	1.12	7.16	1.22	6.66	0.44	6.95	2.23
Fisuc_0413	3	replication restart DNA helicase PriA	8.16	0.27	3.31	8.51	1.06	8.29	0.68	8.26	0.73	7.96	0.49	7.84	1.71	7.86	1.46	7.77	3.91	8.17	1.01	8.12	0.62	8.3	0.71	7.79	3.17	8.45	0.3	8.36	1.32	8.42	1.12
Fisuc_0414	1	protein of unknown function DUF349	11.71	0.24	2.05	11.82	0.5	11.83	0.41	11.78	0.19	11.89	0.31	11.82	0.9	11.83	0.11	11.98	1.96	11.75	0.35	11.74	0.43	11.83	0.06	11.92	0.35	11.27	0.65	11.25	0.34	11.35	0.28
Fisuc_0415	3	translation factor SUA5	6.76	0.24	3.55	7.05	1.29	6.98	1.82	6.79	3.32	6.96	2.47	6.82	1.87	6.66	2.32	6.31	5.28	6.77	0.82	6.79	2.82	6.48	2.16	6.5	2.97	6.93	0.98	6.69	3.48	6.83	1.88
Fisuc_0416	1	peptidase M15D vanX D-ala-D-ala dipeptidase	7.91	0.12	1.52	8.03	0.87	7.89	0.59	8	1.01	7.93	0.27	8.01	1.03	7.96	1.02	8.13	1.4	7.91	0.63	7.96	0.54	7.84	1.43	7.85	1.23	7.71	0.81	7.84	1.39	7.77	0.71
Fisuc_0417	1	hypothetical protein	10.83	0.15	1.39	10.84	0.35	10.9	1.06	10.84	0.1	10.82	0.61	11.08	1.29	10.89	0.25	10.98	1.05	10.85	0.79	10.93	0.11	10.79	0.6	10.98	0.36	10.53	0.64	10.63	0.14	10.69	0.53
Fisuc_0418	1	Nitrilase/cyanide hydratase and apolipoprotein N-acyltransferase	6.26	0.19	3.04	6.02	2.78	6.27	1.37	6.32	1.71	5.98	0.48	6.19	2.28	6.3	1.38	6.17	0.06	6.17	2.98	6.5	0.44	6.23	1.04	6.55	1.5	6.09	1.13	6.43	0.74	6.38	2.1
Fisuc_0419	6	hypothetical protein	6.32	0.36	5.7	5.88	2.2	6.19	3.52	6.54	2.54	6.3	0.54	6.17	2.82	6.72	1.7	6.42	2.27	5.97	1.96	6.26	2.13	5.89	1.43	7.19	0.83	6.34	3.49	6.29	1.14	6.33	3.3
Fisuc_0420	6	hypothetical protein	5.73	0.41	7.16	5.27	2.61	5.57	2.11	6.12	0.63	5.8	1.25	5.72	2.81	6.27	1.26	5.7	0.35	5.22	3.52	5.62	1.76	5.3	1.37	6.63	1.29	5.69	3.95	5.73	3	5.54	5.25
Fisuc_0421	1	aminoglycoside phosphotransferase	7.92	0.23	2.9	7.88	0.12	7.95	1.72	8.22	1.18	7.88	1.41	7.99	1.18	8.18	1.86	7.91	0.43	7.81	1.57	7.95	0.36	7.78	1.33	8.34	1.59	7.52	0.85	7.82	0.39	7.64	0.84
Fisuc_0422	1	serine O-acetyltransferase (EC 2.3.1.30)	7.77	0.2	2.57	7.7	1.89	7.92	1.15	7.81	1.1	7.5	2.49	7.74	1.8	7.72	0.91	7.46	3.24	7.79	1.26	7.97	0.84	7.74	0.3	7.78	1.82	8.08	0.78	7.59	1.58	7.84	3.31
Fisuc_0423	2	DNA-(apurinic or apyrimidinic site) lyase (EC 4.2.99.18)/endonuclease III (EC 3.2.2.-)	6.41	0.23	3.59	6.1	2.24	6.43	1.68	6.33	4.56	6.1	3.11	6.4	1.6	6.27	2.1	6.34	4.15	6.74	1.53	6.69	1.11	6.33	1.02	6.57	1.05	6.59	2.87	6.39	3.87	6.37	3.5
Fisuc_0424	13	hypothetical protein	9.36	0.89	9.51	9.46	0.87	9.63	1.05	9.18	0.47	11.2	0.95	10.98	2.31	10.01	1.06	9.8	3.21	8.92	0.67	8.88	0.23	8.33	0.76	9.29	1.23	8.4	1.24	8.72	0.81	8.39	1.32
Fisuc_0425	1	Tetratricopeptide repeat protein	8.13	0.33	4.06	7.4	1.65	8.19	0.61	8.45	1	7.73	1.65	8.49	0.45	8.57	0.06	8.22	0.22	8.31	0.54	8.5	0.47	7.91	1.06	8.03	0.8	7.9	1	8.17	1.19	8.04	0.92
Fisuc_0426	2	glutaminyl-tRNA synthetase (EC 6.1.1.18)	9.85	0.26	2.64	9.61	0.15	10.02	0.52	9.92	0.14	9.3	0.77	9.81	1.09	9.73	0.93	9.69	2.06	9.95	0.33	9.8	0.43	10.1	1.03	9.75	1.56	10.33	0.15	9.75	0.71	10.07	0.73
Fisuc_0427	1	protein of unknown function DUF6 transmembrane	6.53	0.17	2.6	6.57	1.65	6.48	0.37	6.61	0.22	6.5	2.26	6.41	4.13	6.68	0.75	6.47	0.36	6.27	2.31	6.32	1.74	6.44	1.74	6.74	1.17	6.47	2.11	6.66	1.16	6.75	0.37
Fisuc_0428	3	transporter, NhaC family (TC 2.A.35)	8.8	0.28	3.18	8.45	1.6	8.55	0.23	8.62	0.76	8.46	0.92	8.53	1.03	8.6	0.56	8.85	1.08	8.76	1.32	8.88	0.82	9.2	1.1	9.06	0.65	8.98	2.7	9.13	0.48	9.19	1.82
Fisuc_0429	3	hypothetical protein	5.57	0.32	5.75	5.13	3.89	5.58	1.65	5.33	1.86	5.15	3.25	5.16	1.76	5.53	1.54	5.36	1.17	5.51	1.56	5.74	1.15	5.88	1.76	5.76	2.25	5.78	3.59	5.87	2.55	6.07	1.93
Fisuc_0430	1	hydroxymethylpyrimidine synthase	10.1	0.16	1.58	10.19	1	10.12	0.82	9.87	0.62	10.18	1.29	10.33	0.71	10.1	0.74	10.49	1.73	10.15	0.98	10	0.47	10.03	0.9	10.05	1.05	10.05	0.8	9.96	0.64	10.02	0.22
Fisuc_0431	1	hypothetical protein	8.36	0.13	1.56	8.44	1.34	8.46	1.4	8.27	1.31	8.29	0.49	8.54	1.32	8.29	1.22	8.59	0.94	8.3	1.36	8.15	0.72	8.32	0.4	8.41	0.93	8.36	0.83	8.42	0.33	8.34	1.71
Fisuc_0432	1	hypothetical protein	8.87	0.11	1.24	8.89	0.79	8.87	0.52	8.78	0.27	8.77	1.17	8.86	0.98	8.78	0.28	9.06	0.6	8.88	1.74	8.82	0.64	8.93	0.22	9.08	0.73	8.86	0.38	8.78	1.07	8.82	1.03
Fisuc_0433	1	Peptidoglycan-binding lysin domain protein	10.35	0.15	1.45	10.25	0.45	10.21	0.56	10.35	0.34	10.27	0.66	10.16	1.31	10.34	0.47	10.31	0.72	10.25	0.53	10.54	0.28	10.47	0.67	10.46	0.33	10.21	0.73	10.62	0.7	10.51	0.45
Fisuc_0434	1	integral membrane sensor signal transduction histidine kinase	9.11	0.17	1.87	9.3	1.09	8.91	1.1	9.08	0.27	9.08	0.2	8.83	0.86	9.01	0.31	9.27	0.79	9.12	0.38	9.22	0.28	9.43	0.93	9.07	1.75	9.06	0.78	9.22	0.59	8.99	0.96
Fisuc_0435	1	two component transcriptional regulator, winged helix family	7.71	0.23	2.98	7.77	2.21	7.66	0.67	7.79	1.31	7.36	1.05	7.31	2.35	7.61	1.62	7.7	2.57	7.75	1.47	7.95	1.16	8.16	1.01	7.79	2.46	7.64	1.06	7.84	0.77	7.62	1.28
Fisuc_0436	1	hypothetical protein	8.47	0.28	3.31	8.72	0.51	8.3	1.06	8.52	0.92	8.43	0.59	7.94	0.99	8.32	1.56	8.5	1.59	8.47	0.72	8.63	0.6	9.08	0.64	8.62	1.11	8.42	0.61	8.49	1.43	8.16	2.52
Fisuc_0437	1	extracellular solute-binding protein family 5	8.29	0.18	2.17	8.5	0.49	8.51	0.82	8.53	0.59	8.25	1.21	8.36	0.84	8.47	0.64	8	0.47	8.19	1.34	8.22	0.26	8.32	0.29	8.38	0.4	8.06	0.42	8.17	0.47	8.03	1.25
Fisuc_0438	2	CDP-diacylglycerol--serine O-phosphatidyltransferase (EC 2.7.8.8)	9.5	0.22	2.32	9.18	0.96	9.51	0.6	9.52	0.25	9.14	0.69	9.47	0.66	9.42	1.47	9.23	1.38	9.42	1.43	9.62	0.4	9.68	0.58	9.43	1.07	9.89	0.83	9.61	0.57	9.76	1.13
Fisuc_0439	3	murein peptide amidase A	5.1	0.21	4.12	5.4	2.24	4.89	5	4.89	1.72	5.36	3.17	4.91	3.3	4.98	2.15	4.96	1.54	4.94	2.54	5.04	0.94	5.16	1.34	5.2	4.52	5.28	1.44	5.23	0.75	5.09	3.31
Fisuc_0440	3	peptidase M15B and M15C DD-carboxypeptidase VanY/endolysin	6.15	0.2	3.25	6.43	0.57	6.09	2.94	6.22	1.21	6.3	0.5	5.95	1.05	5.94	2.71	6.04	1.41	5.86	2.16	6.01	2.27	6.38	1.02	6.14	2.5	6.42	0.66	6.17	2.69	6.13	0.61
Fisuc_0441	3	Holliday junction endonuclease RuvC (EC 3.1.22.4)	5.92	0.26	4.39	6.32	3.77	5.94	3.72	6.03	3.79	6.29	0.1	5.73	1.57	5.84	1.25	5.59	1.04	5.62	4.03	5.75	2.14	6.05	2.2	5.68	1.86	6.15	1.31	5.91	2.08	5.93	2.39
Fisuc_0442	1	zinc finger CHC2-family protein	9.98	0.18	1.8	10.06	0.69	9.79	0.87	9.75	0.42	10.24	0.22	9.88	0.97	9.89	0.67	9.85	1.77	9.84	1.05	9.93	0.46	10.04	1.19	10	1.41	9.89	1.6	10.22	0.52	10.25	0.99
Fisuc_0443	1	glycosyl transferase group 1	8.1	0.25	3.09	8.36	1.68	7.8	0.92	7.9	0.13	8.54	0.67	7.84	0.56	7.93	1.03	8.17	0.14	8	1.57	7.93	0.59	8.34	1.03	7.92	0.63	8.15	2.21	8.45	0.97	8.15	1.2
Fisuc_0444	14	hypothetical protein	9.44	0.3	3.18	9.46	1.18	9.76	0.13	9.54	0.4	9.57	0.6	10	1.57	9.6	0.35	9.02	1.79	9.34	1.94	9.46	0.65	9.18	0.94	8.94	0.45	9.03	0.31	9.55	0.49	9.51	1.18
Fisuc_0445	2	phosphoglycolate phosphatase	4.18	0.35	8.37	3.73	2.62	4.57	3.36	4.54	2.76	3.76	7.9	4	3.13	4.38	4.86	3.91	2.78	4.05	5.68	4.14	2.28	4.33	5.47	4.04	4.04	4.88	0.91	4.03	6.34	4.09	2.32
Fisuc_0446	3	Cysteine desulfurase	7.68	0.18	2.34	7.84	0.99	7.81	0.5	7.89	1.02	7.61	0.57	7.71	1.68	7.64	1.46	7.51	0.13	7.69	0.78	7.68	1.02	7.74	0.82	7.29	1.77	7.89	1.35	7.45	1.42	7.65	1.56
Fisuc_0447	2	PP-loop domain protein	5.99	0.22	3.67	5.82	1.08	5.95	1.53	6.06	1.53	5.74	0.53	5.76	0.85	5.91	2.32	5.93	1.9	6.04	2.36	6.13	2.3	6.18	2.52	5.81	3.73	6.49	1.79	6.01	0.54	5.95	2.73
Fisuc_0448	2	hypothetical protein	7.13	0.16	2.24	7.09	1.78	7.05	0.33	7.19	1.45	6.88	1.59	6.93	0.85	7.19	1.8	6.95	2.35	7.2	1.08	7.33	0.69	7.27	1.07	7.15	1.85	7	1.47	7.26	0.46	7.23	2.08
Fisuc_0449	1	protein tyrosine/serine phosphatase	6.06	0.2	3.3	6.13	3.03	6.11	2.47	5.98	1.4	5.89	3.59	5.84	3.21	6.02	1.42	6.27	1.74	6.27	2.4	6.29	3.11	6.25	1.37	6.09	2.13	5.92	2.28	5.96	1.44	5.93	4.73
Fisuc_0450	1	hypothetical protein	6.85	0.16	2.34	6.65	1.29	6.95	0.06	6.9	1.18	6.63	0.1	6.87	2.29	6.96	1.42	6.87	0.86	7.02	1.47	7.11	0.86	6.92	1.77	6.83	0.57	6.73	0.46	6.8	2.66	6.69	0.8
Fisuc_0451	2	hypothetical protein	6.18	0.14	2.27	6.01	2.34	6.21	1.35	6.26	2.54	6.04	1.6	6.08	1.56	6.29	1.25	6.08	1.75	6.16	2.82	6.43	1.11	6.15	0.8	6.31	1.18	6.05	1.28	6.16	1.77	6.22	0.56
Fisuc_0452	1	hypothetical protein	5.24	0.28	5.34	5.17	2.73	5.35	0.29	5.49	1.94	5.3	1.32	5.59	1.76	5.52	3.31	5.58	4.44	5.06	2.39	5.19	4.25	4.75	5.05	5.35	1.92	4.85	0.62	5.22	2.36	5.06	5.65
Fisuc_0453	2	RNA modification enzyme, MiaB family	7.17	0.45	6.28	7.12	0.69	7.55	1.88	7.41	0.86	6.57	2.45	7.23	2.22	6.96	1.96	6.46	9.42	7.5	1.41	7.4	1.6	7.37	0.68	6.55	6.01	7.9	1.29	6.75	3.96	7.31	4.01
Fisuc_0454	2	Sporulation domain protein	7.52	0.22	2.93	7.32	2.13	7.77	1.09	7.69	0.75	7.08	1.78	7.49	0.84	7.46	2.02	7.3	1.4	7.54	1.32	7.52	1.58	7.7	0.55	7.4	1.4	7.83	1.51	7.46	0.85	7.63	0.87
Fisuc_0455	3	hypothetical protein	11.39	0.4	3.51	11.55	0.91	11.69	0.78	11.63	0.47	11.51	1.11	11.52	0.48	11.41	1.49	10.58	1.32	10.93	3.02	11.23	0.33	10.99	0.21	10.83	1.31	11.95	1.09	11.56	1.02	11.88	2.28
Fisuc_0456	3	L-aspartate 1-decarboxylase (EC 4.1.1.11)	9.61	0.39	4.06	9.55	0.96	9.89	0.63	9.87	0.83	9.42	1.15	9.8	0.84	9.67	2.13	8.96	2.53	9.3	4.02	9.51	0.83	9.26	0.27	8.98	1.17	10.11	1.41	9.91	1.79	10.13	3.41
Fisuc_0457	2	band 7 protein	10.29	0.44	4.28	9.81	0.66	10.1	0.15	10.23	0.48	9.72	0.53	9.96	0.47	10.08	0.3	9.9	2.69	10.53	1	10.49	0.31	10.59	0.33	9.85	0.4	10.68	1.33	11.04	0.34	11.01	1.08
Fisuc_0458	1	hypothetical protein	7.54	0.19	2.52	7.37	1.85	7.68	0.51	7.58	0.96	7.63	0.4	7.8	1.72	7.84	0.53	7.65	2.38	7.38	0.79	7.64	0.43	7.51	0.5	7.57	0.07	7.23	0.19	7.34	1.58	7.4	0.65
Fisuc_0459	5	hypothetical protein	8.75	0.32	3.66	8.8	1.35	8.95	1.27	8.86	0.88	9.01	0.51	8.9	0.32	8.82	0.34	8.27	3.84	8.93	2.11	8.92	0.93	8.35	1.69	8.02	1.32	8.48	1.5	9.05	0.79	8.98	0.63
Fisuc_0460	1	hypothetical protein	7.14	0.15	2.1	7.08	0.56	7.14	1.05	7.19	0.92	7.11	2.08	7.2	0.92	7.23	1.75	7.32	3.11	7.08	1.4	7.26	1.08	7.33	1.76	7.08	1.08	7.17	0.22	6.82	0.47	6.99	1.8
Fisuc_0461	2	Iojap-related protein	7.81	0.16	2.05	7.84	0.45	7.97	0.73	7.87	0.61	7.57	0.81	7.8	1.98	7.68	0.15	7.82	1.57	7.86	0.6	7.95	1.02	7.84	0.16	7.56	1.53	8.04	0.71	7.63	0.68	7.92	0.4
Fisuc_0462	3	arginyl-tRNA synthetase (EC 6.1.1.19)	9.86	0.17	1.72	10.08	0.32	9.99	0.21	9.74	0.14	9.69	0.17	9.74	0.38	9.56	0.36	9.75	1.6	9.99	0.78	9.89	0.23	9.97	0.43	9.7	0.59	10.08	0.8	9.79	0.22	10.03	0.75
Fisuc_0463	1	hypothetical protein	11.18	0.17	1.52	11.54	0.51	11.32	1.02	11.15	0.45	11.44	0.15	11.36	0.7	11.12	0.69	11.07	1.09	11.07	0.3	11.11	0.32	11.06	0.26	11.16	0.18	11	0.35	10.97	0.11	11.11	0.6
Fisuc_0464	1	formyltetrahydrofolate deformylase (EC 3.5.1.10)	9.18	0.13	1.42	9.01	0.59	9.21	0.48	9.27	0.83	9.11	0.94	9.23	0.54	9.21	0.36	9.29	0.12	9.17	1.07	9.4	0.56	9.11	0.12	9.35	0.63	9.08	0.38	8.99	0.47	9.08	0.58
Fisuc_0465	1	hypothetical protein	8.87	0.21	2.37	9.19	0.24	9	0.37	8.84	0.33	9.07	0.51	8.97	0.79	8.8	0.31	9.04	0.82	8.94	0.67	8.89	0.6	8.78	0.59	9.06	0.76	8.61	0.59	8.54	0.88	8.53	0.72
Fisuc_0466	1	orotate phosphoribosyltransferase (EC 2.4.2.10)	8.72	0.11	1.26	8.78	0.2	8.78	0.64	8.72	0.07	8.54	0.6	8.58	0.46	8.67	0.57	8.9	0.16	8.84	0.36	8.8	0.33	8.82	0.16	8.78	1	8.64	0.18	8.67	0.75	8.65	2.16
Fisuc_0467	1	hypothetical protein	7.49	0.2	2.67	7.9	1.54	7.65	1.1	7.58	0.48	7.69	0.89	7.42	2.43	7.43	1.43	7.52	2.22	7.55	1.15	7.48	0.94	7.5	0.91	7.17	0.64	7.44	3.21	7.36	1.56	7.26	0.86
Fisuc_0468	1	hypothetical protein	7.63	0.23	3.01	7.77	1.37	7.69	1.91	7.82	1.24	7.41	0.33	7.37	1.41	7.56	1.14	7.79	1.84	7.86	1.99	7.76	1.98	7.9	2.28	7.73	3.18	7.41	1.26	7.58	0.71	7.23	1.26
Fisuc_0469	2	DEAD/DEAH box helicase domain protein	8.48	0.24	2.83	8.52	0.21	8.67	0.81	8.63	0.73	8.2	1.72	8.37	1.25	8.28	1.17	8.28	3.7	8.54	1.84	8.45	1.04	8.72	0.5	8.15	1.33	8.94	1.69	8.31	2.72	8.53	2.1
Fisuc_0470	3	methionine aminopeptidase, type I (EC 3.4.11.18)	8.21	0.35	4.26	8.09	0.82	8.3	1.13	8.2	0.45	7.77	1.06	7.95	1.06	7.87	1.14	7.66	5.64	8.2	1.74	8.19	0.43	8.48	1	7.91	2.08	8.89	1.61	8.5	0.51	8.68	0.97
Fisuc_0471	1	glycoside hydrolase family 8	7.91	0.38	4.8	8.33	0.68	8.03	0.17	7.75	0.73	8.57	0.4	7.9	0.48	7.65	1.52	8.28	0.79	7.8	1.46	8.49	0.85	7.85	0.91	7.93	0.3	7.54	1.61	7.32	0.72	7.41	0.63
Fisuc_0472	5	hypothetical protein	5.77	0.36	6.24	5.82	1.64	5.82	5.82	5.88	1.72	6.56	1.4	5.63	3.85	5.92	1.77	5.29	0.4	5.51	5.19	5.83	0.79	5.74	2.39	5.44	0.59	5.21	5.11	6.09	1.56	5.84	3.27
Fisuc_0473	5	hypothetical protein	5.11	0.34	6.65	5.17	5.85	5.11	5.42	5.33	4.39	5.72	2.21	5.06	1.27	5.21	3.81	4.8	2.94	5.05	2.94	5.18	0.89	5.16	3.72	4.97	2.83	4.36	8.47	5.35	4.85	4.96	2.31
Fisuc_0474	1	hypothetical protein	9.58	0.19	1.98	9.43	0.27	9.46	0.09	9.5	0.43	9.81	0.38	9.6	1.15	9.68	0.29	9.59	2.5	9.41	0.49	9.64	0.04	9.66	0.81	9.86	0.97	9.18	2.35	9.64	1.17	9.68	1.62
Fisuc_0475	3	translation elongation factor 2 (EF-2/EF-G)	13.18	0.25	1.9	13.49	0.36	13.3	0.11	13.1	0.22	13.15	0.23	13.04	0.45	12.86	0.59	12.67	3.53	13.23	0.42	13.13	0.2	13.2	0.43	13.06	1	13.65	0.56	13	0.33	13.47	0.45
Fisuc_0476	4	MazG family protein	7.66	0.71	9.27	7.53	0.19	7.64	0.28	7.42	1.14	9.23	0.99	8.95	2.02	8.46	2.73	7.35	0.94	7.21	1.14	7.15	1.42	7.07	0.84	7.5	0.55	7.46	1.79	6.95	2.31	7.2	2.61
Fisuc_0477	14	SMF family protein	6.03	0.41	6.8	5.79	2.79	6.56	3.71	6.48	2.59	5.94	2.88	6.57	0.78	6.52	2.04	5.59	1.48	6.15	1.12	6.12	3.02	5.52	0.97	5.7	2.58	5.46	1.78	6.08	1.77	5.78	6
Fisuc_0478	2	cell division protein FtsB	7.32	0.21	2.87	7.23	2.35	7.56	1.51	7.54	0.76	7.37	0.39	7.54	0.57	7.51	1.03	7.26	0.19	7.18	1.4	7.36	0.39	7.07	2.13	6.93	2.59	7.43	1.74	7.17	0.21	7.26	0.7
Fisuc_0479	6	acriflavin resistance protein	10.27	0.45	4.38	10.62	0.52	10.51	0.25	9.92	0.15	11	0.4	11.24	1.33	10.3	1.03	10.64	0.2	10.19	0.63	9.97	0.14	9.85	0.45	9.97	0.5	9.78	0.76	9.96	0.45	9.88	0.28
Fisuc_0480	6	efflux transporter, RND family, MFP subunit	9.2	0.57	6.2	9.51	0.49	9.71	0.7	8.9	0.29	9.87	1.06	10.5	2.2	9.36	1.23	9.63	1.57	9.15	0.28	8.85	0.06	8.55	0.54	8.83	1.23	8.61	0.85	8.73	0.7	8.74	1.43
Fisuc_0481	1	hypothetical protein	9.65	0.13	1.35	9.71	0.37	9.62	1.38	9.54	0.38	9.63	0.1	9.63	0.67	9.54	0.92	9.62	0.48	9.76	1.68	9.67	0.95	9.62	0.91	9.57	0.31	9.48	0.86	9.84	0.47	9.85	0.91
Fisuc_0482	2	hypothetical protein	11.02	0.14	1.27	10.99	0.53	11.04	0.13	11.09	0.05	10.86	0.09	11	0.12	11.01	0.32	10.86	0.18	10.97	0.8	11.1	0.38	11	0.49	10.91	0.44	10.89	0.45	11.28	0.51	11.28	0.72
Fisuc_0483	1	hypothetical protein	12.44	0.14	1.13	12.28	0.41	12.36	0.23	12.45	0.25	12.65	0.49	12.5	0.28	12.55	0.27	12.51	0.74	12.39	0.3	12.54	0.25	12.48	0.3	12.64	0.08	12.16	0.24	12.35	0.23	12.39	0.62
Fisuc_0484	5	LSU ribosomal protein L9P	11.41	0.48	4.21	11	0.42	11.58	0.2	11.39	0.29	10.61	0.43	11.26	1.43	11.15	1.11	10.78	5.44	11.5	0.52	11.31	0.47	11.33	0.56	11.26	1.13	12.13	1.07	12	0.25	12.26	0.78
Fisuc_0485	5	ribosomal protein S18	10.6	0.47	4.43	10.22	0.09	10.81	0.45	10.61	0.08	9.77	0.13	10.44	1.55	10.38	0.66	9.98	6.73	10.69	0.64	10.55	0.32	10.51	0.23	10.4	1.34	11.34	1.19	11.13	0.6	11.44	0.68
Fisuc_0486	5	SSU ribosomal protein S6P	12.07	0.48	3.98	11.59	0.58	12.24	0.28	12.1	0.11	11.25	0.11	11.91	1.24	11.85	0.51	11.44	5.05	12.18	0.48	12.01	0.25	12	0.19	11.85	0.73	12.82	1.01	12.62	0.18	12.93	0.14
Fisuc_0487	1	hypothetical protein	6.57	0.2	3.04	6.57	3.66	6.58	2.2	6.62	1.59	6.34	1.62	6.33	1.84	6.57	2.87	6.41	0.24	6.39	2.2	6.54	1.42	6.64	0.43	6.88	2.54	6.55	1.32	6.81	2.1	6.65	2.64
Fisuc_0488	1	hypothetical protein	5.26	0.25	4.75	4.94	1.41	5.31	2.34	5.38	4.09	4.68	3.18	5.29	7.12	5.43	1.81	5.23	2.31	5.23	1.08	5.49	0.66	5.19	2.56	5.51	1.15	5.35	2.38	5.3	2.49	5.24	4.22
Fisuc_0489	1	tryptophanyl-tRNA synthetase (EC 6.1.1.2)	9.48	0.22	2.32	9.67	1.16	9.46	1.1	9.55	0.63	9.31	1.26	9.28	1.19	9.35	1.51	9.1	0.67	9.39	2.8	9.55	0.79	9.61	0.66	9.29	1.45	9.87	0.14	9.38	0.96	9.73	0.84
Fisuc_0490	2	3'-5' exonuclease	9.78	0.16	1.64	9.76	0.74	9.96	0.84	9.78	0.17	9.53	0.8	9.84	0.61	9.62	0.67	9.5	1.23	9.82	0.44	9.87	0.15	9.88	0.88	9.53	0.6	9.94	0.33	9.86	0.42	9.87	0.65
Fisuc_0491	1	5-formyltetrahydrofolate cyclo-ligase	7.75	0.13	1.68	7.89	0.96	7.71	1.23	7.54	0.91	7.81	0.45	7.69	0.32	7.61	0.75	7.75	0.42	7.88	1.18	7.68	0.76	7.82	1.1	7.64	1.85	7.78	0.6	7.91	1.86	7.83	1.13
Fisuc_0492	2	RNA methyltransferase, TrmH family, group 3	7.55	0.17	2.25	7.6	2.03	7.55	1.06	7.35	1.9	7.56	1.49	7.57	1.26	7.48	0.59	7.42	4.12	7.58	1.02	7.34	0.81	7.42	0.86	7.62	1.05	7.91	1.18	7.63	1.91	7.63	1.45
Fisuc_0493	4	Spore coat protein CotH	6.37	0.63	9.89	6.75	1.2	6.33	2	6.09	3.11	7.81	2.17	6.52	4.91	6.47	2.15	7.33	8.17	6	2.26	6.48	1.27	5.84	1.59	6.76	1.98	5.77	1.94	5.73	3.25	5.59	5.07
Fisuc_0494	1	cysteine synthase A	8.41	0.18	2.14	8.34	1.41	8.34	1.38	8.22	0.35	8.62	0.23	8.35	1.17	8.2	1.15	8.72	3.11	8.4	0.57	8.39	0.32	8.32	0.6	8.5	1.1	8.69	2.63	8.35	0.69	8.47	1.44
Fisuc_0495	17	hypothetical protein	10.3	1.54	14.95	11.45	0.86	8.83	0.89	8.69	0.84	13.32	1.15	9.69	1.93	9.39	2.23	13.08	2.53	10.8	1.28	10.34	0	8.86	0.56	12.44	1.08	8.94	0.39	10.05	0.88	9.27	0.68
Fisuc_0496	17	hypothetical protein, TIGR02147	9.28	1.41	15.19	10.44	0.2	8.06	1.04	7.81	0.67	11.65	1.23	8.78	2.88	8.37	1.38	12.06	3.55	9.78	0.57	9.36	0.69	7.89	1.28	11.38	0.91	7.92	3.25	9.06	0.55	8.23	1.22
Fisuc_0497	6	Rubrerythrin	8.56	0.59	6.89	7.71	0.09	8.15	1.39	8.55	0.39	8.53	1.27	8.42	1.37	8.69	1.35	8.71	4.61	7.88	0.75	8.62	0.54	8.84	0.69	9.44	2.47	7.72	4.97	9.64	2.68	9	2.53
Fisuc_0498	6	hypothetical protein	5.58	0.43	7.71	5.59	0.64	6.04	1.15	5.83	0.69	5.7	2.7	6.46	0.31	6.09	3.57	5.52	0.63	5.39	1.99	5.42	2	5.27	4.08	5.29	1.01	4.86	3.91	5.51	3.91	5.17	1.85
Fisuc_0499	6	hypothetical protein	2.91	0.54	18.56	2.64	7.03	3.48	4.72	3.24	8.12	3.21	4.85	3.89	3.36	3.45	10.19	2.9	16.15	2.56	13.35	3.03	24.81	2.37	11.17	2.65	6.29	2.22	5.92	2.62	1.68	2.5	3.89
Fisuc_0500	1	carboxynorspermidine dehydrogenase	10.78	0.16	1.48	10.78	0.51	10.94	0.52	10.73	0.44	10.84	0.74	11.02	1.16	10.81	0.18	10.96	0.23	10.82	0.63	10.71	0.07	10.58	0.4	10.83	0.1	10.89	0.37	10.48	0.39	10.6	0.61
Fisuc_0501	1	arginine decarboxylase (EC 4.1.1.19)	10.63	0.14	1.32	10.86	0.5	10.77	0.08	10.55	0.32	10.62	0.29	10.67	0.33	10.45	0.36	10.74	0.92	10.7	0.9	10.45	0.13	10.59	0.66	10.6	0.98	10.83	0.84	10.49	0.32	10.57	0.56
Fisuc_0502	3	glycosyl transferase family 2	8.03	0.15	1.87	8.18	1.75	8.08	0.63	8.09	1.08	7.76	0.51	7.92	0.7	7.88	0.96	7.93	3.47	8.14	1.25	7.9	1.46	8.06	0.84	8	0.37	8.25	1.57	8.06	0.61	8.11	0.62
Fisuc_0503	1	glycosyl transferase family 2	7.92	0.12	1.52	8.13	0.81	7.99	0.86	8	0.49	7.87	0.63	7.73	1.62	7.82	0.93	7.77	1.98	7.96	0.72	7.94	0.53	7.91	0.49	7.78	1.28	7.98	0.37	8	0.45	7.93	0.66
Fisuc_0504	1	glycosyl transferase family 2	7.87	0.19	2.41	8.2	1.76	7.95	0.83	8.02	1.47	7.91	0.95	7.64	2.01	7.7	1.15	7.74	3.62	7.97	1.67	7.86	1.15	8	1.13	7.76	2.22	7.82	1.42	7.93	1.29	7.66	0.35
Fisuc_0505	1	NUDIX hydrolase	7.37	0.25	3.39	7.93	2.13	7.37	0.73	7.48	0.87	7.68	1.3	7.22	2.69	7.26	1.46	7.19	4.81	7.43	1.76	7.15	1.18	7.39	0.98	7.1	2.9	7.47	2.76	7.31	0.53	7.18	1.77
Fisuc_0506	1	hypothetical protein	7.74	0.22	2.84	7.36	1	7.74	0.44	7.82	0.81	7.45	1.66	7.99	1.31	8.01	0.83	7.93	1.73	7.6	1.17	7.85	0.5	7.5	1.37	7.87	0.89	7.65	0.63	7.75	1.12	7.95	3.18
Fisuc_0507	6	hypothetical protein	7.78	0.35	4.5	7.46	3.57	7.75	0.96	7.94	1.32	7.8	2.65	8.07	1.27	8.21	2.56	8.33	3.64	7.6	3.41	8	0.46	7.16	1.45	7.95	1.87	7.4	2.74	7.8	3.17	7.59	3.98
Fisuc_0508	1	Haloacid dehalogenase domain protein hydrolase	7.27	0.23	3.16	7.63	1.47	7.32	0.4	7.29	0.26	7.22	1.94	7.05	0.69	6.95	1.73	7.23	1.6	7.47	1.23	7.24	0.05	7.25	0.59	6.99	0.81	7.68	1.09	7.14	2.71	7.36	0.64
Fisuc_0509	2	hypothetical protein	7.92	0.2	2.53	7.83	1.22	8.03	0.56	7.87	0.32	7.5	1.14	7.98	0.6	7.74	2.09	7.93	1.92	8.1	0.6	8.1	0.88	8	0.42	7.75	1.09	8.26	0.21	7.77	1.45	8.01	0.8
Fisuc_0510	1	Aspartoacylase	8.85	0.22	2.49	9.04	1.37	9.02	0.68	8.92	0.54	8.98	0.52	9.03	1.2	8.91	1.08	8.82	1.35	8.95	0.16	8.98	0.77	8.85	0.13	8.72	0.74	8.78	1	8.27	0.42	8.6	1.56
Fisuc_0511	2	sulfatase	8	0.19	2.38	7.93	1.08	7.97	0.19	8.08	1.71	7.75	1.91	7.81	0.52	7.9	1.53	8.01	0.99	8.18	1.04	8.13	1.02	8.33	0.87	7.91	1.91	8.27	0.42	7.85	0.07	7.95	1.34
Fisuc_0512	3	sulfatase	8.24	0.24	2.91	8.25	1.73	8.1	1.29	8.18	0.33	7.97	1.47	7.85	0.53	7.96	1.43	8.07	2.51	8.33	1.04	8.29	0.95	8.59	0.31	8.19	0.8	8.45	0.67	8.59	1.37	8.5	0.86
Fisuc_0513	3	exporter of the RND superfamily protein-like protein	9.63	0.19	1.97	9.38	0.63	9.52	0.57	9.59	0.86	9.32	0.14	9.44	0.55	9.52	0.94	9.51	2.07	9.65	0.75	9.72	0.36	9.73	0.2	9.79	0.83	9.87	0.22	9.86	0.18	9.84	1.05
Fisuc_0514	3	sulfatase	8.15	0.29	3.56	7.93	1.18	8.12	0.71	8.14	0.74	7.58	1.02	7.81	1.27	7.97	0.41	8	0.34	8.18	1.26	8.31	0.44	8.48	0.42	8.05	2.67	8.48	1.45	8.46	0.83	8.54	0.42
Fisuc_0515	1	DNA topoisomerase (ATP-hydrolyzing)	10.14	0.21	2.07	10.48	0.66	10.19	0.55	9.91	0.53	10.19	0.95	10.02	0.63	9.8	0.84	10.2	0.41	10.17	0.79	9.89	0.38	10.12	0.67	9.97	1.04	10.39	1.42	10.32	0.57	10.37	1.37
Fisuc_0516	3	hypothetical protein	7.23	0.21	2.9	7.06	2.21	7.12	2.38	7.4	1.06	7.01	1.64	7.22	2.21	7.23	0.94	6.99	7.49	7.36	2.98	7.31	1.07	7.19	2.79	7.11	1.5	7.23	2.42	7.45	1.34	7.51	1.43
Fisuc_0517	1	cell division ATP-binding protein FtsE	8.24	0.18	2.18	8.48	1	8.4	0.29	8.27	0.22	8.04	0.5	8.26	0.95	8.11	0.26	7.93	5.26	8.47	2.62	8.14	0.9	8.24	0.86	8.09	0.87	8.19	1.54	8.3	0.42	8.35	1.45
Fisuc_0518	3	periplasmic chaperone for outer membrane proteins SurA	9.87	0.21	2.13	9.85	0.25	10.06	0.72	9.86	0.71	9.48	0.42	9.92	1.04	9.79	0.23	9.52	3.33	10.11	0.75	9.94	0.33	9.83	0.1	9.62	1.69	9.86	0.4	10.09	0.33	10.14	0.16
Fisuc_0519	2	hypothetical protein	8.93	0.3	3.36	8.63	1.21	9.28	1.34	9.23	1.7	8.4	0.41	9.01	1.95	9.04	1.54	8.52	4.01	9.06	1.49	9.16	0.61	8.97	0.58	8.47	0.72	9.05	1.08	9.03	1.34	9.06	1.41
Fisuc_0520	1	helicase-associated domain protein	9.91	0.23	2.32	10.42	0.9	10.05	0.54	9.93	0.46	10.03	0.67	9.93	0.9	9.75	0.4	9.55	3.12	9.93	1.03	9.75	0.31	9.9	0.67	9.47	1.28	9.89	0.83	9.96	0.48	10.02	0.13
Fisuc_0521	5	hypothetical protein	4.06	0.27	6.65	4.15	2.39	4.29	2.02	4.39	3.18	4.33	4.55	4.31	1.79	4.05	7.84	3.91	6.29	3.98	7.95	3.97	2.7	3.69	6.16	3.7	5.24	4.13	1.98	4.07	0.98	3.81	6.45
Fisuc_0522	1	thioesterase superfamily protein	7.06	0.24	3.4	6.83	0.17	7.05	1.43	7.14	0.99	6.9	3.08	6.87	0.56	7.04	1.33	6.61	2.95	6.87	3.67	7.29	1.3	7.19	2.8	7.04	3.23	7.34	0.75	7.13	2.47	7.41	1.78
Fisuc_0523	11	MATE efflux family protein	5.78	0.68	11.76	5.94	0.48	6.17	0.98	6.13	2.44	6.97	0.92	6.33	0.89	6.27	2.04	6.65	1.45	5.9	1.75	5.88	1.94	5.31	1.32	4.99	1.44	4.78	3.51	4.88	2.82	5	5.35
Fisuc_0524	3	hypothetical protein	4.37	0.43	9.84	4.39	3.72	4.26	7.48	4.3	5.28	4.75	4.64	4.43	5.73	4.42	1.59	3.8	4.81	4.17	5.15	4.33	3.11	3.83	4.3	3.64	1.69	4.57	2.12	5.01	2.83	5.07	3.64
Fisuc_0525	3	DNA primase	8.88	0.24	2.7	9.23	0.56	9.15	0.79	8.91	0.04	8.93	0.24	8.86	1.04	8.69	0.84	8.73	3.05	9.05	0.28	8.94	0.81	9.07	0.31	8.44	2.16	9.01	1.44	8.56	0.75	8.65	0.36
Fisuc_0526	1	FeS assembly ATPase SufC	6.91	0.24	3.47	7.1	0.81	7.05	2.72	6.92	0.97	6.77	1.4	6.65	1.24	6.59	1.13	6.79	1.4	7.14	2.37	6.89	1.21	7.11	1.81	6.7	3.12	7.31	0.39	6.81	1.63	6.87	5.15
Fisuc_0527	1	SufBD protein	6.88	0.24	3.49	7.2	0.9	6.94	1.69	6.78	0.97	7.01	0.66	6.68	3.75	6.64	1.84	6.8	4.34	6.95	2	6.76	0.96	7.13	2.25	6.71	1.74	7.27	2.01	6.65	0.7	6.69	3.15
Fisuc_0528	2	hypothetical protein	5.33	0.46	8.63	4.56	5.58	5.11	1.19	5.5	0.43	4.66	7.05	5.45	5.82	5.74	0.63	5.48	0.55	5.81	2.14	5.96	0.25	5.44	1.19	5.61	4.31	5.66	0.46	4.74	1.54	5.01	1.1
Fisuc_0529	8	hypothetical protein	4.69	0.51	10.87	4.51	3.38	4.37	0.53	4.26	6.04	5.05	3.62	4.89	3.86	4.42	2.94	4.22	2.11	4.46	4.74	4.24	2.74	4.23	3.61	4.43	3.42	5.44	2.19	5.23	3.37	5.76	1.37
Fisuc_0530	8	sulfate transporter	9.8	0.41	4.18	9.64	1.17	9.71	0.28	9.55	0.75	9.86	0.45	9.91	1.19	9.74	1.22	9.57	1.06	9.65	1.36	9.36	0.42	9.43	0.65	9.34	1.1	10.59	1.45	10.12	1.41	10.62	0.68
Fisuc_0531	4	hypothetical protein	8.04	0.38	4.73	8.29	1.72	8.1	0.57	8.14	0.29	8.54	1.32	8.43	0.81	8.39	0.71	8.08	3.7	7.9	1.98	8	1.09	7.94	0.87	8.06	2.57	7.14	2.3	8.02	3.12	7.5	0.98
Fisuc_0532	4	hypothetical protein	8.9	0.43	4.83	9.05	0.76	9.01	1.24	9.01	0.4	9.51	1.37	9.38	2.46	9.26	0.74	8.73	1.95	8.71	1.14	8.84	0.62	8.51	0.58	8.85	1.98	7.81	1.36	9.13	2.92	8.71	0.45
Fisuc_0533	1	hypothetical protein	6.22	0.22	3.54	6.22	0.92	6.01	3.33	6.26	3.16	6.41	2.78	6.19	2.58	6.36	2.23	6.15	2.34	5.97	4.98	6.16	2.59	6.32	2.92	6.01	2.68	6.07	1.79	6.53	1.65	6.43	1.93
Fisuc_0534	2	glycosyl transferase family 2	9.73	0.27	2.77	9.66	0.64	10.09	0.47	9.93	0.39	9.36	0.79	9.83	0.86	9.7	1.28	9.15	3.1	9.74	1.18	9.82	0.26	9.57	0.92	9.39	1.45	9.95	1.42	9.81	2.48	10.03	1.37
Fisuc_0535	1	hypothetical protein	1.45	0.32	22.07	1.65	4.63	1.45	18.81	1.14	8.23	1.76	11.48	1.99	13.79	1.78	11.27	1.37	3.35	1.58	9.72	1.17	18.27	1.11	7.97	1.61	19.13	1.11	9.24	1.44	3.29	1.09	1.91
Fisuc_0536	1	hypothetical protein	1.86	0.32	17.2	2.1	8.98	2.02	15.19	1.69	7.8	2.13	13.16	2.45	2.08	2.17	8.79	1.62	3	1.73	3.91	1.67	2.55	1.43	4.32	2.14	8.01	1.59	5.55	1.76	2.57	1.52	3.81
Fisuc_0537	11	hypothetical protein	3.43	0.51	14.87	3.54	3.42	3.46	5.96	3.42	4.57	3.58	0.75	4.46	6.89	4.03	9.15	3.09	13.38	3.58	5.77	3.2	2.15	2.64	5.42	3.8	10.14	2.79	1.7	3.27	2.89	3	0.99
Fisuc_0538	11	hypothetical protein	3.43	0.61	17.78	3.43	7.58	3.69	8.34	3.4	3.13	3.51	2.59	4.75	12.31	4.14	10.76	3.55	8.37	3.4	8.68	3.23	6.35	2.64	3.45	3.75	1.86	2.65	1.83	3.19	8.62	2.77	9.72
Fisuc_0539	11	type II and III secretion system protein	5.71	0.66	11.56	5.31	1.89	6.36	0.86	6.12	3.57	5.49	2.87	7.06	6.4	6.64	1.65	5.52	4.93	5.64	1.42	5.5	1.1	4.57	4.07	5.86	2.32	5.03	2.3	5.47	2.82	5.35	4.01
Fisuc_0540	13	hypothetical protein	13.52	1.4	10.36	13.73	0.19	13.5	0.48	14.04	0.27	15.15	0.96	15.14	1.54	15.13	1.52	14.06	3.06	13.17	0.55	13.66	0.29	11.23	1.39	15.07	1.36	11.08	0.34	12.63	0.74	11.81	0.48
Fisuc_0541	13	hypothetical protein	10.87	1.53	14.08	11.05	0.45	10.96	1.03	11.23	1.19	13.18	1.23	12.82	2.45	12.61	2.46	11.5	2.27	10.25	2.24	10.81	0.42	8.6	1.68	12.18	2.32	8.43	0.22	9.78	1.54	8.92	1.31
Fisuc_0542	3	hypothetical protein	6.53	0.39	5.97	6.33	2.16	5.88	1.54	5.96	1.18	7.03	1.77	6.32	4.34	6.51	3.39	6.99	2.84	6.66	0.31	6.44	1.16	6.08	0.6	7	2.71	6.65	0.85	6.79	2.53	6.89	1.35
Fisuc_0543	1	hypothetical protein	5.98	0.29	4.85	5.92	1.8	5.62	2.6	5.65	1.5	6.53	1.9	5.64	2.85	5.92	2.44	6.14	4.46	6.05	2.08	6.06	2.85	5.85	1.4	6.48	2.16	5.85	1.63	6.09	1.66	5.97	2.53
Fisuc_0544	3	hypothetical protein, TIGR02147	5.6	0.28	5	5.45	3.67	5.19	3.13	5.43	2.33	5.82	3.09	5.31	4.24	5.64	2.31	5.56	1.78	5.85	4.33	5.63	2.18	5.26	1.49	6.07	1.34	5.68	2.07	5.65	2.22	5.78	2.51
Fisuc_0545	2	aspartate racemase	6.21	0.43	6.92	5.51	0.87	6.05	1.82	6.38	0.79	5.65	1.69	6.05	1.58	6.34	1.98	6.67	0.26	6.78	1.27	6.86	1.99	6.38	1.57	5.96	1.59	6.62	1.45	5.69	2.96	6.19	0.48
Fisuc_0546	2	hypothetical protein	4.87	0.31	6.37	4.55	2.27	4.84	4.84	5.23	2.95	4.55	3.47	4.94	5.23	5.19	4.25	4.98	1.03	5.14	1.7	5.18	1.42	4.93	7.55	4.61	2.64	5.02	4.56	4.46	4.04	4.64	2.96
Fisuc_0547	1	DNA topoisomerase type IIA subunit B region 2 domain protein	9.42	0.2	2.12	9.71	0.81	9.51	0.56	9.35	0.5	9.45	0.14	9.41	0.67	9.15	0.4	9.47	0.64	9.45	0.66	9.33	0.56	9.53	0.81	9.14	1.4	9.78	0.24	9.1	0.52	9.48	0.87
Fisuc_0548	1	CBS domain containing protein	9.68	0.17	1.76	9.93	0.88	9.45	1.32	9.55	0.36	9.63	1.06	9.44	0.61	9.46	0.63	9.89	0.78	9.74	0.01	9.57	0.03	9.78	0.45	9.74	0.72	9.84	0.49	9.72	0.69	9.8	0.59
Fisuc_0549	1	protein of unknown function UPF0054	8.95	0.12	1.34	9.15	0.1	8.92	0.79	8.88	0.53	8.99	0.54	8.95	0.61	8.88	1.24	9.04	1.69	8.98	0.24	8.99	1.04	9.07	0.32	8.99	0.79	8.96	0.16	8.7	0.8	8.85	1.04
Fisuc_0550	2	hypothetical protein	8.78	0.12	1.37	8.87	1.13	8.85	1.02	8.81	0.25	8.83	0.81	8.91	1.19	8.77	0.66	8.82	1.3	8.75	0.42	8.76	0.46	8.88	0.26	8.74	0.94	8.74	0.78	8.5	0.62	8.69	0.88
Fisuc_0551	3	ABC transporter related protein	7.99	0.17	2.13	8.2	2.05	8.05	0.26	7.9	0.93	7.83	0.42	7.76	0.65	7.75	1.05	7.99	2.06	8.18	1.83	8.02	0.24	8.1	1.02	7.91	0.67	8.22	0.98	8	0.92	7.97	0.38
Fisuc_0552	1	periplasmic solute binding protein	8.33	0.15	1.8	8.41	0.52	8.36	1.1	8.32	0.74	8.12	0.23	8.11	1.43	8.08	0.81	8.32	0.81	8.57	0.4	8.5	0.6	8.45	0.51	8.39	0.54	8.42	0.53	8.32	0.55	8.26	1.41
Fisuc_0553	2	Haloacid dehalogenase domain protein hydrolase	7.2	0.23	3.19	7.46	1.31	7.48	2.05	7.2	1.73	7.02	1.89	7.11	2.3	7.18	1.46	7.09	1.56	7.41	1.64	7.4	1	7.37	1.27	7.02	1.28	7.19	1.18	6.87	1.21	6.96	5.3
Fisuc_0554	2	protein of unknown function DUF558	6.45	0.28	4.34	6.27	1.55	6.72	2.01	6.75	1.01	6.13	1.49	6.4	1.97	6.53	3.99	6.01	4.77	6.42	5	6.77	1.01	6.27	1.65	6.18	1.39	6.46	1.35	6.6	1.65	6.68	6.35
Fisuc_0555	2	cell wall/surface repeat protein	9.94	0.23	2.31	9.58	0.86	9.76	0.56	9.97	0.31	9.57	0.5	9.78	0.98	9.95	0.3	10.02	0.33	10.32	0.26	10.21	0.99	10.13	0.6	10.03	0.24	10.06	1.54	9.8	0.87	10.01	1.56
Fisuc_0556	1	formate-dependent phosphoribosylglycinamide formyltransferase (EC 6.3.4.-)	10.22	0.13	1.27	10.23	0.83	10.32	0.38	10.22	0.48	10.05	0.41	10.15	0.6	10.07	0.9	10.09	0.27	10.24	0.26	10.27	0.25	10.36	0.57	10.33	0.29	10.36	0.64	10.06	0.59	10.35	1.13
Fisuc_0557	2	hypothetical protein	7.8	0.35	4.49	7.29	1.1	7.81	1.45	7.96	1	7.24	0.89	7.59	0.38	7.85	0.75	7.65	1.57	8.33	1.27	8.33	1.29	7.96	1.33	7.75	0.79	8.15	1.32	7.44	1.17	7.74	3.75
Fisuc_0558	2	hypothetical protein	6.01	0.38	6.32	5.72	3.44	6.04	3.17	6.28	1.32	5.43	2.52	5.75	2.74	6.05	2.55	5.85	1.9	6.85	0.19	6.62	1.62	5.81	1.35	5.93	2.37	6.04	2.01	5.82	1.51	5.92	5.35
Fisuc_0559	2	hypothetical protein	7.34	0.39	5.31	6.71	1.79	7.33	1.38	7.64	0.29	6.71	0.48	7.23	1.65	7.67	0.22	7.05	0.31	8.1	0.81	7.84	1.15	7.08	1.45	7.38	1.32	7.27	1.13	7.38	0.7	7.31	2.41
Fisuc_0560	3	hypothetical protein	7.9	0.26	3.29	7.48	1.54	7.73	0.71	7.91	0.54	7.42	0.41	7.67	0.49	7.73	0.16	7.93	0.06	8.07	1.83	8.19	0.88	8.23	1.02	8.12	0.42	7.97	2.41	8.06	0.66	8.08	1.16
Fisuc_0561	1	hypothetical protein	-1.88	0.02	-1.06	-1.87	-1.61	-1.87	-2.12	-1.87	-1.87	-1.86	-1.36	-1.86	-1.81	-1.89	-0.28	-1.86	-2.11	-1.9	-0.53	-1.88	-1.58	-1.87	-1.8	-1.88	-0.59	-1.9	-0.28	-1.89	-0.17	-1.89	-0.3
Fisuc_0562	2	cell division protein FtsZ	11.83	0.25	2.11	11.82	1.36	11.82	0.2	11.76	0.35	11.42	1.26	11.55	0.63	11.47	0.16	11.87	0.57	11.88	0.29	11.8	0.23	11.84	0.31	12.24	0.29	11.93	0.52	12.22	0.85	12.07	0.4
Fisuc_0563	2	cell division protein FtsA	10.45	0.29	2.78	10.34	1.59	10.45	0.39	10.42	0.22	10	1.84	10.13	0.73	10.13	0.32	10.39	0.99	10.48	0.24	10.37	0.45	10.38	0.32	10.88	1.14	10.62	0.92	10.98	0.81	10.74	0.56
Fisuc_0564	2	cell division protein FtsQ	9.64	0.28	2.9	9.73	1.78	9.55	1.02	9.45	0.35	9.45	2.01	9.35	0.74	9.22	1.45	9.72	0.78	9.66	1.53	9.44	0.79	9.52	0.9	10.02	1.77	9.86	1.86	10.07	1.09	9.95	0.73
Fisuc_0565	2	UDP-N-acetylmuramate--L-alanine ligase (EC 6.3.2.8)	10.36	0.29	2.8	10.32	1.96	10.31	0.57	10.23	0.46	9.98	1.58	10.04	1.37	9.95	0.36	10.39	0.26	10.43	0.93	10.24	0.36	10.3	0.51	10.75	1.13	10.51	0.34	10.89	0.99	10.7	0.31
Fisuc_0566	2	UDP-N-acetylglucosamine-N-acetylmuramylpentapeptide N-acetylglucosamine transferase	9.94	0.33	3.32	9.77	1.85	9.92	0.17	9.88	0.23	9.34	1.5	9.66	0.61	9.56	1.19	9.9	0.12	10.02	0.72	9.9	0.3	9.93	0.22	10.35	1.34	10.14	0.68	10.55	1	10.31	0.5
Fisuc_0567	2	cell division protein FtsW	9.61	0.25	2.6	9.6	2.16	9.63	0.59	9.45	0.59	9.34	1.44	9.47	0.38	9.24	0.37	9.75	0.78	9.75	1.17	9.55	0.31	9.42	0.65	10.1	1.81	9.59	1.25	9.98	1.09	9.77	0.52
Fisuc_0568	2	UDP-N-acetylmuramoyl-tripeptide--D-alanyl-D-alanine ligase (EC 6.3.2.10)	10.28	0.24	2.33	10.27	1.19	10.34	0.37	10.19	0.11	9.93	1.05	10.14	0.26	9.95	0.49	10.44	0.31	10.44	0.66	10.2	0.15	10.11	0.86	10.67	0.88	10.32	0.15	10.71	0.71	10.34	1.84
Fisuc_0569	2	UDP-N-acetylmuramoylalanyl-D-glutamate--2,6-diaminopimelate ligase (EC 6.3.2.13)	10.69	0.24	2.25	10.63	1.79	10.72	0.31	10.62	0.59	10.36	1.43	10.54	0.71	10.36	0.51	10.75	0.5	10.73	0.49	10.59	0.07	10.5	0.08	11.08	0.74	10.75	0.39	11.14	0.61	10.88	0.39
Fisuc_0570	2	Peptidoglycan glycosyltransferase	10.73	0.25	2.33	10.72	1.46	10.62	0.55	10.53	0.38	10.44	0.98	10.6	0.28	10.39	0.69	10.97	1.56	10.88	1.02	10.67	0.12	10.51	0.33	11.09	0.74	10.7	0.55	11.18	0.56	10.98	0.29
Fisuc_0571	2	hypothetical protein	8.29	0.22	2.65	8.28	1.49	8.27	0.4	8.21	0.88	8.03	0.87	8.23	1.12	8.08	0.9	8.65	1.07	8.39	0.51	8.26	0.86	7.97	1.31	8.6	1.31	8.21	1.24	8.64	0.72	8.31	1.52
Fisuc_0572	2	S-adenosyl-methyltransferase MraW	9.54	0.22	2.31	9.5	1.08	9.58	0.36	9.5	0.64	9.26	0.9	9.45	0.88	9.33	0.37	9.82	2.6	9.6	0.6	9.58	0.32	9.21	0.77	9.94	0.74	9.39	0.09	9.81	0.5	9.61	1.67
Fisuc_0573	1	MraZ domain protein	9.84	0.19	1.93	10.04	1.18	10.08	0.65	9.9	0.79	9.94	0.77	9.97	0.52	9.81	0.62	9.89	1.65	9.75	0.55	9.58	0.4	9.55	0.4	9.99	1.27	9.75	3.44	9.75	1.08	9.81	2.31
Fisuc_0574	1	hypothetical protein	5.93	0.18	3.04	5.75	1.3	5.82	2.45	5.96	2.21	5.8	2.39	6.11	3.57	5.94	3.39	5.79	1.43	6.07	1.34	6.25	2.38	5.88	3.33	5.85	1.37	5.93	2.28	5.82	2.73	5.97	0.58
Fisuc_0575	14	hypothetical protein	9.61	0.53	5.52	9.23	2.3	10.35	3.08	10.09	1.58	9.76	1.9	10.35	1.14	10.08	0.42	8.66	0.36	9.31	3.51	9.92	1.09	8.96	2.09	9.05	2.95	9.19	1.1	9.72	0.85	9.5	1.46
Fisuc_0576	9	5,10-methylenetetrahydrofolate reductase (NAD(P)) (EC 1.5.1.20)	10.07	0.56	5.56	10.16	1.49	10.52	1.37	10.11	1.65	9.86	1.4	10.25	1.28	9.87	1.83	9.31	11.3	9.35	1.87	9.63	0.71	10.46	1.96	9.26	0.7	10.95	0.7	10.08	0.78	10.89	1.33
Fisuc_0577	8	OmpA/MotB domain protein	8.62	0.45	5.22	8.25	0.25	8.39	1.05	8.38	1.07	8.54	1.25	8.56	0.28	8.46	0.65	8.24	4.14	8.4	0.99	8.24	1.27	8.45	1.57	8.43	0.6	9.58	2.91	9.13	0.9	9.47	0.93
Fisuc_0578	5	hypothetical protein	10.68	0.58	5.43	9.98	0.73	10.6	0.65	10.6	0.23	10.02	1	10.38	1.1	10.38	0.32	10.16	4.2	10.53	0.46	10.56	0.35	10.81	0.56	10.33	1.66	11.7	0.87	11.49	0.42	11.76	0.09
Fisuc_0579	1	hypothetical protein	11.73	0.21	1.79	11.65	0.49	11.59	1.27	11.6	0.48	12.08	0.8	11.94	2.17	11.81	1.02	11.59	1.18	11.55	0.18	11.71	0.47	11.53	0.29	11.73	1.16	11.52	0.71	11.94	1.58	11.92	1.56
Fisuc_0580	1	GLUG domain protein	10.89	0.2	1.84	10.87	0.45	10.51	0.11	10.74	0.05	11.13	0.38	10.81	0.99	10.91	0.88	11.16	1.82	10.78	0.44	10.93	0.2	10.87	0.63	11.18	0.56	10.64	2.32	11.04	0.47	10.94	1.04
Fisuc_0581	5	phosphoserine aminotransferase apoenzyme (EC 2.6.1.52)	11.23	0.3	2.67	10.86	0.73	11.39	0.17	11.23	0.27	10.72	0.63	11.18	0.42	11.11	0.63	10.88	3.12	11.29	0.49	11.27	0.36	11.33	0.12	11.03	1.23	11.77	0.37	11.4	0.74	11.69	0.53
Fisuc_0582	1	Sporulation protein YtfJ	9.46	0.2	2.11	9.35	0.41	9.68	0.28	9.68	0.83	9.57	0.24	9.79	1	9.66	0.88	9.12	1.03	9.4	0.64	9.46	1.14	9.36	0.24	9.37	0.77	9.33	1.3	9.22	0.65	9.33	1.32
Fisuc_0583	1	hypothetical protein	8.73	0.15	1.72	8.77	0.26	8.79	0.23	8.86	0.17	8.58	1.08	8.7	1.7	8.77	0.64	8.76	0.98	8.87	0.26	8.97	0.75	8.83	0.4	8.62	0.68	8.49	0.98	8.55	0.53	8.66	2.03
Fisuc_0584	1	hypothetical protein	7.04	0.18	2.56	7.32	0.99	6.98	2.14	6.81	1.02	7.02	1.99	6.91	1.55	6.8	1.03	7.28	4.38	7.17	0.49	7.04	1.03	7.03	2	7.05	2.24	7.18	1.4	6.97	2.47	7.07	2.36
Fisuc_0585	2	phosphatidylserine decarboxylase	8.8	0.12	1.36	9.07	0.26	8.88	1.02	8.79	0.65	8.87	0.72	8.78	0.38	8.64	1	8.67	0.86	8.7	0.82	8.8	0.79	8.79	0.39	8.71	0.47	8.88	0.26	8.73	0.52	8.85	1.05
Fisuc_0586	1	hypothetical protein	6.44	0.13	2.02	6.6	1.62	6.49	2.38	6.47	1.28	6.36	2.12	6.35	0.82	6.26	1.5	6.4	3.01	6.37	0.27	6.46	0.38	6.59	0.98	6.52	2.86	6.32	1.95	6.44	0.91	6.51	1.11
Fisuc_0587	1	D-tyrosyl-tRNA(Tyr) deacylase	4.5	0.22	4.89	4.48	3.64	4.32	3.78	4.57	2.71	4.38	1.99	4.33	6.39	4.28	6.19	4.76	2.07	4.71	0.65	4.65	2.16	4.78	2.66	4.51	4.96	4.33	5.39	4.65	3.31	4.39	2.38
Fisuc_0588	1	asparaginase (EC 3.5.1.1)	6.7	0.12	1.79	6.9	1.07	6.64	2.27	6.69	0.61	6.64	0.83	6.51	1	6.58	0.85	6.8	1.02	6.76	1.23	6.73	0.89	6.79	1.83	6.71	0.27	6.59	1.19	6.79	0.21	6.68	0.23
Fisuc_0589	1	hypothetical protein	6.78	0.15	2.21	6.73	1.74	6.73	1.81	6.87	0.92	6.69	1.06	6.78	1.1	6.84	0.52	6.82	2.23	6.59	1.22	6.91	2.46	6.78	1.45	6.96	2.39	6.51	0.55	6.87	1.99	6.91	0.86
Fisuc_0590	1	hypothetical protein, TIGR02147	9.67	0.41	4.24	9.61	0.85	9.68	0.37	9.73	0.77	10.05	0.92	10.29	1.91	10.14	1.08	10.18	2.14	9.67	0.62	9.55	0.72	9.21	0.69	9.89	1.83	9.45	0.77	9.06	0.43	8.99	2.15
Fisuc_0591	1	hypothetical protein	10.12	0.3	2.96	10.14	0.86	10.09	0.53	10.03	0.55	10.44	0.2	10.55	1.18	10.27	1.26	10.56	1.54	10.22	1.24	10.09	0.55	9.87	0.68	10.43	0.78	9.71	0.08	9.79	0.84	9.63	0.86
Fisuc_0592	5	MATE efflux family protein	5.55	0.49	8.83	5.23	3.78	5.74	1.67	5.62	1.67	5.12	3.36	5.45	2.81	5.35	4.76	4.82	12.85	5.54	4.44	5.31	2.35	5.65	0.95	4.97	2.95	6.56	3.1	5.82	5.55	6.26	3.4
Fisuc_0593	2	GTP-binding protein YchF	8.61	0.33	3.83	8.52	0.66	9.04	1.11	8.73	0.57	8.17	1.72	8.65	1.32	8.37	1.82	8.22	3.94	8.85	0.74	8.86	0.31	8.84	0.42	8.04	1.68	8.9	1.1	8.35	1.47	8.86	2.4
Fisuc_0594	1	hypothetical protein	7.01	0.17	2.43	6.97	1.68	6.88	1.35	6.96	1.51	6.94	3.63	6.89	2.29	6.83	1.82	7.12	1.49	6.99	2.39	7.11	0.15	7.21	1.41	7.13	2.4	6.99	1.17	7.13	2.13	6.99	3.64
Fisuc_0595	1	protein of unknown function DUF323	9.24	0.15	1.62	9.14	0.57	9.24	0.54	9.18	0.84	9.21	0.9	9.1	1.22	9.2	0.94	9.39	2.2	9.24	0.67	9.28	0.58	9.36	0.86	9.63	0.64	9.12	1.41	9.16	0.46	9.13	0.75
Fisuc_0596	1	excinuclease ABC, A subunit	9.22	0.18	1.95	9.4	0.86	9.26	0.57	9.11	1.25	9.31	0.6	9.26	0.54	9.11	0.42	9.39	0.74	9.18	0.57	8.84	0.9	9.05	1.22	9.13	0.73	9.56	0.39	9.33	0.51	9.25	0.47
Fisuc_0597	1	hypothetical protein	8.05	0.19	2.36	7.91	1.11	7.91	0.64	7.93	0.74	8.39	1.68	8.03	0.96	8.14	0.89	8.02	0.96	8.16	1.12	8.12	0.54	7.83	1.06	8.02	2.06	7.8	2.94	8.35	1.01	8.1	0.58
Fisuc_0598	3	hypothetical protein, TIGR02147	5.62	0.25	4.45	5.35	4.79	5.51	2.68	5.52	3.37	5.91	1.21	5.84	3.07	5.89	1.09	5.59	3.23	5.55	1.63	5.7	0.9	5.19	2.75	5.78	1.07	5.3	1.57	5.82	1.54	5.78	1.92
Fisuc_0599	6	protein serine/threonine phosphatase	7.63	0.51	6.68	6.89	0.38	7.35	1.1	7.6	0.79	7.8	0.87	7.71	2.64	7.95	1.82	7.68	4.89	7.07	3.05	7.53	1.27	7.52	1.24	8.23	2.64	6.98	4.54	8.69	3.33	7.91	3.77
Fisuc_0600	10	hypothetical protein	9.93	0.98	9.87	9.25	0.58	9.25	0.73	9.88	0.79	10.79	1.15	10.13	1.2	10.69	2.67	10.29	6.83	8.59	3.05	9.53	0.55	9.51	1.79	12.19	2.19	8.56	4.6	10.82	1.21	9.72	1.19
Fisuc_0601	1	hypothetical protein	8.55	0.21	2.46	8.54	0.73	8.35	1.02	8.48	0.39	8.5	0.37	8.26	0.82	8.52	0.85	8.61	1.49	8.44	0.36	8.61	0.34	8.77	1.03	9.07	0.8	8.42	1.46	8.68	0.56	8.42	1.61
Fisuc_0602	1	transcriptional regulator, TetR family	5.86	0.23	3.92	5.64	1.43	5.58	3.1	5.76	1.32	5.93	2.62	5.8	3.73	5.91	1.15	6.23	0.69	5.93	1.83	5.89	0.43	5.84	2.03	6.35	1.26	5.7	3.25	5.92	0.4	5.62	0.36
Fisuc_0603	1	GCN5-related N-acetyltransferase	4.86	0.32	6.58	4.9	1.8	4.54	5.42	4.69	2.38	5.16	1.89	4.84	4.27	4.79	8.22	5.41	3.51	4.82	2.66	4.73	3.98	4.63	6.63	5.47	2.24	4.75	2.45	4.88	1.89	4.56	4.71
Fisuc_0604	1	chloramphenicol acetyltransferase	4.69	0.29	6.18	4.57	6.27	4.32	5.44	4.49	1.73	5	3.19	4.89	4.77	4.77	2.24	5.12	0.2	4.52	4.11	4.61	5.94	4.53	2.5	5.19	3.21	4.69	2.57	4.62	1.63	4.43	2.34
Fisuc_0605	12	hypothetical protein	7.23	0.98	13.55	6.31	2.5	6.89	1.36	7.2	2.33	7.23	1.94	7.84	5	8.19	3.3	7.63	4.49	8.24	12.51	7.87	1.93	5.94	3.87	8.81	11.07	5.85	0.45	7.23	3.54	6.16	2.05
Fisuc_0606	4	Protein of unknown function DUF2174-like protein	7.27	0.48	6.6	7.53	3.39	6.95	2.09	6.94	0.85	7.91	2.7	7.74	2.14	7.73	3.06	7.52	3.85	7.48	3.94	7.04	0.62	6.47	1.18	7.78	5.94	6.96	1.14	7.12	1.74	6.67	1.82
Fisuc_0607	4	hypothetical protein	7.39	0.39	5.28	7.44	1.6	7.01	1.64	6.94	1.41	8.08	1.76	7.6	3.77	7.56	1.85	7.79	3.74	7.46	2.3	7.22	0.72	6.88	0.88	7.95	3.11	7.3	1.46	7.36	1.62	7.02	1.59
Fisuc_0608	4	hypothetical protein	7.8	0.35	4.49	7.69	0.48	7.44	1.14	7.7	0.78	8.34	1.53	8.1	2.36	8.17	1.98	8.06	2.27	8.12	2.33	7.88	1.57	7.26	0.69	8.03	1.13	7.55	1.31	7.59	2.44	7.34	0.82
Fisuc_0609	2	hypothetical protein	7.73	0.16	2.07	7.48	1.19	7.74	1.16	7.83	0.93	7.6	1.29	7.79	2.14	7.78	1.9	7.6	1.73	7.7	1.62	7.88	1.16	7.75	0.58	7.6	0.81	7.96	0.35	7.65	1.07	7.87	2.62
Fisuc_0610	7	hypothetical protein	8.52	0.74	8.69	9.03	0.58	8.22	0.43	8.39	1	10.45	0.69	8.94	1.22	8.93	2.2	8.79	3.08	8.15	1.7	8.28	0.8	8.37	1.1	8.69	0.98	7.34	0.95	8.19	0.69	7.56	0.84
Fisuc_0611	4	hypothetical protein	7.29	0.54	7.41	7.69	0.96	7.08	1.33	7.25	1.78	8.45	1.71	7.51	1.59	7.71	1.95	7.61	5.93	7	1.06	7.19	1.67	7.25	0.82	7.59	1.59	6.23	1.98	7.05	2.29	6.54	1.57
Fisuc_0612	4	sigma54 specific transcriptional regulator, Fis family	8.42	0.5	5.94	8.76	0.52	8.27	0.91	8.3	0.08	9.46	0.97	8.61	1	8.72	1.11	8.74	3.58	8.21	1.37	8.26	0.9	8.15	1.56	8.76	0.84	7.35	2.16	8.51	0.87	7.82	1.53
Fisuc_0613	1	serine/threonine protein kinase	7.88	0.31	3.93	8	0.78	7.9	0.19	7.93	0.75	8.15	1.23	7.92	0.88	7.98	0.34	8.3	3.11	7.91	0.8	7.83	0.42	7.78	1.44	8.31	1.43	7.15	1.61	7.95	1.02	7.37	1.79
Fisuc_0614	1	Tetratricopeptide repeat protein	7.77	0.25	3.22	7.71	1.29	7.77	1.13	7.9	0.44	7.72	0.35	7.91	2.41	7.81	0.56	7.97	3.28	7.84	0.87	7.89	0.08	7.63	0.78	8.19	0.37	7.11	0.64	7.75	1.37	7.59	2.17
Fisuc_0615	8	hypothetical protein	10	0.47	4.7	10.41	1.16	10.54	0.68	9.97	0.68	10.54	0.53	10.55	0.89	9.98	0.12	9.54	1.3	9.05	1.56	9.34	0.33	9.85	0.48	9.65	1.49	10.03	0.48	10.06	0.26	10.39	1.47
Fisuc_0616	1	NUDIX hydrolase	5.95	0.31	5.21	5.67	3.25	6	1.71	6.07	1.79	6.06	4.17	6.06	2.88	6.28	1.96	5.88	6.13	5.46	3.77	5.92	2.43	5.67	1.2	6.5	0.73	5.57	3.98	6.06	3.42	6.02	1.85
Fisuc_0617	1	carbohydrate ABC transporter substrate-binding protein, CUT1 family (TC 3.A.1.1.-)	10.08	0.29	2.88	9.72	0.88	9.81	1.25	10.05	0.09	10.08	1.09	9.87	0.57	10.11	0.73	10.29	2.92	9.74	0.43	10.14	0.45	10.33	0.26	10.81	1.46	9.96	1.36	10.09	1.29	10.12	1.59
Fisuc_0618	1	diguanylate cyclase	10.31	0.16	1.55	10.22	0.07	10.14	0.44	10.28	0.31	10.37	0.36	10.21	0.3	10.34	0.6	10.55	1.7	10.2	0.59	10.41	0.41	10.5	0.2	10.63	0.75	10.14	0.56	10.25	1.02	10.18	0.39
Fisuc_0619	1	tRNA-U16,U17-dihydrouridine synthase	8.53	0.15	1.76	8.48	1.23	8.37	0.41	8.41	1.47	8.66	1.19	8.42	1.8	8.54	0.72	8.88	1.4	8.56	1.48	8.54	0.38	8.48	0.22	8.81	1.16	8.5	0.78	8.46	0.82	8.46	0.43
Fisuc_0620	3	ornithine carbamoyltransferase	12.61	0.33	2.62	12.13	0.27	12.6	1.01	12.46	0.84	12.32	0.17	12.66	0.5	12.48	0.5	12.44	1.08	12.69	0.56	12.57	0.49	12.36	1.09	12.62	0.56	13.36	0.48	12.66	0.27	13.2	1.32
Fisuc_0621	3	biotin synthase (EC 2.8.1.6)	8.25	0.35	4.24	7.81	2.17	8.31	2.36	8.05	1.91	8.15	3.14	8.58	0.66	8.22	1.4	8.26	0.14	8.53	3.87	8.05	1.61	7.82	1.47	8.02	1.33	9.01	1.12	8.14	1.37	8.58	1.46
Fisuc_0622	7	Lanthionine synthetase C family protein	7.24	1.04	14.36	7.43	1.72	6.54	3.56	6.1	4.32	10.32	1.28	7.39	2.49	6.64	3.76	7	2.51	6.6	3.09	6.47	1.34	7.2	12.91	6.92	2.69	7.25	2.69	7.6	1.1	7.86	4.57
Fisuc_0623	7	Pyridoxal-5'-phosphate-dependent protein beta subunit	7.86	1	12.72	8.3	3.78	7.19	3.43	6.39	2.65	9.7	0.51	7.58	1.21	6.89	1.5	8.26	5.88	6.98	2.6	7.14	0.91	9.05	9.92	7.17	2.1	8.61	2.42	7.89	1.07	9.01	4.87
Fisuc_0624	7	short-chain dehydrogenase/reductase SDR	8.96	1.06	11.83	9.5	3.73	8.21	1.68	7.68	1.37	10.15	0.73	8.49	2.55	8.08	2.34	9.28	6.6	7.87	0.75	8.16	1.77	10.69	4.31	7.84	0.64	10.14	3.04	9.13	3.32	10.33	3.28
Fisuc_0625	1	NLP/P60 protein	5.6	0.27	4.82	5.17	1.95	5.72	1.23	5.82	1.1	5.27	1.21	5.77	1.32	5.83	1.3	5.52	0.37	5.48	1.84	5.68	0.4	5.61	3.11	5.18	1.83	5.52	3.62	6.02	1.83	5.79	4.61
Fisuc_0626	2	prephenate dehydratase (EC 4.2.1.51)	8.01	0.14	1.75	7.96	2.03	8.15	1.77	8.02	1.58	7.86	1.23	8.01	0.36	7.92	0.81	7.86	1.75	8.06	0.34	8.17	1.16	8.08	1.2	7.93	0.14	8.17	0.92	7.86	1.54	8.1	1.38
Fisuc_0627	3	RNAse PH (EC 2.7.7.56)	7.36	0.18	2.45	7.41	1.25	7.38	0.52	7.27	1.77	7.2	1.57	7.1	1.58	7.18	0.56	7.36	2.82	7.52	1.13	7.33	1.5	7.34	0.57	7.19	0.88	7.64	0.21	7.53	1.21	7.58	0.69
Fisuc_0628	1	hypothetical protein	8	0.22	2.75	7.8	1.77	7.79	0.62	8	0.6	7.86	1.07	7.82	1.01	8.09	0.13	8.24	4.22	8.17	0.99	8.2	0.1	8.4	0.73	8.11	1.32	7.96	3.96	7.78	1.12	7.94	2.38
Fisuc_0629	2	hypothetical protein	7.24	0.21	2.9	6.91	1.95	7.17	2.1	7.26	1.8	7.06	3.13	7.11	1.74	7.33	2.63	7.31	3.81	7.37	2.47	7.46	1.7	7.47	0.14	7.34	1.49	7.13	2.48	7.05	1.86	7.35	2.85
Fisuc_0630	1	hypothetical protein	8.76	0.24	2.74	8.67	1.01	8.34	0.47	8.61	0.29	9.1	0.73	8.37	1.13	8.6	0.19	8.64	0.47	8.9	1.6	8.95	1.01	8.68	1.32	8.83	0.65	8.95	0.29	8.89	0.74	9	0.74
Fisuc_0631	1	hypothetical protein, TIGR02147	8.13	0.16	1.97	8.2	0.16	8.02	1.78	8.06	0.82	8.28	0.43	7.87	0.52	8.04	1.71	8.02	0.42	8.22	1.45	8.15	1.04	8.04	0.48	8.01	2.35	8.39	1.09	8.17	1.23	8.32	1.43
Fisuc_0632	2	imidazole glycerol phosphate synthase, glutamine amidotransferase subunit	8.08	0.23	2.85	7.93	0.87	8.37	0.17	8.1	1.04	7.72	0.81	8.12	0.66	8.03	1.67	7.71	2.24	8.12	0.56	8.12	0.53	8.1	1.02	7.8	0.8	8.47	0.93	8.08	2.34	8.36	1.32
Fisuc_0633	3	hypothetical protein	10.99	0.3	2.73	10.69	0.89	10.86	0.72	10.99	0.21	10.56	0.5	10.71	0.49	10.79	0.85	10.72	0.45	10.78	0.69	11.02	0.13	11.2	0.17	11.31	1.09	11.34	0.53	11.35	0.56	11.52	1.24
Fisuc_0634	1	hypothetical protein	6.28	0.29	4.62	5.92	0.78	6.28	1.37	6.57	0.38	5.94	0.06	6.03	2.08	6.34	1.69	6.26	1.53	5.92	2.51	6.37	1.13	6.28	1.51	6.95	0.68	6.18	1.25	6.44	0.96	6.39	1.41
Fisuc_0635	2	hypothetical protein	7.63	0.26	3.41	7.47	0.67	7.6	2.6	7.65	1.37	7.26	0.5	7.56	1.88	7.59	0.84	7.77	0.22	8.09	0.47	7.94	1.02	7.82	1.36	7.61	1.25	7.87	1.65	7.2	0.96	7.48	0.82
Fisuc_0636	2	argininosuccinate synthase (EC 6.3.4.5)	12.22	0.28	2.29	12.01	0.04	12.27	0.11	12.2	0.15	11.75	0.14	12.02	0.47	11.99	0.61	11.98	1.08	12.15	0.3	12.16	0.02	12.52	0.14	12.17	0.37	12.75	0.53	12.4	0.1	12.67	0.23
Fisuc_0637	1	Mammalian cell entry related domain protein	8.62	0.17	1.97	8.79	0.59	8.71	0.33	8.73	0.22	8.63	0.99	8.62	1.4	8.62	0.14	8.63	0.31	8.72	1.25	8.8	0.25	8.75	0.38	8.63	1.52	8.4	0.29	8.31	0.07	8.36	1.56
Fisuc_0638	1	ATP-dependent DNA helicase RecG (EC 3.6.1.-)	8.41	0.2	2.38	8.87	1.45	8.29	0.78	8.31	0.04	8.51	0.69	8.26	0.28	8.23	0.59	8.66	1.26	8.56	0.97	8.38	0.85	8.59	0.42	8.39	1.02	8.38	0.8	8.28	0.93	8.17	2.28
Fisuc_0639	3	hypothetical protein	7.62	0.2	2.62	7.56	0.51	7.67	0.66	7.58	0.08	7.49	1.48	7.58	0.26	7.54	0.43	7.34	3.63	7.77	2.69	7.66	0.29	7.47	1.01	7.36	1.03	7.62	0.64	7.98	2.01	7.97	2.01
Fisuc_0640	3	hypothetical protein	10.16	0.23	2.26	9.91	1.21	10.29	0.52	10.21	0.38	9.79	0.34	10.13	0.72	10.1	0.53	9.82	1.38	10.36	0.44	10.3	0.22	10.21	0.54	9.86	0.82	10.26	0.28	10.44	0.17	10.51	0.43
Fisuc_0641	2	hypothetical protein	8.41	0.24	2.85	8.11	0.99	8.06	1.49	8.22	0.29	8.09	0.84	8.27	1.2	8.37	0.67	8.52	1.95	8.62	1.26	8.52	0.63	8.66	0.86	8.36	1.91	8.71	1.28	8.66	0.59	8.55	0.43
Fisuc_0642	1	ABC-2 type transporter	7.92	0.17	2.15	7.79	2.19	7.85	0.77	7.84	0.68	7.92	1.95	7.97	1.21	7.96	2.27	7.92	1.3	7.75	1.3	7.82	1.1	7.84	1.09	7.84	2.62	8.01	0.69	8.15	1.19	8.25	1.51
Fisuc_0643	1	hypothetical protein	5.23	0.37	7.07	4.6	2.93	5.36	2.26	5.4	1.81	4.98	2.07	5.22	0.6	5.54	2.9	4.67	2.54	5.08	3.88	5.2	3.61	5.08	1.55	5.27	0.24	4.91	2.2	5.85	0.27	5.83	3.87
Fisuc_0644	2	ABC transporter related protein	10.92	0.24	2.2	10.82	0.86	10.78	0.6	10.7	0.32	10.82	0.51	10.86	0.71	10.76	0.45	10.89	0.1	10.91	0.86	10.9	0.2	10.78	1.11	11.03	0.07	10.82	0.71	11.64	0.18	11.09	0.79
Fisuc_0645	10	hypothetical protein	5.68	0.59	10.39	5.03	1.92	5.27	0.8	5.53	1.74	5.62	2.23	5.59	0.75	5.93	1.75	5.56	4.97	5.08	2.68	5.5	2.29	5.47	2.8	6.06	1.02	5.17	1.93	7.18	2.62	6.45	6.22
Fisuc_0646	10	flavodoxin	7.82	0.65	8.31	7.12	0.54	7.43	0.49	7.62	0.53	7.58	1.19	7.79	1.32	7.97	0.84	7.65	4.22	7.06	2.3	7.68	0.37	7.67	0.77	8.06	0.46	7.36	1.78	9.4	0.76	8.97	2.89
Fisuc_0647	1	transferase hexapeptide repeat containing protein	4.76	0.23	4.83	4.57	1.94	4.76	4.27	4.78	3.62	4.66	5.88	4.76	10.68	4.77	0.5	4.77	0.63	4.7	3.14	4.77	3.41	4.67	4.61	5.07	1.61	4.54	4.93	5.07	2.93	4.84	5.07
Fisuc_0648	5	ATP-dependent DNA helicase, RecQ-like (EC 3.6.1.-)	6.92	0.34	4.91	6.66	1.93	7.17	2.04	7.01	1.69	6.45	2.53	6.72	3.01	6.8	2.14	6.65	4.82	6.95	1.75	6.97	0.84	7.3	1.46	6.35	3.86	7.5	1.63	7.06	1.15	7.13	1.05
Fisuc_0649	1	branched-chain amino acid aminotransferase	11.61	0.12	1.03	11.81	0.43	11.58	0.01	11.55	0.04	11.7	0.14	11.5	0.53	11.45	0.64	11.4	0.03	11.59	0.16	11.62	0.36	11.66	0.31	11.53	0.1	11.66	0.84	11.65	0.21	11.79	0.92
Fisuc_0650	1	plasmid stabilization system	5.67	0.23	4.06	5.56	2.34	5.42	6.22	5.45	2.04	5.94	1.83	5.89	1.78	5.71	3.13	5.9	0.43	5.74	0.29	5.67	3.22	5.34	0.37	6	2.5	5.52	1.62	5.62	2.76	5.73	2.45
Fisuc_0651	1	prevent-host-death family protein	5.49	0.24	4.37	5.55	3.42	5.52	1.36	5.2	2.45	5.74	2.12	5.57	2.61	5.46	3.95	5.76	1.33	5.49	2.6	5.43	2.18	5.32	1.15	5.97	1.34	5.26	2.79	5.32	2.14	5.35	4.13
Fisuc_0652	3	acyltransferase 3	8.07	0.29	3.59	7.96	0.53	8.1	1.37	7.42	0.63	8.12	0.16	8.14	1.74	7.49	1.57	7.99	1.18	8.08	1.77	8.22	0.62	8.35	0.11	8.39	0.35	8.15	1.4	8.23	0.71	8.27	2.55
Fisuc_0653	6	diguanylate cyclase and metal dependent phosphohydrolase	8.61	0.35	4.07	8.1	0.68	8.45	1.13	8.76	0.46	8.65	0.53	8.8	1.68	8.92	1.52	8.92	2.3	8.08	1.38	8.65	0.58	8.76	0.71	9.23	1.05	8.15	2.45	8.81	1.32	8.42	0.32
Fisuc_0654	5	citrate synthase (EC 2.3.3.1)	10.51	0.27	2.57	10.42	0.2	10.52	0.46	10.39	0.3	10.19	0.08	10.42	0.22	10.24	0.36	10.22	2.16	10.57	0.68	10.45	0.58	10.47	0.47	10.26	0.98	10.99	0.35	10.82	0.27	11.03	0.71
Fisuc_0655	5	aminotransferase class I and II	9.61	0.45	4.68	9.13	0.92	9.94	0.42	9.61	0.41	9.09	1.25	9.81	0.53	9.48	0.43	9.31	2.8	9.64	0.48	9.55	0.29	9.4	0.53	8.84	2.19	10.44	1.07	9.9	1.83	10.31	0.64
Fisuc_0656	14	metal dependent phosphohydrolase	11	0.44	4	10.28	0.38	10.63	1.52	10.99	1.06	10.76	0.05	11.3	2.47	11.24	1.02	11.54	2.66	11.38	1.14	11.46	0.48	10.68	1.6	10.36	0.43	10.72	1.81	11.6	0.22	11.29	0.52
Fisuc_0657	14	hypothetical protein	13.18	0.66	5.01	11.83	0.88	12.62	0.26	13.46	0.13	13.37	1.07	13.3	1.02	13.62	0.58	13.62	2.38	13.87	0.35	13.86	0.13	12.83	3.12	12.01	0.62	13.06	1.25	13.85	0.4	13.37	0.59
Fisuc_0658	14	hypothetical protein, TIGR02147	12.16	0.63	5.18	10.83	0.28	11.8	0.73	12.59	0.29	11.94	1.06	12.44	0.81	12.61	0.2	12.44	2.58	12.55	1.46	12.82	0.26	11.69	3.9	11.15	0.7	12.05	0.58	12.99	0.38	12.39	0.76
Fisuc_0659	2	dihydrouridine synthase DuS	7.39	0.21	2.84	7.67	1.27	7.62	0.65	7.63	2.75	7.16	2.22	7.4	1.53	7.42	0.38	7.17	1.59	7.27	1.56	7.47	0.95	7.39	0.61	7.15	1.39	7.59	1.23	7.14	0.52	7.29	3.62
Fisuc_0660	10	histone family protein DNA-binding protein	8.87	0.49	5.52	8.3	1.08	8.88	1	8.85	1.44	8.71	0.81	8.87	1.72	8.77	1.4	8.21	2.53	8.42	1.05	8.75	0.26	8.55	1.13	8.68	1.25	9.31	0.22	9.9	0.79	9.8	1.63
Fisuc_0661	5	ribosomal small subunit pseudouridine synthase A (EC 5.4.99.-)	7.65	0.28	3.66	8.25	1.12	7.72	1.36	7.82	0.63	7.86	2.55	7.8	0.83	7.71	0.65	7.22	5.1	7.38	2.96	7.61	0.72	7.6	1.5	7.34	1.29	7.35	3.47	7.67	0.79	7.56	2.18
Fisuc_0662	5	hypothetical protein	7.38	0.3	4.07	7.85	1.58	7.55	1.17	7.61	0.27	7.65	1.59	7.61	0.94	7.69	2.17	7.13	0.21	7.16	0.94	7.13	2.66	7.12	0.45	7.25	2.05	6.89	3.58	7.38	1.42	7.14	1.65
Fisuc_0663	6	toluene tolerance family protein	10.1	0.29	2.87	10.07	1.13	10.32	1.1	10.27	0.49	10.29	0.62	10.63	0.21	10.5	0.43	9.72	0.82	9.81	0.31	9.97	0.74	9.82	0.11	10.06	0.92	9.65	0.38	10.18	0.99	10.01	0.36
Fisuc_0664	1	outer membrane efflux protein	9.42	0.14	1.49	9.4	0.57	9.36	1.46	9.28	0.32	9.4	0.68	9.58	3.05	9.36	0.89	9.54	1.13	9.43	0.91	9.4	0.37	9.51	0.84	9.67	1.45	9.42	0.07	9.25	0.34	9.37	1.18
Fisuc_0665	1	Lytic transglycosylase catalytic	6.97	0.35	5.02	6.97	4.06	6.77	8.63	6.54	2.56	6.9	5.11	7.59	6.94	6.93	3.65	7.35	1.29	7.27	2.73	6.83	1.69	6.68	0.73	7.15	1.54	6.91	1.81	6.91	2.02	6.88	1.97
Fisuc_0666	1	hypothetical protein	5.83	0.29	4.97	6.06	3.21	5.85	5.79	5.56	1.88	5.91	5.91	6.35	5.29	5.67	1.98	6.13	0.12	6.02	5.08	5.65	4.79	5.6	2.28	5.81	1.7	5.78	1.6	5.84	2.75	5.52	1.71
Fisuc_0667	1	hypothetical protein	7.57	0.24	3.17	7.75	1.17	7.53	4.73	7.23	0.77	7.7	1.82	8	3.63	7.54	1.77	7.72	1.28	7.79	3.54	7.42	0.09	7.46	1.69	7.59	0.8	7.39	0.53	7.48	0.97	7.39	0.68
Fisuc_0668	1	glycoside hydrolase family 57	10.97	0.26	2.37	11	0.69	11.02	3.01	10.76	1.19	11.18	2.35	11.46	1.4	10.98	1.14	11.33	0.7	11.08	1.66	10.88	0.65	10.72	0.69	11.08	1.08	10.73	0.37	10.69	0.41	10.75	1.09
Fisuc_0669	1	tRNA delta(2)-isopentenylpyrophosphate transferase	7.72	0.18	2.33	7.94	1.14	7.88	1.83	7.91	0.64	7.89	1.45	7.71	1.24	7.74	1.46	7.8	0.82	7.62	2.91	7.66	1.53	7.72	0.93	7.62	1.78	7.57	1.28	7.49	1.29	7.48	1.67
Fisuc_0670	1	hypothetical protein	6.61	0.18	2.72	6.4	0.99	6.71	1.16	6.77	0.6	6.36	1.13	6.6	0.76	6.79	0.77	6.54	0.99	6.61	1	6.89	1.55	6.76	2.21	6.56	2.88	6.65	1.57	6.43	0.39	6.43	1.25
Fisuc_0671	2	pyridoxine 5'-phosphate synthase (EC 2.6.99.2)	7.56	0.2	2.65	7.43	1.2	7.54	0.99	7.67	0.75	7.18	1.3	7.28	0.84	7.51	1.72	7.59	0.34	7.65	0.79	7.75	1.2	7.66	1.62	7.68	2.88	7.83	1.34	7.46	0.59	7.61	0.87
Fisuc_0672	1	tRNA pseudouridine synthase A	8.77	0.18	2.05	9.1	1.12	8.69	1.43	8.67	0.52	8.94	0.84	8.77	0.15	8.62	1.41	8.95	0.6	8.8	0.66	8.58	0.1	8.73	1.06	8.45	1.61	8.79	0.63	8.92	0.78	8.81	0.24
Fisuc_0673	1	hypothetical protein	10.6	0.12	1.13	10.8	0.76	10.61	0.79	10.59	0.31	10.64	0.53	10.7	0.46	10.63	0.58	10.77	1.57	10.58	0.65	10.63	0.53	10.5	0.15	10.46	0.48	10.41	0.44	10.57	0.4	10.53	1.05
Fisuc_0674	10	hypothetical protein	7.7	0.61	7.92	7.34	1.47	7.57	0.37	7.67	0.28	8.03	0.81	7.91	0.61	7.84	1.01	7.35	4.15	7.18	0.38	7.26	2.97	7.44	1.09	7.87	2.25	6.69	6.29	9.13	3.31	8.42	3.35
Fisuc_0675	1	isocitrate dehydrogenase, NADP-dependent	9.35	0.18	1.93	9.55	0.49	9.55	0.63	9.19	0.45	9.31	0.52	9.34	0.56	9.06	0.43	9.28	0.97	9.29	0.94	9.2	0.22	9.43	1.07	9.2	0.86	9.72	0.23	9.27	0.59	9.52	0.52
Fisuc_0676	3	hypothetical protein	5.3	0.33	6.23	5.41	2.8	5.07	0.94	5.07	2.59	5.77	4.56	5.3	3.99	5.06	1.72	5.26	2.34	4.91	2.27	5.14	2.47	5.1	1.68	5.13	1.38	5.86	2.1	5.3	4.4	5.81	1.54
Fisuc_0677	3	hypothetical protein, TIGR02147	3.72	0.34	9.14	3.98	3.45	3.41	4.17	3.48	5.82	4.19	2.49	3.73	5.76	3.7	3.25	3.34	6.26	3.34	3.59	3.56	3.01	3.57	4.67	3.62	9.99	4.16	7.86	3.58	1.49	4.23	2.1
Fisuc_0678	15	pectate lyase	8.43	0.43	5.1	8.12	0.78	8.04	0.62	7.99	0.44	8.95	1	8.77	3.38	8.55	2.12	9.26	5.52	8.47	1.02	8.48	0.2	8.28	1.26	8.97	1.51	7.77	1.95	8.59	1.9	8.03	1.51
Fisuc_0679	15	Pectinesterase	8	0.41	5.12	7.86	1.49	7.45	1.44	7.5	0.94	8.53	0.77	7.96	2.48	7.87	2.43	8.81	3.03	8.18	1.47	8.13	0.44	8.03	0.4	8.64	0.3	7.53	3.06	8.11	1.18	7.66	1.2
Fisuc_0680	1	hypothetical protein	8.41	0.13	1.55	8.21	0.46	8.45	1.03	8.46	0.29	8.5	2.07	8.34	0.73	8.36	0.48	8.4	1.19	8.24	1.3	8.32	0.56	8.55	0.41	8.48	1.2	8.61	0.91	8.33	1.54	8.45	0.86
Fisuc_0681	1	hypothetical protein	7.72	0.2	2.59	7.54	1.3	7.47	0.99	7.59	0.15	8.07	1.54	7.41	0.93	7.57	0.6	7.8	0.43	7.69	0.75	7.74	0.7	7.89	1.47	7.87	1.11	7.86	1.03	7.86	1.01	7.76	1.6
Fisuc_0682	1	hypothetical protein	4.27	0.36	8.43	4.09	4.78	3.82	2.09	3.96	2.86	4.97	3.57	4.13	2.41	4.37	1.92	4.6	4.65	4.29	2.43	3.92	1.71	4.4	6.99	4.86	1.74	4.28	2.75	4.16	5.55	4.06	5.69
Fisuc_0683	1	hypothetical protein	12.69	0.17	1.34	12.64	0.57	12.61	0.38	12.67	0.22	12.81	0.51	12.87	0.49	12.86	0.75	12.94	1.39	12.64	0.46	12.71	0.22	12.69	0.37	12.88	0.91	12.4	0.21	12.43	0.65	12.63	1.03
Fisuc_0684	1	DNA mismatch repair protein MutL	8.08	0.24	2.97	8.39	0.67	8.11	0.28	8.14	0.47	8.52	0.44	8.12	1.11	8.25	1.92	8.28	1.04	8.05	0.46	7.92	0.72	8.02	0.33	7.81	0.78	8.05	1.37	7.64	0.85	7.84	1.3
Fisuc_0685	2	lipid-A-disaccharide synthase (EC 2.4.1.182)	8.4	0.15	1.79	8.34	0.75	8.32	0.51	8.31	1.07	8.15	0.99	8.3	0.59	8.26	0.32	8.4	0.52	8.47	0.18	8.4	0.88	8.62	0.41	8.71	1.16	8.39	0.77	8.49	1.04	8.45	0.83
Fisuc_0686	1	DNA polymerase III, alpha subunit	10.23	0.12	1.17	10.37	0.57	10.32	0.59	10.27	0.47	10.1	0.45	10.17	1.18	10.09	0.42	10.14	1.59	10.28	0.1	10.19	0.29	10.41	0.45	10.13	1.02	10.39	0.19	10.22	0.45	10.14	0.6
Fisuc_0687	4	glycosyl transferase family 2	7.65	0.28	3.66	7.71	1.61	7.92	0.52	7.75	0.37	8.04	1.06	8.04	1.01	7.92	1.25	7.52	1.19	7.3	0.9	7.25	0.87	7.42	2.55	7.69	1.63	7.78	1.56	7.41	0.97	7.33	1.11
Fisuc_0688	15	hypothetical protein	9.4	0.55	5.85	9.44	0.35	8.96	0.49	9.44	0.17	9.59	0.6	9.1	1.07	9.43	0.48	9.96	0.56	9.78	1.21	10.44	0.65	9.35	0.61	10.2	0.89	8.95	2.03	8.46	0.41	8.7	1.06
Fisuc_0689	1	hypothetical protein	5.85	0.19	3.25	5.69	0.94	5.71	2.37	5.72	0.82	5.8	1.52	5.71	0.74	5.85	3.04	5.81	1.26	5.98	2.18	6.1	1.95	5.67	2.03	5.63	2.71	6.17	1.62	6.05	1.89	5.97	0.37
Fisuc_0690	4	hypothetical protein	11.6	0.37	3.19	11.64	0.6	11.42	1.01	11.44	0.49	12.32	0.39	12.15	1.59	12	1.51	11.97	3.41	11.19	0.63	11.47	0.79	11.24	0.25	11.6	0.83	11.22	0.65	11.48	1.22	11.41	1.04
Fisuc_0691	1	glutamate racemase (EC 5.1.1.3)	7.63	0.11	1.44	7.71	0.98	7.62	0.68	7.57	0.79	7.49	0.3	7.61	0.45	7.59	1.02	7.69	1.06	7.7	1.51	7.59	0.21	7.58	0.89	7.54	1.59	7.54	1.42	7.8	0.67	7.76	1.39
Fisuc_0692	2	UvrD/REP helicase	9	0.12	1.33	8.99	0.45	9.05	0.45	9	0.77	8.82	0.35	9.04	1	8.97	0.2	8.83	0.33	9.02	0.22	9.08	0.98	8.91	0.39	8.89	0.85	9.01	0.22	9.19	0.37	9.22	0.67
Fisuc_0693	2	hypothetical protein	7.77	0.3	3.86	7.61	1.32	7.81	0.72	7.87	1.57	7.2	1.79	7.55	2.47	7.62	0.78	7.54	4.6	7.87	0.48	7.82	0.98	7.84	1.38	7.55	2.13	7.9	0.36	8.38	0.77	8.14	0.71
Fisuc_0694	3	glycosyl transferase group 1	8.89	0.23	2.59	8.79	1.06	9.04	0.22	8.9	0.48	8.41	0.59	8.81	1.58	8.71	1.15	8.82	2.54	9.11	0.43	9.05	0.69	8.85	0.8	8.66	0.93	8.88	0.98	9.28	0.89	9.1	1.33
Fisuc_0695	2	Methyltransferase type 11	9.1	0.26	2.86	8.83	1.53	9.35	0.88	9.34	0.92	8.58	1.53	9.15	1.51	9.08	0.55	8.83	1.58	9.14	1.6	9.36	0.53	9.1	0.77	8.82	1.97	9.15	0.44	9.37	1.02	9.27	0.78
Fisuc_0696	4	RNA polymerase, sigma 32 subunit, RpoH	11.45	0.63	5.5	11.51	0.24	11.49	0.13	11.37	0.32	12.8	0.78	12.25	1.95	12.03	1.47	11.1	3.11	10.87	1.03	10.9	0.42	10.41	0.42	11.45	1.31	11.87	0.99	10.96	0.39	11.15	1.43
Fisuc_0697	1	ID=646560067,locus_tag=Fisuc_0697	-1.37	0.08	-5.84	-1.37	-3.94	-1.33	-9.56	-1.26	-10.27	-1.36	-3.36	-1.32	-3.07	-1.33	-4.84	-1.24	-7.26	-1.42	-0.72	-1.42	-0.5	-1.42	-0.35	-1.4	-1.43	-1.42	-0.63	-1.41	-0.4	-1.41	-0.73
Fisuc_0698	1	ID=646560068,locus_tag=Fisuc_0698	-1.26	0.11	-8.73	-1.32	-1.18	-1.32	-0.54	-1.27	-5.97	-1.26	-8.31	-1.09	-24.39	-1.22	-7.37	-1.25	-6.8	-1.33	-0.85	-1.3	-4.32	-1.33	-0.41	-1.13	-17.35	-1.33	-0.71	-1.23	-6.41	-1.31	-0.95
Fisuc_0699	4	N-6 DNA methylase	6.25	0.47	7.52	5.84	1.41	5.96	4.16	5.99	1.02	6.81	1.76	6.78	5.46	6.92	4.4	6.8	2.98	6.13	1.85	5.98	1.79	5.68	3.21	6.36	3.97	6.74	1.47	5.7	1.38	5.95	1.12
Fisuc_0700	3	valyl-tRNA synthetase (EC 6.1.1.9)	11.1	0.25	2.25	11.47	0.29	11.22	0.2	10.98	0.02	11.41	0.21	11.21	0.62	11.1	0.54	10.86	1.75	11.11	0.4	10.86	0.29	10.84	1.03	11.04	0.58	11.51	1.46	10.73	0.36	10.98	0.47
Fisuc_0701	15	hypothetical protein	7.64	0.46	6.02	7.84	1.93	7.18	3.19	7.37	0.77	7.95	0.75	7.13	1.36	7.37	2.51	8.51	0.59	8.27	2.33	8.05	0.89	7.53	2.13	8.22	0.4	7.01	1.47	7.58	1.61	7.3	1.7
Fisuc_0702	15	hypothetical protein	8.84	0.53	6	9.23	0.74	8.29	0.51	8.52	0.5	9.48	0.16	8.47	1.08	8.68	0.6	9.8	0.92	9.4	1.86	9.06	0.91	8.72	0.61	9.57	0.32	8.07	2.23	8.56	1.4	8.29	1.09
Fisuc_0703	12	hypothetical protein	4.16	1.11	26.68	3.64	7.34	3.25	6.37	3.78	2.32	3.84	4.04	3.47	11.03	3.63	3.48	5.2	5.77	6.13	3.85	5.36	1.1	4.03	0.51	6.45	3.55	3.08	9.55	3.27	6.05	3.39	7.6
Fisuc_0704	1	hypothetical protein	7.26	0.18	2.48	7.25	2.17	7.2	0.59	7.25	3.21	7.19	1.58	7.02	1.5	7.32	0.95	7.5	0.06	7.38	1.73	7.26	1.23	7.58	1.21	7.29	0.82	7.36	1.82	7.13	0.42	7.01	1.2
Fisuc_0705	2	lipoprotein	9.22	0.17	1.84	9.06	0.61	9.12	0.28	9.18	0.35	8.98	1.14	9.03	1.05	9.13	0.16	9.49	0.48	9.35	0.37	9.33	0.29	9.55	0.71	9.34	1.23	9.32	0.71	9.11	0.42	9.14	0.76
Fisuc_0706	2	hypothetical protein	7.13	0.18	2.52	6.87	2.73	7.21	1	7.21	1.2	6.9	1.38	7.03	1.45	7.06	1.59	7.22	3.77	7.05	2.9	7.21	2.35	7.37	0.5	7.14	1.56	7.29	1.55	7.07	0.97	7.28	1.03
Fisuc_0707	3	amidophosphoribosyltransferase (EC 2.4.2.14)	9.76	0.34	3.48	10.18	0.4	9.89	1.29	9.93	0.77	9.69	1.42	9.56	1.08	9.68	0.98	9.17	2.39	9.65	1.7	9.62	0.12	9.66	0.88	9.09	3.26	10.21	0.42	10.02	1.47	10.14	0.86
Fisuc_0708	10	beta-lactamase domain protein	7.01	0.88	12.55	6.13	2.89	6.36	2.65	6.51	2.79	7.38	0.92	7.23	3.75	7.04	3.05	7.23	6.9	5.84	0.58	6.6	1.55	6.97	0.56	8.59	1.86	6.02	5.81	8.69	4.89	7.56	3.3
Fisuc_0709	1	glycosyl transferase group 1	7.79	0.18	2.31	8.14	1.41	7.76	1.51	7.72	0.7	7.8	2.44	7.57	2.23	7.57	0.82	7.67	2.67	7.86	0.11	7.73	1.22	7.98	0.39	7.65	1.08	7.86	0.26	7.8	1.4	7.89	0.68
Fisuc_0710	1	hypothetical protein	8.16	0.14	1.72	8.49	0.92	8.18	0.74	8.11	1.13	8.16	0.05	8.08	0.89	8	1.18	8.08	3.27	8.27	0.67	8.12	0.13	8.28	0.52	8.06	0.79	8.15	0.59	8.14	0.93	8.06	1.31
Fisuc_0711	2	glycosyltransferase sugar-binding region containing DXD motif	7.93	0.08	1.01	7.91	0.7	8.03	0.44	7.92	0.48	7.92	0.38	8.03	1.83	7.92	1.33	7.84	0.63	7.97	0.62	8	0.78	7.98	1.28	7.87	0.4	7.88	1.21	7.86	0.67	7.92	0.46
Fisuc_0712	3	glycosyl transferase family 2	7.26	0.21	2.89	7.14	0.89	7.23	1.57	7.3	1.28	7.04	0.32	7.01	1.62	7.25	1.52	6.98	2.39	7.19	0.71	7.24	0.76	7.14	0.81	7.36	1.29	7.46	0.98	7.6	2.63	7.62	1.3
Fisuc_0713	2	polysaccharide biosynthesis protein	8	0.25	3.12	8.13	1.66	8.05	0.6	8.14	0.53	7.68	1.73	7.8	3.3	7.84	1.38	7.61	3.78	8.08	2.13	8.24	1.22	8	0.79	7.64	2.73	8.19	0.19	8.11	1.97	8.34	1.57
Fisuc_0714	2	hypothetical protein	10.48	0.19	1.81	10.45	0.51	10.57	0.38	10.59	0.13	10.41	0.43	10.41	0.63	10.45	1.03	10.21	0.06	10.5	0.67	10.6	0.85	10.48	0.2	10.14	0.34	10.7	0.51	10.37	0.73	10.81	2.93
Fisuc_0715	2	Carboxylyase-related protein	9.96	0.2	2.01	9.87	1.31	9.85	1.64	9.86	1.48	9.73	1.49	9.87	0.59	9.85	0.96	10.08	0.55	10.19	0.59	10.15	0.58	9.97	0.19	9.77	0.79	10.15	0.47	9.89	1.36	10.28	2.61
Fisuc_0716	1	hypothetical protein	6.61	0.24	3.63	6.95	1.66	6.47	1.01	6.66	0.92	6.91	1.88	6.24	1.63	6.44	1.31	6.82	0.17	6.83	1.94	6.67	0.68	6.69	1.14	6.67	2.11	6.66	1.41	6.44	1.99	6.24	3.27
Fisuc_0717	3	glycoside hydrolase family 57	9.66	0.23	2.38	9.58	1.01	9.79	0.31	9.69	0.33	9.37	1.68	9.59	1.82	9.54	0.65	9.41	2.74	9.86	0.93	9.62	0.43	9.8	0.59	9.21	0.32	9.91	1.09	9.85	0.47	9.97	0.31
Fisuc_0718	3	hypothetical protein	11.48	0.2	1.74	11.32	0.31	11.61	0.17	11.53	0.54	11.12	0.13	11.45	0.73	11.38	0.56	11.19	1.68	11.59	0.87	11.41	0.1	11.68	0.44	11.29	0.15	11.62	0.11	11.64	0.71	11.83	0.58
Fisuc_0719	3	hypothetical protein	10.54	0.21	1.99	10.42	0.67	10.71	0.32	10.6	0.49	10.16	0.14	10.52	1.24	10.41	0.61	10.25	2.65	10.72	1.71	10.46	0.13	10.68	0.73	10.37	0.09	10.59	0.22	10.78	0.41	10.84	0.77
Fisuc_0720	3	hypothetical protein	10.92	0.22	2.01	10.72	0.7	11.19	0.17	11.05	0.17	10.5	0.36	10.98	1.34	10.89	0.41	10.53	2.38	11.08	0.52	11.04	0.36	10.99	0.08	10.62	0.36	11.01	0.1	11.04	0.86	11.12	0.61
Fisuc_0721	2	L-threonine synthase (EC 4.2.3.1)	9.99	0.2	2	9.96	0.59	10.13	0.49	9.95	0.21	9.72	1.22	9.89	1	9.79	1.01	9.74	2.51	10.08	0.27	10.03	0.24	9.98	0.71	9.83	1.79	10.42	0.41	9.99	0.52	10.24	0.05
Fisuc_0722	1	peptidase M16 domain protein	9.51	0.13	1.37	9.51	0.43	9.5	0.78	9.35	0.72	9.63	0.76	9.51	1.96	9.39	0.65	9.65	1.2	9.64	0.41	9.64	0.5	9.56	0.38	9.51	0.49	9.47	0.9	9.33	1.31	9.54	1.65
Fisuc_0723	4	M6 family metalloprotease domain protein	9.63	0.66	6.85	9.55	0.3	9.31	0.54	9.38	0.24	10.87	0.64	10.27	2.82	10.01	1.78	10.13	3.93	9.52	0.27	9.6	0.53	9.29	0.51	10.4	3.51	8.34	1.89	9.54	3.15	8.82	1.52
Fisuc_0724	3	sugar transport family protein	7.59	0.19	2.5	7.66	1.25	7.55	1.48	7.51	0.85	7.37	0.32	7.37	0.62	7.34	1.49	7.56	2.75	7.68	2.6	7.51	0.64	7.63	0.35	7.55	0.68	7.78	0.71	7.93	1.49	7.82	2.22
Fisuc_0725	2	tRNA modification GTPase TrmE	8.86	0.11	1.24	9.05	0.73	8.98	0.47	8.87	0.5	8.84	0.51	8.94	0.84	8.8	0.51	8.78	0.9	8.84	0.8	8.85	0.51	8.78	0.24	8.66	0.43	8.9	0.49	8.85	1.43	8.89	0.89
Fisuc_0726	1	Aldose 1-epimerase	7.63	0.1	1.31	7.52	1.21	7.59	1.31	7.6	1.07	7.54	0.26	7.66	0.54	7.54	0.45	7.65	0.51	7.71	0.92	7.69	0.35	7.71	0.55	7.65	1.45	7.8	1.36	7.57	0.17	7.66	1.97
Fisuc_0727	12	Mannan endo-1,4-beta-mannosidase	8.37	0.64	7.65	7.47	1.18	7.85	1.24	7.96	0.58	8.33	0.91	8.43	1.59	8.1	1.38	8.72	4.21	9.05	0.35	9.44	0.43	8.52	1.4	8.55	0.16	7.34	6.31	9.39	1.99	8.09	0.61
Fisuc_0728	6	Mannan endo-1,4-beta-mannosidase	10.23	0.42	4.11	9.96	0.41	10.5	0.82	10.37	0.59	10.65	0.63	11.14	3.41	10.64	1.34	10.21	2.32	9.95	0.4	10.03	0.66	9.67	0.91	10.23	2.78	9.95	1.93	10.05	1.19	9.81	0.44
Fisuc_0729	4	Mannan endo-1,4-beta-mannosidase	8.57	0.48	5.6	8.86	0.97	8.53	0.42	8.41	0.78	9.43	1.07	9.01	2.16	8.74	1.86	8.44	3.84	8.3	2.04	8.27	0.94	8.37	1.94	8.59	2.75	7.49	3.92	9.09	2.42	8.4	0.65
Fisuc_0730	4	Mannan endo-1,4-beta-mannosidase	8.56	0.5	5.84	8.92	0.95	8.49	1.34	8.4	0.42	9.64	0.2	8.83	2.54	8.77	1.72	8.33	3.5	8.24	2.42	8.11	0.63	8.49	0.29	8.56	1.24	7.55	6.16	9.03	0.96	8.35	1.63
Fisuc_0731	1	glycoside hydrolase family 57	9.13	0.11	1.2	9.26	0.88	9.17	0.63	9.06	0.39	9.18	0.43	9.13	0.93	8.95	0.57	9.1	0.29	9.23	1.43	9.12	0.6	9.3	1.19	9.07	0.15	9.22	0.32	9.06	0.49	9.01	0.79
Fisuc_0732	1	Hypoxanthine phosphoribosyltransferase	6.31	0.21	3.33	6.52	1.3	6.22	1.82	6.17	1.56	6.69	0.94	6.16	2.35	6.16	3.79	6.41	1.67	6.42	1.99	6.08	1.73	6.51	0.9	6.17	3.9	6.44	1.83	6.29	1.45	6.17	1.56
Fisuc_0733	3	hypothetical protein	6.12	0.19	3.1	5.96	2.89	6.02	2.61	6.04	2.23	6.44	2.23	6	0.83	5.93	2.15	6.04	2.69	6.18	0.29	6.12	0.65	6.26	1.19	5.91	1.25	6.41	0.56	6.24	2.27	6.07	2.13
Fisuc_0734	3	S-adenosylmethionine--tRNA ribosyltransferase-isomerase	8.26	0.24	2.91	8.45	1.47	8.32	0.88	8.19	0.89	8.14	0.5	8.01	2.03	8.04	0.73	7.94	3.78	8.25	0.7	8.04	0.62	8.24	0.46	8.17	0.98	8.27	0.43	8.79	0.91	8.61	0.55
Fisuc_0735	3	hypothetical protein	8.46	0.21	2.48	8.33	1.07	8.43	0.27	8.36	0.96	8.18	1.75	8.3	1.14	8.22	0.14	8.32	1.45	8.55	0.7	8.42	0.52	8.54	1.37	8.52	1.18	8.46	0.32	8.94	0.98	8.76	0.8
Fisuc_0736	3	transport-associated	8.69	0.21	2.42	8.72	0.59	8.92	0.23	8.61	1.49	8.49	0.53	8.77	1.13	8.53	1.4	8.59	2.47	8.72	1.03	8.48	1.44	8.57	0.72	8.57	1.3	8.61	0.73	9.18	0.95	8.89	0.61
Fisuc_0737	3	glutamyl-tRNA synthetase	9.72	0.19	1.95	9.77	0.86	9.9	0.55	9.61	0.58	9.55	0.72	9.85	0.5	9.56	0.39	9.74	0.19	9.69	0.37	9.66	0.39	9.62	0.49	9.56	0.58	9.43	0.65	10.07	0.5	10.01	0.83
Fisuc_0738	5	Trans-2-enoyl-CoA reductase (NAD(+))	6.44	0.41	6.37	6.31	1.43	6.72	2.44	6.34	1.5	6.15	1.03	6.38	3.34	6.06	2.13	5.79	6.57	6.15	0.29	6.23	1.1	6.53	1.55	6.16	2.8	7.4	2.3	6.74	2.33	6.93	1.86
Fisuc_0739	5	amino acid carrier protein	7.41	0.39	5.26	7.15	0.35	7.51	0.91	7.25	0.42	6.9	2.07	7.11	3.71	6.94	2.12	7.02	4.29	7.37	0.86	7.34	0.96	7.61	1.21	7.49	0.71	8.22	0.47	7.73	0.76	7.97	1.14
Fisuc_0740	1	hypothetical protein	-1.25	0.08	-6.4	-1.3	-1.04	-1.26	-5.13	-1.3	-0.22	-1.18	-13.4	-1.21	-9.95	-1.18	-10.36	-1.24	-5.93	-1.31	-0.69	-1.31	-0.42	-1.27	-5.64	-1.25	-4.73	-1.24	-5.61	-1.26	-4.99	-1.22	-10.73
Fisuc_0741	1	hypothetical protein	12.29	0.16	1.3	12.11	0.56	12.36	0.37	12.29	0.15	12.1	0.14	12.43	0.23	12.28	0.36	12.38	0.65	12.28	0.19	12.41	0.17	12.24	0.62	12.6	0.51	11.96	0.31	12.38	0.67	12.32	0.65
Fisuc_0742	1	hypothetical protein	9.95	0.12	1.21	10.15	0.34	10	0.72	9.95	0.66	10.04	0.65	10	0.58	9.92	0.67	9.95	0.56	10.04	1.12	9.94	0.4	9.98	0.19	9.98	0.77	9.79	1.41	9.82	0.57	9.78	0.85
Fisuc_0743	1	ABC transporter related protein	9.21	0.15	1.63	9.41	0.72	9.22	0.83	9.17	0.55	9.36	0.45	9.3	0.61	9.2	0.85	9.33	0.38	9.33	1.17	9.18	0.69	9.26	0.31	9.22	0.22	9.04	0.38	9.02	0.42	8.9	1.42
Fisuc_0744	1	protein of unknown function DUF140	9.12	0.2	2.19	9.31	0.68	9.18	0.73	9	0.13	9.25	1.07	9.36	1.43	9.04	1.03	9.32	0.08	9.32	2.51	9.01	0.19	9.11	0.04	9.22	1.07	8.9	0.59	8.86	0.09	8.82	0.84
Fisuc_0745	1	primary replicative DNA helicase (EC 3.6.1.-)	11.06	0.16	1.45	11.12	0.56	11.14	0.6	11	0.47	11.2	0.69	11.29	0.68	11.09	0.45	11.25	1.28	11.16	0.55	11.13	0.48	11.03	0.37	11.05	0.41	10.83	0.38	10.8	0.18	10.82	0.4
Fisuc_0746	2	hypothetical protein	7.38	0.15	2.03	7.27	2.21	7.27	2.1	7.35	0.98	7.26	0.29	7.33	1.03	7.35	0.83	7.31	3.2	7.34	1.01	7.34	1.37	7.58	0.48	7.32	1.23	7.72	0.82	7.44	1.2	7.48	1.65
Fisuc_0747	2	phosphopantothenoylcysteine decarboxylase/phosphopantothenate/cysteine ligase	8.35	0.11	1.32	8.45	0.3	8.51	0.64	8.43	0.19	8.31	1.29	8.39	0.73	8.33	1.06	8.2	2.05	8.32	0.24	8.32	0.84	8.36	0.89	8.27	0.47	8.5	0.71	8.26	1.85	8.24	1.17
Fisuc_0748	2	acyltransferase 3	5.33	0.21	3.94	5.05	5.59	5.31	0.52	5.43	0.72	4.84	3.87	5.18	2.18	5.41	1.35	5.6	0.63	5.51	1.01	5.43	2.76	5.46	1.1	5.36	1.18	5.41	2.86	5.35	0.93	5.32	2.16
Fisuc_0749	5	SSU ribosomal protein S1P	12.46	0.34	2.73	12.27	0.11	12.55	0.1	12.4	0.18	11.91	0.09	12.33	0.61	12.19	0.32	12.02	3.04	12.54	0.68	12.39	0.08	12.36	0.25	12.41	0.83	13.05	0.9	12.82	0.26	13.08	0.69
Fisuc_0750	1	cytidylate kinase	9.15	0.28	3.06	8.78	0.97	9.54	1.16	9.44	0.29	8.64	0.07	9.41	1.48	9.35	0.69	8.99	0.17	9.17	1.12	9.35	0.44	9.09	0.27	8.8	0.15	9.4	0.58	9.01	0.87	9.05	1.16
Fisuc_0751	1	hypothetical protein	8	0.32	4	7.48	0.07	8.39	0.32	8.29	0.48	7.62	0.52	8.51	0.93	8.39	0.74	7.88	1.18	7.95	1.66	8.14	0.79	7.86	1.2	7.89	1.29	7.66	0.94	7.98	1.6	7.87	0.3
Fisuc_0752	1	hypothetical protein	10.38	0.18	1.73	9.96	0.59	10.55	0.64	10.45	0.29	10.23	0.94	10.45	1.21	10.47	0.95	10.51	1.52	10.33	1.33	10.55	0.06	10.54	0.35	10.41	0.85	10.25	0.27	10.19	0.62	10.41	1.22
Fisuc_0753	2	TraB family protein	9.58	0.18	1.88	9.47	0.57	9.66	0.42	9.66	0.21	9.28	0.18	9.45	1.07	9.48	0.95	9.41	1.49	9.76	1	9.76	0.37	9.69	0.34	9.29	1.52	9.81	0.2	9.64	1.05	9.71	0.23
Fisuc_0754	15	Endo-1,4-beta-xylanase	7.7	0.6	7.79	6.86	1.23	7.27	2.48	7.17	1.41	7.64	1.32	7.59	1.27	7.59	1.91	9.17	6.59	8.12	2.98	8.31	0.89	7.37	0.83	8.74	0.52	7.39	1.27	7.59	0.8	7.5	1.5
Fisuc_0755	2	hypothetical protein	7.48	0.18	2.41	7.27	0.85	7.37	1.2	7.38	0.25	7.28	1.31	7.38	1.18	7.31	0.66	7.65	2.25	7.61	0.26	7.58	1.01	7.82	1.7	7.57	0.85	7.68	2.76	7.39	0.23	7.53	1.59
Fisuc_0756	2	hypothetical protein	8.48	0.2	2.36	8.19	1.62	8.54	0.27	8.5	0.39	8.08	2.02	8.35	0.89	8.37	1	8.4	1.19	8.51	0.64	8.58	0.53	8.75	0.66	8.56	1.4	8.65	2.01	8.44	0.73	8.7	0.63
Fisuc_0757	1	Endo-1,4-beta-xylanase	6.02	0.39	6.48	6.25	3.28	6.4	1.24	6.29	0.29	6.16	2.82	6.03	1.58	6.24	1.83	6.25	4.04	5.77	3.08	6.25	2.45	6.41	1.21	5.91	4.53	5.77	1.14	5.1	2.24	5.49	2.07
Fisuc_0758	13	thioredoxin	11.59	1.05	9.06	12.46	2.45	12.09	2.92	11.55	2.11	13.29	1.99	12.68	1.99	11.9	1.98	12.01	0.44	10.66	4.28	11.58	2.73	10.51	0.81	12.64	4.05	9.59	0.54	10.84	2.86	10.67	3.67
Fisuc_0759	13	transcriptional regulator, Crp/Fnr family	9.57	0.91	9.51	10.53	3.21	9.69	4.44	9.36	2.74	11.26	1.68	10.41	2.59	9.76	2.68	10.29	0.47	8.77	4.58	9.28	2.17	8.73	0.74	10.5	4.16	8.28	1.29	8.76	1.89	8.64	2.17
Fisuc_0760	11	hypothetical protein	5.36	0.58	10.82	5.63	3.21	5.61	2.27	5.33	1.87	6.03	2.56	5.51	2.15	5.43	1.81	5.95	9.02	5.37	2.29	5.91	1.38	5.58	2.9	5.69	4.9	4.21	7.42	4.37	2.15	4.61	4.24
Fisuc_0761	2	cysteinyl-tRNA synthetase (EC 6.1.1.16)	9.76	0.29	2.97	9.64	1.07	9.88	0.68	9.64	0.26	9.43	0.9	9.62	1.7	9.48	1.33	9.35	3.22	9.89	0.81	9.92	0.17	10.1	0.31	9.4	1.56	10.23	0.31	9.73	1.61	10.18	1.13
Fisuc_0762	3	major facilitator superfamily MFS_1	6.88	0.34	4.94	6.62	0.91	6.87	1.2	6.84	1.76	6.38	2.58	6.55	2.18	6.59	0.19	6.56	5.5	7.11	1.7	7.01	0.6	7.27	0.67	6.51	2.74	7.36	0.57	7.24	0.46	7.25	0.49
Fisuc_0763	3	beta-lactamase domain protein	6.4	0.32	5	6.35	0.93	6.31	1.95	6.39	0.53	6.09	1.99	5.97	0.69	6.08	0.88	6.07	6.08	6.44	2.84	6.46	2.78	6.94	1.07	6.21	3.99	6.89	1.05	6.73	0.91	6.58	0.86
Fisuc_0764	2	acyltransferase 3	5.35	0.37	6.92	5.1	4.02	5.25	2.03	5.32	1.27	4.73	3.71	4.89	4.79	5.25	1.14	4.92	2.04	5.59	0.59	5.45	2.25	5.69	0.86	5.23	6.16	5.91	1.63	5.87	1.78	5.53	2.36
Fisuc_0765	1	hypothetical protein	6.42	0.28	4.36	6.54	1.32	6.52	1.23	6.5	1.69	6.75	2.63	6.71	1.06	6.62	3.45	6.8	0.61	6.41	2.15	6.33	3.51	6.26	2.34	6.2	1.95	6.44	1.1	5.85	2.31	6.06	2.08
Fisuc_0766	2	Excinuclease ABC subunit B	7.95	0.14	1.76	8	0.64	7.98	0.13	7.97	0.48	7.81	1.34	7.95	0.87	7.89	0.66	7.99	0.5	8.12	0.4	7.98	0.58	7.93	1.03	7.81	1.36	8.22	0.43	7.74	1.95	7.88	1.32
Fisuc_0767	1	hypothetical protein	12.2	0.34	2.79	11.87	0.44	12.43	0.16	12.3	0.25	12.49	0.61	12.71	0.77	12.43	0.52	12.12	0.67	12.02	1.35	12.17	0.34	12.27	0.89	12.22	0.57	11.35	1.83	12.39	1.51	12.06	1.17
Fisuc_0768	1	phosphoglycerate mutase (EC 5.4.2.1)	10.95	0.17	1.55	10.92	0.64	11.03	0.09	10.87	0.43	10.77	0.52	10.88	0.38	10.73	0.79	10.92	0.55	11.01	0.64	10.98	0.49	11.05	0.45	10.95	0.45	11.41	0.31	10.74	0.19	11.04	0.3
Fisuc_0769	1	hypothetical protein	7.39	0.26	3.52	7.36	1.01	7.03	2.26	7.26	1.04	7.95	1.22	7.25	1.75	7.54	2.3	7.53	4.29	7.51	2.36	7.34	0.82	7.7	1.19	7.15	1.25	7.4	0.84	7.27	0.28	7.17	0.79
Fisuc_0770	8	hypothetical protein	8.85	0.53	5.99	9.36	0.49	8.72	1.13	8.83	1.1	9.7	0.45	8.89	0.33	9.12	2.19	8.88	2.45	9.33	3.42	8.67	0.4	9.04	0.14	7.43	2.05	8.82	1.8	8.69	1.49	8.43	1.01
Fisuc_0771	1	hypothetical protein	8.96	0.29	3.24	8.73	2.11	8.85	1.17	8.66	0.89	8.81	0.68	8.86	0.79	8.62	0.55	9.05	1.87	8.54	1.42	9.07	0.34	9.31	1.05	9.5	1.57	8.96	1.82	9.21	1.07	9.24	0.55
Fisuc_0772	1	hypothetical protein	10.59	0.24	2.27	10.51	0.3	10.46	0.47	10.37	0.22	10.84	0.41	10.51	0.44	10.4	0.81	10.79	1.01	10.23	1.1	10.66	0.17	11.06	0.79	10.89	0.65	10.39	1.71	10.67	0.84	10.54	1.23
Fisuc_0773	3	phenylalanyl-tRNA synthetase, alpha subunit (EC 6.1.1.20)	10.65	0.25	2.35	10.92	0.17	10.77	0.59	10.61	0.16	10.7	0.46	10.61	0.85	10.37	1.25	10.31	2.99	10.62	1.3	10.56	0.51	10.74	0.14	10.21	1.17	11.14	0.61	10.56	1.59	10.86	0.6
Fisuc_0774	3	mannose-1-phosphate guanylyltransferase/mannose-6-phosphate isomerase	11	0.31	2.82	11.05	0.63	10.87	0.1	10.88	0.56	10.77	0.65	10.63	1.47	10.64	0.79	10.54	4.71	10.96	0.57	10.88	0.38	11.19	0.11	11.04	0.6	11.5	0.78	11.37	0.43	11.49	0.94
Fisuc_0775	3	polysaccharide export protein	10.44	0.27	2.59	10.28	0.29	10.34	0.24	10.44	0.23	9.99	0.42	10.05	0.8	10.17	0.72	10.27	2.34	10.51	0.71	10.55	0.14	10.54	0.06	10.55	1.52	10.89	0.46	10.76	0.21	10.73	0.94
Fisuc_0776	2	protein tyrosine phosphatase	7.63	0.2	2.62	7.56	2.57	7.56	1.16	7.55	1.41	7.35	1.78	7.4	3.52	7.46	2.08	7.72	2.68	7.73	0.46	7.72	0.6	7.67	0.88	7.72	0.79	7.94	1.49	7.74	1.33	7.77	2.28
Fisuc_0777	2	dTDP-4-dehydrorhamnose 3,5-epimerase (EC 5.1.3.13)	8.22	0.18	2.19	8.24	1.52	8.28	1.02	8.16	1.04	7.88	1.03	7.97	2.2	8.02	1.15	8.18	1.75	8.35	0.8	8.29	1.29	8.24	0.14	8.27	1.49	8.47	1.16	8.38	1.15	8.34	1.29
Fisuc_0778	2	dTDP-glucose 4,6-dehydratase	10.01	0.18	1.8	9.85	0.54	10.03	0.43	10.05	0.12	9.69	0.25	9.87	0.56	9.82	0.58	9.89	0.59	10.07	0.58	10.2	0.3	10.16	0.55	9.95	0.9	10.37	0.08	10.04	0.49	10.1	0.45
Fisuc_0779	2	Glucose-1-phosphate thymidylyltransferase (EC 2.7.7.24)	9.89	0.21	2.12	9.59	0.67	9.79	1.24	9.83	0.89	9.64	0.54	9.84	0.86	9.8	1.57	10.04	1.66	10.05	1.26	10.22	0.57	10.13	0.34	10	0.57	9.9	1.7	9.65	0.19	10.01	1.51
Fisuc_0780	1	DEAD/DEAH box helicase domain protein	7.72	0.2	2.59	7.84	0.37	7.64	0.54	7.66	0.6	7.57	1.32	7.35	0.97	7.5	0.52	7.66	1.48	7.9	0.79	7.8	0.46	7.97	0.81	7.62	0.29	8.08	0.44	7.61	0.55	7.82	0.66
Fisuc_0781	11	permease	10.21	0.92	9.01	11.04	3.64	11.27	3.59	9.09	3.66	11.39	2.6	11.86	3.42	9.77	2.84	10.72	0.92	9.91	4.79	10.29	1.85	9.46	1.66	10.13	4.13	9.24	0.75	9.25	1.19	9.69	3.76
Fisuc_0782	11	transcriptional regulator, ArsR family	9.34	0.86	9.21	10.1	3.45	10.42	2.56	8.73	1.75	10.67	2.61	10.86	3.46	9.18	2.21	9.52	0.68	8.84	3.78	9.43	1.83	8.52	0.26	8.96	3.41	8.47	2.9	8.34	1.95	8.82	4.3
Fisuc_0783	2	hypothetical protein	8.52	0.28	3.29	8.26	1.64	8.48	0.47	8.57	0.37	8.08	0.1	8.27	0.61	8.42	0.17	8.52	0.18	8.5	0.49	8.67	0.47	8.86	0.41	9.17	1.31	8.69	0.98	8.23	1.08	8.53	1.06
Fisuc_0784	1	carbohydrate kinase, YjeF related protein	8.32	0.24	2.88	8.49	0.6	8.31	0.13	8.4	0.2	8.2	0.65	8.06	1.65	8.21	0.51	8.65	0.02	8.37	0.24	8.27	0.7	8.63	0.84	8.69	0.7	8.36	0.65	7.93	1.21	8.02	2.48
Fisuc_0785	1	DNA polymerase I (EC 2.7.7.7)	8.45	0.15	1.78	8.33	0.9	8.54	0.38	8.45	0.92	8.19	0.35	8.45	1.06	8.28	0.52	8.42	0.26	8.55	0.62	8.58	0.41	8.59	0.72	8.4	0.91	8.73	0.95	8.3	0.82	8.54	0.37
Fisuc_0786	4	Cellulase	9.1	0.63	6.92	9.03	0.52	9.05	0.66	8.8	0.77	10	0.94	9.73	3.09	9.26	1.62	9.36	5.63	9.4	0.55	9.6	1.78	8.62	1.69	9.17	0.86	7.63	4.02	9.54	2.39	8.26	0.34
Fisuc_0787	12	hypothetical protein	6.94	1.15	16.57	6.09	2.72	5.87	1.03	6.25	3.46	6.59	1.61	5.9	2.15	6.47	1.02	7.26	4.62	8.19	1.7	7.76	0.41	6.57	3.8	10.21	0.34	6.53	1.56	7.07	2.05	6.54	5.07
Fisuc_0788	12	hypothetical protein	7.85	1.22	15.54	6.8	2.76	6.63	0.54	7.22	2.19	7.24	0.38	6.69	2.07	7.3	1.07	8.21	2.91	9.13	1.03	8.78	0.16	7.52	1.36	11.27	0.8	7.44	2.19	8.18	0.73	7.55	0.88
Fisuc_0789	12	hypothetical protein, TIGR02147	6.44	1.13	17.55	5.42	1.19	5.38	2.42	5.92	1.37	6.02	0.8	5.31	3.19	5.92	2.41	6.51	5.01	7.63	0.85	7.31	1.61	5.92	1.42	9.62	1.04	6.11	1.12	6.79	3.29	6.35	1.17
Fisuc_0790	8	allosteric NADP-dependent malic enzyme (EC 1.1.1.40)	9.36	0.49	5.24	9.75	0.73	9.2	0.75	9	0.59	9.72	0.2	8.95	1.04	8.8	1.16	8.63	7.06	9.44	1.03	9.19	0.85	9.09	1.37	8.88	2.05	10.19	0.89	9.78	1.26	10.11	0.68
Fisuc_0791	3	peptidase M16 domain protein	7.78	0.34	4.37	8.1	1.6	7.73	0.94	7.74	0.47	7.86	0.28	7.51	2.04	7.5	1.54	7.13	2.73	7.53	2.13	7.64	0.7	8.03	1.62	7.34	2.73	8.31	1.78	8.06	1.47	8.18	1.05
Fisuc_0792	3	ribosomal protein L20	11.67	0.22	1.89	11.83	0.7	11.7	0.2	11.58	0.15	11.66	0.49	11.55	1.05	11.5	0.48	11.33	2.98	11.72	0.75	11.43	0.16	11.64	0.37	11.44	0.29	11.89	1.35	11.84	0.52	12.1	0.48
Fisuc_0793	3	LSU ribosomal protein L35P	10.75	0.24	2.23	10.9	0.57	10.89	0.07	10.68	0.34	10.7	0.57	10.67	0.98	10.57	0.57	10.29	3.71	10.79	0.42	10.55	0.54	10.74	0.66	10.45	0.74	11.04	1.22	10.89	0.62	11.23	0.47
Fisuc_0794	3	bacterial translation initiation factor 3 (bIF-3)	11.08	0.23	2.08	11.29	0.25	11.34	0.42	11.12	0.43	11.12	1.09	11.12	0.43	11.01	0.65	10.77	2.01	11.19	0.16	11.06	0.14	11.16	0.39	10.52	1.04	11.26	0.7	10.82	0.76	11.2	0.34
Fisuc_0795	4	hypothetical protein	4.2	0.38	9.05	4.5	4.68	4.27	2.12	4.17	3.57	5.08	0.91	4.46	6.4	4.63	1.9	4.27	8.44	3.89	3.77	3.86	2.21	3.85	4.91	4.06	2.09	4.07	3.12	3.91	5.71	3.86	3.04
Fisuc_0796	4	protein of unknown function DUF497	4.39	0.44	10.02	4.82	3.27	4.45	0.69	4.5	5.08	5.41	2.48	4.59	5.06	4.72	4.21	4.66	8.49	4.06	1.82	4.01	5.84	4.05	7.88	4.08	7.06	4.11	2.13	4.03	3.55	4.12	2.2
Fisuc_0797	1	hypothetical protein	7.59	0.2	2.64	7.49	1.09	7.47	0.57	7.55	1.25	7.72	1.69	7.63	1.17	7.6	1	7.93	3.86	7.6	1.65	7.57	1.24	7.98	0.82	7.49	3.16	7.54	2.64	7.48	0.73	7.36	2.9
Fisuc_0798	1	hypothetical protein	7.27	0.18	2.48	7.12	1.47	7.2	1.69	7.27	1.28	7.22	1.45	7.35	3.51	7.33	0.69	7.55	2.5	7.25	1.45	7.28	2.1	7.56	0.3	7.35	2.89	7.09	3.74	7.18	1.26	7.18	1.27
Fisuc_0799	1	hypothetical protein	8.33	0.17	2.04	7.96	0.2	8.32	1.65	8.36	0.34	8.2	1.62	8.46	2.59	8.54	0.79	8.4	2.43	8.28	0.74	8.35	0.86	8.51	0.65	8.34	0.68	8.24	1.5	8.27	0.9	8.45	1.02
Fisuc_0800	3	(Uracil-5)-methyltransferase	7.8	0.21	2.69	8.16	1.1	7.93	0.52	7.69	0.4	7.99	1.7	7.88	0.7	7.67	0.57	7.4	0.77	7.75	0.59	7.72	0.96	7.55	0.87	7.62	0.66	8.04	1.45	7.68	2.16	8	0.34
Fisuc_0801	6	protein of unknown function DUF323	8.53	0.34	3.99	8.13	0.92	8.35	0.87	8.62	0.25	8.3	0.42	8.4	0.89	8.69	0.73	8.66	0.93	8.22	1.91	8.57	0.28	8.62	1.24	9.43	1.22	8.22	1.99	8.86	0.9	8.47	1.32
Fisuc_0802	2	major facilitator superfamily MFS_1	6.74	0.29	4.3	6.57	1.16	6.75	1.07	6.78	1.52	6.17	0.9	6.53	1.4	6.68	2.01	6.43	7.73	6.68	1.63	6.81	0.89	7.1	0.55	7.14	0.33	7.09	0.53	6.65	2.77	6.87	2.6
Fisuc_0803	6	diguanylate cyclase	4.81	0.43	8.94	4.67	3.15	4.45	8.87	4.7	2.98	5.2	0.95	4.48	2.43	4.8	1.34	5.53	7.04	4.43	4.58	4.87	0.97	4.51	4.74	5.56	2.83	4.22	2.4	5.32	3.68	4.78	5.1
Fisuc_0804	10	hypothetical protein	4.86	0.56	11.52	4.18	1.59	4.41	3.14	4.8	1.82	4.42	4.68	4.44	2.13	4.78	2.66	4.87	9.86	4.4	5.74	4.95	1.5	4.76	2.87	5.81	2.26	4.71	1.01	5.98	1.23	5.51	3.28
Fisuc_0805	3	hypothetical protein, TIGR02147	4.94	0.26	5.26	4.85	5.05	4.79	2.37	4.79	3.21	5.48	1.6	4.98	2.11	5.02	1.6	4.62	8.33	4.84	2.53	4.6	3.03	4.86	0.94	5.1	5.59	5.15	4.13	4.91	2.15	4.99	2.22
Fisuc_0806	1	hypothetical protein	6.42	0.25	3.89	5.98	2.63	6.13	1.06	6.46	1.46	6.66	0.81	6.16	0.61	6.37	1.58	6.39	2.22	6.31	1.57	6.66	1.36	6.63	1.48	6.83	1.69	6.55	2.24	6.39	1.19	6.38	2.84
Fisuc_0807	6	AAA ATPase central domain protein	8.46	0.48	5.67	8.42	0.9	8.52	0.46	8.57	1.32	9.06	1.22	9	1.08	8.97	2.2	9.09	2.17	8.44	2.61	8.4	0.62	7.41	1.34	8.74	0.97	7.96	1.08	8.18	0.38	7.93	0.72
Fisuc_0808	1	lipoprotein	8.59	0.23	2.68	8.3	2.15	8.33	1.03	8.43	0.76	9.1	0.96	8.63	2.25	8.64	0.83	8.92	3.16	8.57	0.4	8.53	0.57	8.79	0.6	8.6	1.5	8.56	1.28	8.36	0.66	8.59	1.18
Fisuc_0809	1	lipoprotein	8.54	0.16	1.87	8.43	1.08	8.42	0.51	8.55	1.08	8.62	0.73	8.4	1.08	8.56	0.51	8.55	3.32	8.46	0.88	8.57	0.84	8.85	0.6	8.75	0.97	8.52	3.27	8.37	0.75	8.51	1.54
Fisuc_0810	6	hypothetical protein	5.93	0.56	9.44	5.49	1.56	6.02	2.49	6.25	3.01	6.03	3.24	6.32	2.81	6.84	3.14	6.8	3.92	5.71	6.34	6.04	1.43	4.85	2.6	6.42	3.09	5.36	3.9	5.72	2.88	5.45	0.71
Fisuc_0811	6	hypothetical protein	7.37	0.58	7.87	7.2	1.08	7.43	2.33	7.75	1.4	7.41	0.93	7.82	1.83	8.18	2.76	8.34	3.63	7.33	3.95	7.55	0.08	6.3	1.26	7.84	0.69	6.62	2.96	7.16	3.96	6.62	1.01
Fisuc_0812	6	hypothetical protein	8.08	0.58	7.18	7.71	1.1	8.1	0.64	8.41	0.47	7.94	0.73	8.57	0.92	8.83	2.43	9.22	3.46	7.96	3.38	8.26	0.61	7.16	1.05	8.71	0.95	7.26	2.68	7.87	2.09	7.5	0.68
Fisuc_0813	6	carbamoyl-phosphate synthase, large subunit	4.61	0.52	11.28	4.5	2.25	4.51	2.29	4.56	7.05	5.23	2.75	5.12	4.19	5.22	5.37	5.13	1.54	4.63	2.28	4.64	4.02	3.79	1.93	5.2	5.08	4	7.03	4.08	7.94	4.06	2.9
Fisuc_0814	1	SMF family protein	8.5	0.23	2.71	8.7	2.07	8.37	1.76	8.58	0.87	8.77	0.59	8.39	1.53	8.6	1.16	8.55	2.3	8.35	1.26	8.35	0.99	8.71	0.1	8.62	1.32	8.7	0.51	8.03	1.33	8.29	0.66
Fisuc_0815	1	hypothetical protein	7.25	0.32	4.41	7.65	1.2	6.96	0.17	7.27	1.29	7.65	1.15	7.14	1.47	7.39	2.08	7.72	4.27	7.31	0.83	7.2	2.05	7.25	0.82	7.52	2.65	7.17	1.15	6.7	1.83	6.74	1.56
Fisuc_0816	1	hypothetical protein	8.18	0.3	3.67	8.6	1.84	8.12	0.88	8.4	1.34	8.46	0.95	7.96	0.79	8.31	0.79	7.9	5.1	8.3	0.58	8.32	0.87	8.45	0.79	8.21	1.51	7.94	2.71	7.86	0.65	7.61	1.54
Fisuc_0817	1	FG-GAP repeat protein	12.25	0.22	1.8	12.54	1.21	12.29	0.35	12.38	0.69	12.54	0.42	12.47	0.45	12.45	0.35	12.3	1.18	12.25	0.84	12.15	0.4	12.23	0.34	12.14	0.58	12.11	1.48	11.93	0.66	11.82	0.08
Fisuc_0818	1	hypothetical protein	10.58	0.22	2.08	10.6	0.69	10.62	0.8	10.87	0.43	10.5	0.06	10.5	0.86	10.82	0.91	10.74	0.15	10.7	0.69	10.67	0.43	10.88	0.53	10.35	0.43	10.42	0.87	10.39	1.12	10.12	0.39
Fisuc_0819	1	hypothetical protein	11.28	0.22	1.95	11.27	0.95	11.43	0.76	11.6	0.61	11.23	0.61	11.34	0.99	11.54	0.45	11.37	0.45	11.33	0.86	11.28	0.32	11.54	0.57	11.04	0.21	11.11	0.64	11.11	0.61	10.81	0.19
Fisuc_0820	2	hypothetical protein	11.6	0.22	1.9	11.27	1.57	11.76	1.41	11.94	0.92	11.3	0.41	11.6	1.15	11.82	0.52	11.49	0.06	11.52	1.83	11.67	0.38	11.85	0.34	11.46	0.64	11.6	0.62	11.64	0.2	11.45	0.17
Fisuc_0821	1	hypothetical protein	9.39	0.34	3.62	9.46	1.22	9.53	0.21	9.71	0.35	9.36	1.08	9.46	0.99	9.71	0.67	9.63	0.75	9.52	0.7	9.67	0.76	9.47	0.62	9.52	1.18	8.69	0.42	9.01	1.29	8.75	1.67
Fisuc_0822	11	FG-GAP repeat protein	11.2	0.49	4.38	11.49	0.82	11.52	0.64	11.57	0.29	11.47	0.21	11.66	0.28	11.64	0.34	11.51	1.46	11.26	0.91	11.26	0.31	11.03	0.39	11.38	1.01	10.2	0.25	10.7	0.69	10.21	0.48
Fisuc_0823	11	hypothetical protein	10.1	0.57	5.64	10.28	0.56	10.46	0.3	10.6	0.39	10.16	0.66	10.51	0.25	10.61	0.66	10.56	2.64	10.21	0.97	10.29	0.26	9.99	1.05	10.46	0.93	8.66	1.22	9.62	1.3	9.2	0.91
Fisuc_0824	11	hypothetical protein	13.13	0.56	4.27	13.35	0.41	13.54	0.38	13.61	0.37	13.16	0.42	13.54	0.28	13.63	0.68	13.55	1.51	13.24	0.84	13.33	0.24	13.08	0.71	13.35	0.54	11.72	1.39	12.73	0.63	12.21	0.86
Fisuc_0825	1	ID=646560069,locus_tag=Fisuc_0825	3.2	0.28	8.75	3.04	6.21	3.3	6.09	3.34	10.19	3.06	3.68	3.31	7.37	3.59	5.06	3.6	0.07	3.2	1.04	3.04	5.21	2.98	0.95	3.37	7.54	3.22	5.33	2.98	5.75	2.91	16.45
Fisuc_0826	7	hypothetical protein	4.77	0.7	14.68	5.39	2.98	4.17	5.37	4.21	10.08	6.81	1.8	4.87	3.75	4.77	8.18	4.44	1.69	4.29	2.32	4.33	4.57	4.47	1.71	4.65	4.26	4.5	4.96	5.19	3.69	4.53	2.95
Fisuc_0827	7	UDP-galactopyranose mutase (EC 5.4.99.9)	5.01	0.65	12.97	5.82	0.66	4.61	4.82	4.65	2.11	6.68	0.93	5.09	10.06	5.12	7.62	5.34	2.12	4.59	6.02	4.62	2.2	4.65	7.06	4.83	6.42	4.33	2.84	5.31	1.44	4.61	3.5
Fisuc_0828	4	GtrA family protein	4.15	0.48	11.57	4.59	2.26	3.5	7.49	3.86	5.53	5.26	2.03	4.1	7.39	4.11	5.47	4.61	1.02	3.81	3.52	4.03	4.11	3.92	2.24	4.24	10.27	3.8	2.18	4.54	6.65	3.83	3.18
Fisuc_0829	4	hypothetical protein	7.97	0.44	5.52	8.43	1.17	7.58	0.76	7.74	0.79	8.94	0.85	7.87	2.61	8.04	1.45	8.31	2.94	7.46	0.58	7.78	0.27	8.02	0.49	8.11	1.06	7.32	2.29	8.39	0.97	7.66	0.84
Fisuc_0830	4	hypothetical protein	8.76	0.48	5.48	9.18	0.76	8.34	0.29	8.49	0.58	9.81	1.28	8.76	1.66	8.82	1.74	9.22	2.63	8.23	0.65	8.6	0.31	8.74	0.36	9.03	1.98	7.97	3.21	9.23	1.02	8.44	0.3
Fisuc_0831	4	hypothetical protein	8.64	0.49	5.67	8.83	0.81	8.3	1.49	8.47	0.78	9.59	0.23	8.85	3.3	8.73	1.49	9.08	3.43	8.02	1.69	8.41	0.57	8.49	0.15	8.99	2.26	7.84	3.34	9.22	0.71	8.28	1.64
Fisuc_0832	4	hypothetical protein, TIGR02147	7.69	0.55	7.15	7.93	1.31	7.45	2.09	7.35	1.87	8.84	1.89	8.37	4.32	7.99	2.97	8.12	4.03	7.25	1.41	7.28	1.02	7.11	1.49	7.84	3.24	6.92	0.94	8.04	2.41	7.34	1.28
Fisuc_0833	7	hypothetical protein	11.32	0.63	5.57	11.23	0.86	11.17	0.63	11.2	0.27	12.86	0.49	12.11	1.94	11.92	1.78	11.72	3.36	10.97	0.56	11.01	0.35	10.84	0.52	11.36	1.65	10.55	0.89	10.85	1.32	10.77	1.69
Fisuc_0834	4	hypothetical protein	8.34	0.52	6.24	8.32	1.04	8.31	1.2	8.25	1.2	9.44	0.94	9.05	2.51	8.94	1.54	8.68	3.13	8.06	2.6	8.06	0.61	7.93	0.8	8.47	1.19	7.74	0.35	7.83	2.51	7.85	2.68
Fisuc_0835	2	carbamoyl-phosphate synthase, large subunit	9.09	0.21	2.31	9.08	0.69	9.4	0.72	9.12	0.48	8.75	1.02	9.28	0.06	8.92	0.98	8.83	2.43	9.28	0.25	9.18	0.51	8.96	0.32	9.01	2.08	9.32	3.57	8.93	0.49	9.07	1.18
Fisuc_0836	2	hypothetical protein	4.71	0.25	5.31	4.53	2.08	5.05	1.35	4.81	5.13	4.46	3.53	4.88	7.03	4.84	4.88	4.53	2.17	4.78	2.72	4.58	0.4	4.54	2.22	4.42	4.79	4.94	0.53	4.53	3.46	5.03	1.76
Fisuc_0837	1	hypothetical protein	7.48	0.22	2.94	7.36	2.53	7.71	0.37	7.65	0.69	7.6	1.45	7.7	0.53	7.86	1.23	7.31	3.24	7.34	2.13	7.31	0.65	7.26	1.01	7.38	1.01	7.34	1.03	7.22	1.77	7.62	2.13
Fisuc_0838	2	histone family protein DNA-binding protein	12.04	0.16	1.33	11.97	0.66	12.07	0.7	12.12	0.81	11.92	0.13	11.86	1.27	12.02	0.49	11.87	0.21	11.85	0.6	11.93	0.73	12.32	0.3	11.96	0.42	12.18	0.66	12.19	0.63	12.21	1.01
Fisuc_0839	3	protein of unknown function UPF0118	8.04	0.28	3.48	7.9	0.24	7.94	1	8.02	1.31	7.49	1.61	7.69	1.19	7.77	0.87	7.91	2.99	8.03	1.47	8.26	0.12	8.37	0.38	8.25	1.19	8.26	3.21	8.29	1.33	8.36	0.58
Fisuc_0840	2	hypothetical protein	7.32	0.19	2.6	7.44	0.95	7.19	2.19	7.26	1.72	6.94	0.47	7.23	1	7.04	1.01	7.4	3.86	7.47	1.34	7.39	1.36	7.39	1.03	7.54	0.86	7.44	1.07	7.43	1.14	7.33	2.91
Fisuc_0841	1	hypothetical protein	7.89	0.15	1.9	7.77	0.76	7.8	1.61	7.88	2.4	7.7	0.95	8.01	1.47	7.87	2	8.14	0.11	7.99	0.78	8.14	0.9	7.8	0.74	7.96	1.33	7.79	0.37	7.87	0.39	7.86	0.76
Fisuc_0842	2	hypothetical protein	8.09	0.17	2.1	7.94	1.42	8.2	1.05	8.16	0.29	8.12	1.11	8.36	2.76	8.3	1.29	8.12	2.61	8.02	0.47	8.16	1.93	8.1	0.54	7.88	0.63	8.05	0.21	7.87	1.08	8.03	1.42
Fisuc_0843	1	thioredoxin	7.92	0.2	2.53	7.94	1.07	7.93	1.17	7.88	0.79	7.78	0.61	7.86	0.98	7.8	1.67	7.71	0.58	7.8	1.19	7.93	0.36	8.11	0.9	7.73	1.28	8.39	0.15	7.8	1.28	8.22	0.53
Fisuc_0844	6	OmpA/MotB domain protein	9.65	0.5	5.18	9.06	0.31	10.15	0.28	9.34	0.75	9.95	1.58	10.92	1.1	9.62	0.75	10.32	3.57	9.51	0.69	9.44	0.82	9.52	0.23	9.1	0.6	9.63	0.65	9.21	0.75	9.52	0.29
Fisuc_0845	2	Pyruvate carboxylase	11.68	0.23	1.97	11.46	0.45	11.92	0.23	11.67	0.57	11.2	0.42	11.72	0.79	11.49	0.69	11.51	1.78	11.78	0.59	11.71	0.12	11.9	0.46	11.54	0.96	12.07	0.11	11.61	0.35	11.89	0.15
Fisuc_0846	7	hypothetical protein	8.39	0.82	9.77	10.31	0.39	8.36	1.34	8.33	0.89	10.15	0.27	8.38	1.21	8.43	1	7.71	1.35	7.85	1.26	7.79	1.77	7.68	1.8	8.08	0.31	7.81	2.02	8.19	1.57	8.21	1.57
Fisuc_0847	4	hypothetical protein	7.36	1.27	17.26	10.04	1.08	8.09	0.77	7.82	0.93	9.53	0.22	7.79	1.55	7.56	2.4	6.28	1.86	7.34	1.69	6.64	0.44	5.47	1.3	7.1	0.95	5.89	3.73	6.79	1.41	6.37	3.09
Fisuc_0848	4	hypothetical protein	7.06	1.07	15.16	9.45	1.56	7.58	0.63	7.46	1.02	8.96	2.31	7.42	1.36	7.12	0.34	6.22	4.47	6.8	0.71	6.25	1.04	5.43	2.45	6.44	2.48	6.4	1.06	6.39	1.3	6.61	3.86
Fisuc_0849	8	signal transduction histidine kinase, LytS	6.19	0.36	5.82	5.94	1.62	5.66	4.81	5.81	1.49	5.95	2.05	5.8	3.12	5.97	1.33	6.21	1.11	6.09	3.31	6.46	2.07	6.61	1.79	6.47	0.84	6.48	2.68	6.59	1.09	6.66	3.51
Fisuc_0850	11	RNA polymerase, sigma 32 subunit, RpoH	14.51	0.73	5.03	14.6	1.28	15.26	1.13	14.9	0.46	15.5	1.03	15.61	0.53	15.25	0.84	14.4	0.81	14.15	0.9	14.38	0.18	12.99	0.53	14.26	0.39	14.06	0.31	13.86	0.49	13.92	1.05
Fisuc_0851	1	carboxyl-terminal protease	11.81	0.2	1.69	11.93	0.28	11.93	0.64	11.77	0.61	12.01	0.2	12.24	0.8	11.93	0.87	11.85	0.63	11.77	0.75	11.8	0.12	11.59	0.14	11.83	0.11	11.48	0.18	11.64	0.41	11.61	0.28
Fisuc_0852	4	protein of unknown function DUF140	10.4	0.3	2.88	10.84	0.46	10.57	0.94	10.31	0.06	10.95	0.7	10.82	0.38	10.5	0.68	10.4	1.02	10.24	1.23	10.13	0.6	10.21	0.35	10.18	0.77	10.26	2.58	10.07	0.5	10.12	0.81
Fisuc_0853	1	protein of unknown function DUF721	7.12	0.19	2.67	7.11	0.9	7.08	2.33	7.01	1.4	7.28	1.74	7.57	1.1	7.23	2.14	7.26	0.59	7.01	2.01	7.04	0.6	6.9	2.35	7.11	1.03	6.99	1.28	7.15	0.36	6.96	1.55
Fisuc_0854	2	DNA gyrase, B subunit	10.76	0.12	1.12	10.95	0.53	10.87	0.64	10.72	0.3	10.86	0.62	10.85	0.81	10.67	0.43	10.79	0.77	10.84	0.25	10.76	0.06	10.83	0.2	10.61	0.64	10.76	0.68	10.53	0.53	10.66	0.67
Fisuc_0855	1	Polyprenyl synthetase	9.32	0.23	2.47	9.69	1.07	9.25	0.23	9.21	0.4	9.69	0.47	9.2	0.24	9.13	0.62	9.22	2.2	9.36	1.08	9.15	0.73	9.36	0.44	8.91	2.45	9.52	0.88	9.32	0.41	9.37	0.44
Fisuc_0856	15	hypothetical protein	6.09	0.41	6.73	5.46	2.99	5.32	1.35	5.9	1.6	6.35	1.73	5.82	3.49	6.21	1.16	6.48	4.19	6.36	1.37	6.76	1.18	6.45	0.07	6.36	1.18	5.85	3.63	6.1	2.95	5.96	2
Fisuc_0857	2	Mg2 transporter protein CorA family protein	9.36	0.23	2.46	9.28	0.71	9.61	0.33	9.51	0.57	9.32	0.6	9.65	1.44	9.36	1.03	8.96	0.17	9.31	1.53	9.38	0.27	9.33	0.17	8.89	0.51	9.71	0.64	9.16	1.38	9.4	0.12
Fisuc_0858	2	protein-export membrane protein SecD	11.93	0.21	1.76	11.84	0.32	12.05	0.27	11.92	0.16	11.55	0.09	11.83	0.75	11.7	0.75	11.66	2.57	12.08	0.32	12.03	0.13	12	0.16	11.82	0.78	12.27	0.89	11.96	0.15	12.19	0.06
Fisuc_0859	1	pullulanase (EC 3.2.1.41)/isoamylase	8.15	0.26	3.19	8.19	1.92	7.96	0.67	7.98	0.72	8	1.22	7.75	0.78	7.95	1.27	8.42	1.96	8.28	0.37	8.12	0.64	8.59	0.89	8.31	1.14	8.03	2.77	8.63	0.82	8.05	1.67
Fisuc_0860	1	4-alpha-glucanotransferase	10.2	0.19	1.86	10.15	0.22	10.08	0.26	10	0.67	10.23	0.5	10.18	0.51	10.15	0.41	10.28	2	10.12	0.43	10.11	0.69	10.3	0.08	10.66	1.49	10.12	1.57	10.46	0.28	10.05	0.66
Fisuc_0861	5	hypothetical protein	9.49	0.29	3.06	9.57	0.57	9.92	1.2	9.77	0.43	9.47	0.96	9.79	0.72	9.61	0.49	9.09	2.28	9.48	1.09	9.66	0.55	9.21	1.65	8.94	2.11	9.12	0.29	9.67	0.63	9.4	1
Fisuc_0862	5	TPR repeat-containing protein	8.53	0.34	3.99	9.21	0.49	8.78	1.3	8.56	0.56	9.08	1.15	8.73	1.62	8.54	0.2	8.3	2.32	8.38	2.09	8.34	0.46	8.32	0.56	8.12	1.89	8.11	1.59	8.59	0.91	8.35	1.91
Fisuc_0863	1	hypothetical protein	7.2	0.25	3.47	6.69	2.37	7.19	3.7	7.36	2.16	6.99	0.82	7.25	1.81	7.41	1.04	7.24	2.88	7.11	1.85	7.36	1.62	6.95	2.35	7.61	0.27	7.2	0.31	7.28	0.59	7.12	0.66
Fisuc_0864	1	hypothetical protein	6.89	0.21	3.05	6.94	2.39	6.97	1.47	6.99	0.77	6.95	3.76	7.12	0.24	7.1	1.97	6.89	1.18	7.11	1.01	6.86	1.17	6.54	2.93	6.83	4.17	6.7	1.67	6.73	1.25	6.71	0.78
Fisuc_0865	1	tRNA (5-methylaminomethyl-2-thiouridylate)-methyltransferase (EC 2.1.1.61)	8.99	0.2	2.22	9.23	1.92	9.22	0.99	9.08	0.45	9.13	1.28	9.26	0.98	9.13	0.64	8.93	2.31	9.12	1.15	8.81	0.54	8.84	0.39	8.8	1.3	8.75	0.85	8.8	0.92	8.79	0.3
Fisuc_0866	2	hypothetical protein	12.67	0.14	1.1	12.59	0.27	12.86	0.19	12.76	0.15	12.6	0.2	12.89	0.26	12.75	0.34	12.53	1.24	12.83	0.38	12.73	0.24	12.6	0.11	12.45	0.45	12.54	0.26	12.58	0.43	12.65	0.19
Fisuc_0867	1	Abortive phage infection	11.44	0.33	2.88	11.46	0.48	11.71	0.52	11.53	0.4	11.46	0.45	11.87	0.53	11.56	0.35	11.42	1.47	11.51	0.66	11.56	0.3	11.67	0.16	11.39	0.75	11.48	0.65	10.49	0.39	11.07	0.47
Fisuc_0868	10	leucine-rich repeat protein	8.22	0.43	5.23	7.82	0.99	7.95	1.77	7.93	0.55	8.03	0.34	8.08	2.74	8.04	0.97	8.1	1.68	7.99	1.76	8.01	1.38	8.21	0.99	8.26	0.56	8.37	2.62	9.15	0.91	9.16	1.82
Fisuc_0869	2	peptidase S41	6.7	0.29	4.33	6.27	1.82	6.42	1.7	6.55	0.62	6.56	1.12	6.66	5.12	6.66	3.24	6.94	3.58	6.49	1.48	6.72	1.14	6.87	2.09	6.91	3.45	6.66	4.24	7.27	1.55	6.89	4.16
Fisuc_0870	2	peptidase S41	6.37	0.25	3.92	6.09	2.96	6.13	1.44	6.29	4.03	6.23	1	6.11	2.21	6.34	1.07	6.34	0.61	6.3	1.89	6.4	0.41	6.75	1.65	6.48	1.46	6.39	3.56	6.91	1.19	6.47	2.18
Fisuc_0871	2	Peptidase M23	8.98	0.29	3.23	8.6	1.06	9.22	0.66	8.97	0.6	8.41	0.61	9.04	1.06	8.78	1.26	8.82	1.51	9.22	0.42	9.12	0.82	9.11	0.19	8.8	0.21	9.55	0.64	8.85	1.6	9.15	1.69
Fisuc_0872	2	peptidylprolyl isomerase FKBP-type	11.17	0.2	1.79	10.87	0.41	11.38	0.27	11.22	0.06	10.82	0.71	11.4	0.82	11.22	0.3	11.02	0.3	11.06	0.82	11.13	0.13	11.22	0.34	10.97	0.66	11.32	0.4	11.3	0.66	11.41	1.67
Fisuc_0873	2	glucosamine/fructose-6-phosphate aminotransferase, isomerizing	10.87	0.28	2.58	10.29	0.37	11.02	0.19	11.03	0.14	10.24	0.3	10.91	0.18	10.9	0.27	10.79	0.13	10.74	0.8	10.88	0.39	10.93	0.62	11.06	0.49	10.99	0.79	11.24	0.32	11.09	0.43
Fisuc_0874	4	ID=646560070,locus_tag=Fisuc_0874	7.77	0.61	7.85	8.23	1.02	7.7	0.32	7.85	0.41	9.21	0.71	8.18	2.5	8.24	1.58	7.8	2.55	7.03	0.45	7.38	1.31	6.95	1.03	7.83	2.19	6.95	1.21	7.86	2.51	7.56	2.72
Fisuc_0875	1	ATP-dependent DNA helicase, RecQ family	9.19	0.31	3.37	9.29	0.07	8.85	0.17	9.09	1.1	9.3	0.79	8.69	1.15	9.07	0.62	9.32	0.28	9.31	0.6	9.27	0.34	10.02	0.09	9	1.65	9.26	0.93	9.21	1.22	8.97	1.19
Fisuc_0876	11	KilA-N, DNA-binding domain protein	6.2	0.66	10.65	6.88	2.74	6.76	3.11	6.46	1.93	6.88	0.38	7.45	4.31	6.76	2.49	5.9	0.64	5.68	2.06	5.79	1.44	5.43	2.13	5.9	1.86	5.31	0.71	5.87	2.84	5.62	3.47
Fisuc_0877	1	condensin subunit ScpA	9.67	0.11	1.14	9.73	0.38	9.73	0.14	9.63	0.1	9.57	0.64	9.75	0.2	9.55	0.98	9.65	0.65	9.71	0.45	9.75	0.59	9.79	0.44	9.44	0.25	9.77	0.32	9.58	0.79	9.67	0.3
Fisuc_0878	6	GCN5-related N-acetyltransferase	5.79	0.58	10.02	5.53	1.73	5.46	1.09	5.93	3.75	6.17	2.76	6.06	2.01	6.55	1.79	6.27	3.78	4.89	5.68	5.79	1.23	5.75	2.07	6.7	3.45	4.85	2.65	6.14	0.82	5.15	3.12
Fisuc_0879	6	aminoglycoside phosphotransferase	6.69	0.7	10.46	6.19	1.91	6.29	0.96	6.86	1.29	6.95	1.7	6.85	1.19	7.31	3.07	7.31	2.4	5.68	3.8	6.67	2.47	6.91	0.85	7.96	4.04	5.35	6.82	7.3	1.93	6.21	0.93
Fisuc_0880	6	aminoglycoside phosphotransferase	6.24	0.65	10.42	5.85	2.15	5.86	3.7	6.36	0.61	6.52	4.99	6.41	5.5	6.63	2.04	6.4	5.62	5.3	1.55	6.11	2.45	6.25	1.79	7.42	1.25	5.08	5.18	7.18	5.39	6.07	4.17
Fisuc_0881	14	peptidase membrane zinc metallopeptidase putative	9.88	0.32	3.24	9.59	2.21	10.17	1.13	9.99	0.27	9.93	1.07	10.48	2	10.13	0.98	9.53	0.07	9.48	1.71	9.9	1.23	9.54	0.17	9.66	1.19	9.56	1.14	10.1	0.17	10.09	2.2
Fisuc_0882	1	hypothetical protein	7.79	0.21	2.7	7.76	1.47	7.44	0.79	7.83	0.96	7.9	1.32	7.58	0.89	7.96	0.74	7.86	0.45	7.52	2.78	7.57	0.4	7.92	0.52	7.95	1	8.08	2.68	7.97	0.42	7.76	1.63
Fisuc_0883	1	hypothetical protein	8.05	0.16	1.99	8.21	1.05	7.93	1.16	8.13	0.85	7.93	0.32	7.88	1.34	8.1	0.88	8.08	1.34	7.87	1.79	7.87	1	8.31	0.67	8.16	0.91	8.08	2.04	8.17	0.16	8.04	1.53
Fisuc_0884	1	secretion protein HlyD family protein	7.86	0.2	2.54	7.87	0.11	7.69	1.12	8.02	0.61	7.64	1.63	7.61	0.94	7.96	0.21	7.85	2.36	7.58	1.8	7.8	0.53	8.08	1.14	7.82	1.34	7.99	2.48	8.15	1.17	7.98	1.71
Fisuc_0885	1	outer membrane efflux protein	8.5	0.17	2	8.37	0.19	8.38	0.46	8.67	0.55	8.29	1.54	8.27	0.97	8.69	1.17	8.45	1.46	8.27	2.31	8.51	0.47	8.56	0.92	8.62	0.79	8.54	1.02	8.64	1.26	8.7	0.72
Fisuc_0886	1	hypothetical protein	10.88	0.15	1.38	10.93	0.02	10.84	0.33	10.86	0.44	10.81	0.28	10.81	0.5	10.85	0.16	11	1.61	10.89	0.36	10.9	0.33	10.84	0.34	11.2	0.21	10.61	1.51	11.1	0.39	10.77	1.09
Fisuc_0887	1	VTC domain protein	8.97	0.25	2.79	9.32	0.73	8.96	0.93	9.01	0.59	9.33	1.33	9	0.6	9.13	0.67	9.25	1.22	8.93	0.82	8.74	0.38	8.77	0.15	9.03	0.8	8.57	0.57	9.11	0.88	8.56	0.47
Fisuc_0888	1	hypothetical protein	9.56	0.23	2.41	9.77	0.6	9.59	0.28	9.52	0.49	9.77	0.15	9.67	0.62	9.67	1.03	9.79	1.52	9.54	0.99	9.37	0.54	9.31	0.33	9.79	0.34	9.14	1.03	9.77	0.39	9.23	1.21
Fisuc_0889	1	hypothetical protein	9.43	0.21	2.23	9.59	0.48	9.4	0.57	9.37	0.71	9.53	0.46	9.51	0.42	9.47	0.9	9.52	2.02	9.4	0.5	9.33	0.27	9.11	0.68	9.75	0.6	9.09	1.62	9.74	0.32	9.24	0.4
Fisuc_0890	1	hypothetical protein	8.76	0.21	2.4	8.79	0.57	8.93	0.57	8.8	0.41	8.88	0.9	8.93	0.83	8.84	1.24	8.5	1.79	8.53	0.98	8.64	0.54	8.4	0.45	8.92	0.93	8.46	1.27	9.1	0.2	8.77	1.27
Fisuc_0891	6	cell wall/surface repeat protein	8.21	0.48	5.85	7.8	0.42	8.12	1	8.35	1.22	8.35	0.87	8.87	3.75	8.97	2.99	8.83	2.69	8.17	2.01	8.37	1.13	7.89	0.46	8.54	2.69	7.54	2.13	7.7	1.61	7.56	0.51
Fisuc_0892	16	protein of unknown function DUF1680	8.12	1.07	13.18	7.59	1.27	7.19	1.48	7.23	1.23	8.59	0.7	8.02	2.14	7.79	1.87	10.59	5.13	8.46	0.92	9.01	0.56	7.36	2.09	10.01	3.03	6.63	1.47	8.83	1.29	7.21	0.95
Fisuc_0893	1	hypothetical protein	6.16	0.28	4.55	6.16	1.78	5.87	1.64	6.08	1.55	6.45	1.08	5.91	3.18	6.29	1.09	6.5	2.58	6.27	1.74	6.37	0.8	6.36	2.69	6.34	4.43	5.6	1.7	6.27	2.27	5.87	1.82
Fisuc_0894	6	hypothetical protein, TIGR02147	5.71	0.28	4.9	5.61	1.53	5.38	3.36	5.57	1.71	5.97	2.22	5.62	3.65	5.71	1.68	5.7	8.49	5.61	2.62	5.85	1.16	5.87	4.17	6.02	5.68	5.31	6.13	6.1	3.7	5.64	0.67
Fisuc_0895	1	ID=646560071,locus_tag=Fisuc_0895	3.91	0.32	8.18	3.9	6	3.68	4.71	4.1	3.7	4.46	4.82	4.12	5.58	4.25	0.61	4.21	8.58	3.76	5.56	3.7	4.67	3.61	6.16	4.06	2.78	3.46	3.12	3.67	2.96	3.9	1.85
Fisuc_0896	1	hypothetical protein	8.07	0.26	3.22	7.63	0.43	7.68	2.85	7.92	1.14	8.41	0.89	8.03	3.02	8.25	0.45	8.25	4.28	7.99	0.98	8.19	0.92	8.28	0.6	8.38	2.06	8	1.66	7.94	1.24	8.08	1.64
Fisuc_0897	1	Cellulase	8.72	0.39	4.47	8.57	0.81	8.52	0.47	8.53	0.6	9.27	0.84	8.84	1.53	8.81	1.04	8.89	4.2	8.77	0.2	8.75	0.32	8.87	0.69	9.22	1.7	7.75	4.09	8.98	2.19	8.34	2.03
Fisuc_0898	3	sulfide dehydrogenase (flavoprotein) subunit SudA (EC 1.8.1.-)	11.47	0.23	2.01	11.74	0.25	11.55	0.19	11.29	0.33	11.36	0.51	11.38	0.72	11.18	0.55	11.32	0.93	11.49	0.82	11.3	0.13	11.23	0.32	11.46	0.73	11.57	1	11.89	0.78	11.81	2
Fisuc_0899	3	sulfide dehydrogenase (flavoprotein) subunit SudB (EC 1.8.1.-)	10.89	0.21	1.93	11.05	0.57	11.14	0.22	10.88	0.3	10.73	1.41	10.9	0.65	10.77	0.52	10.6	0.8	10.87	0.48	10.83	0.39	10.58	0.34	10.7	1.03	10.96	1.04	11.18	1.45	11.16	2.62
Fisuc_0900	8	transcriptional regulator, BadM/Rrf2 family	9.32	0.41	4.4	9.5	1.07	9.01	1.75	9.33	1.59	9.89	0.78	9.3	0.12	9.61	0.45	8.9	3.32	8.69	1.16	9.14	0.54	8.79	1.3	9.26	0.87	9.13	0.52	10.07	0.79	9.69	0.6
Fisuc_0901	6	hypothetical protein	7.73	0.41	5.3	7.84	1.28	7.64	0.68	7.89	0.31	8.26	0.4	8.03	1.82	8.28	2.31	7.72	2.55	7.59	1.52	7.71	0.96	6.97	0.93	8.25	1.82	7.2	0.87	7.64	0.75	7.26	1.3
Fisuc_0902	12	TPR repeat-containing protein	6.41	0.72	11.23	5.57	2.28	6.03	2.51	6.54	1.44	6.82	1.99	6.71	0.55	7.33	3.9	6.52	2.04	7	2.18	7.05	1.15	5.51	2.15	7.5	2.69	5.38	0.81	6.3	4.6	5.49	3.39
Fisuc_0903	12	outer membrane transport energization protein TonB (TC 2.C.1.1.1)	6.03	0.67	11.11	5.39	3.56	5.63	0.34	6.16	0.38	6.34	2.6	6.23	2.03	6.89	3.91	6.25	4.32	6.62	2.04	6.51	1.52	5.09	3.42	7.11	3.41	5.18	3.37	5.96	5.36	5.09	2.27
Fisuc_0904	12	outer membrane transport energization protein ExbD (TC 2.C.1.1.1)	6.25	0.67	10.72	5.52	3.02	5.94	3.06	6.41	1.13	6.4	1.85	6.55	1.81	7.03	3.81	6.49	3.18	6.81	0.81	6.78	1.33	5.48	2.59	7.34	2.41	5.26	2.7	6.25	2.65	5.3	3.68
Fisuc_0905	12	outer membrane transport energization protein ExbB (TC 2.C.1.1.1)	7.09	0.7	9.87	6.5	1.66	6.94	2.19	7.17	2.37	7.38	3.12	7.33	1.01	7.78	2.17	7.4	2.5	7.74	1.24	7.62	0.52	6.12	4.15	8.25	1.87	5.98	2.21	7.09	3.18	6.07	2.18
Fisuc_0906	12	outer membrane transport energization protein ExbB (TC 2.C.1.1.1)	8.92	0.74	8.3	8.34	0.65	8.67	1.46	8.96	0.98	9.06	0.62	9.2	1.27	9.6	1.84	9.31	2.59	9.63	1.72	9.5	0.53	7.93	1.25	10.24	1.66	7.72	0.25	8.89	2.39	7.89	0.55
Fisuc_0907	12	hypothetical protein	7.98	0.8	10.03	7.31	0.88	7.77	0.32	8.16	1.39	8.14	1.13	8.32	1.85	8.73	1.72	8.32	3.27	8.72	3.19	8.65	0.64	6.9	0.71	9.34	3.34	6.72	1.58	7.98	3.31	6.8	1.77
Fisuc_0908	12	hypothetical protein	8.19	0.67	8.18	7.51	1.64	7.9	1.09	8.29	0.43	8.78	1.15	8.5	1.73	8.94	2.47	8.34	1.72	8.77	0.49	8.67	1.29	7.35	0.21	9.16	1.31	7.16	0.99	8.13	1.22	7.15	1.07
Fisuc_0909	12	TonB-dependent receptor plug	8.98	0.79	8.8	8.27	0.77	8.69	1.33	8.97	0.58	9.63	1.39	9.42	1.74	9.76	2.3	9.21	1.69	9.66	3.16	9.47	0.98	7.91	1.38	10.29	2.9	7.87	1.34	8.83	0.85	7.83	1.17
Fisuc_0910	12	peptidase C14 caspase catalytic subunit p20	9.11	0.72	7.9	8.62	0.29	8.87	1.23	9.01	1.57	9.83	1.56	9.64	2.21	9.76	2.05	9.32	2.9	9.66	2.54	9.51	0.84	8.01	0.46	10.22	1.85	8	0.3	8.98	1.66	8.13	2.06
Fisuc_0911	12	hypothetical protein	8.4	0.83	9.88	7.85	0.35	8.14	2.13	8.3	0.86	9.03	0.79	8.96	1.81	9.05	1.57	8.67	3.08	9.03	5.7	8.91	1.08	7.19	0.52	9.83	5.15	7.15	0.43	8.3	2.5	7.25	1.06
Fisuc_0912	12	RNA polymerase, sigma-24 subunit, ECF subfamily	8.83	0.83	9.4	8.5	0.69	8.72	0.39	8.78	0.64	9.15	0.59	9.45	1.31	9.51	2.22	9.28	3.24	9.52	5.82	9.21	2.18	7.67	0.54	10.27	5.63	7.5	0.42	8.62	1.68	7.56	2.02
Fisuc_0913	2	nitroreductase	7.78	0.17	2.19	7.65	0.7	7.86	0.78	7.86	0.19	7.65	2.12	7.89	1	7.98	0.32	7.62	0.42	7.51	2.35	7.86	0.09	7.98	0.74	7.8	1.16	7.52	2.73	7.85	0.4	7.8	0.53
Fisuc_0914	1	T/G mismatch-specific endonuclease (EC 3.1.-.-)	4.59	0.18	3.92	4.55	1.05	4.36	3.8	4.52	2.27	4.59	2.2	4.49	1	4.52	2.53	4.62	3.2	4.5	3.25	4.65	2.08	4.67	2.05	4.73	0.68	4.36	2.3	4.92	4.45	4.77	0.94
Fisuc_0915	1	peptidase T	6.13	0.17	2.77	6.27	3.19	6.15	2.01	6.09	1.71	6.3	1.63	6.02	3.31	6.11	3	6.09	4.51	6.07	0.55	6.2	0.92	6.27	2.25	6.22	1.44	6.01	3.45	6.06	3.87	5.98	2.34
Fisuc_0916	10	Citrate transporter	8.42	0.99	11.76	7.63	1.67	7.74	1.67	8.06	0.76	8.91	1.26	8.47	0.94	8.97	2.67	8.2	7.35	7	2.15	7.82	0.51	7.8	1.49	9.29	0.82	7.54	5.22	10.72	1.25	9.64	2.07
Fisuc_0917	10	hypothetical protein	8.75	0.9	10.29	8.15	0.7	8.2	1.63	8.54	1.02	9.48	0.49	9.21	1.74	9.59	3.23	8.79	6.97	7.35	2.4	8.05	0.39	8.18	0.95	9.58	1.59	7.66	5.06	10.6	1.17	9.16	1.24
Fisuc_0918	11	oxidoreductase domain protein	6.59	0.74	11.23	6.64	1.21	7.46	1.31	7.49	0.78	7.57	1.15	7.42	0.79	7.3	0.56	6.09	1.57	5.89	3.6	6.02	2.31	6.2	1.06	6.46	1.4	5.36	3.38	6.48	3.23	5.76	0.19
Fisuc_0919	2	ketopantoate reductase (EC 1.1.1.169)	6.92	0.22	3.18	6.88	0.3	6.99	1.13	6.97	0.59	6.75	1.54	6.66	1.62	6.83	1.78	6.58	3.58	7.01	1.89	7.17	0.48	7.22	0.36	6.58	0.87	7.19	1.29	6.91	3.34	6.99	1.19
Fisuc_0920	3	NUDIX hydrolase	5.94	0.27	4.55	6.45	0.68	6.03	1.87	5.88	3.29	6.35	1.41	5.97	5.03	5.9	1.81	5.9	0.35	5.84	1.35	5.83	0.71	5.51	4.1	5.67	1.63	6.04	4.65	5.79	1.12	5.99	3.38
Fisuc_0921	3	Peroxiredoxin	8.56	0.47	5.49	8.41	3.86	8.39	2.81	8.19	6.43	8.71	2.8	8.8	3.52	8.3	4.32	8.47	1.95	8.31	5.35	8.77	1.4	7.8	3.22	8.71	5.79	8.71	1.45	8.74	3.08	9.5	2.79
Fisuc_0922	3	transcriptional regulator, MarR family	7.68	0.44	5.73	7.61	3.9	7.54	3.41	7.34	6.14	7.83	3.13	8.03	3.83	7.41	3.5	7.75	2.78	7.49	6.67	7.64	1.59	7	2.78	7.94	6.84	7.72	3.5	7.76	4.57	8.5	3.41
Fisuc_0923	3	Protein-tyrosine phosphatase, low molecular weight	7.96	0.36	4.52	8.3	1.72	7.8	3.24	7.64	3.14	8.29	2.17	8.17	4.02	7.77	2.77	8.03	3.99	7.84	5.59	7.75	1.98	7.64	3.99	8.04	6.43	8.09	2.91	7.68	3.07	8.45	3.86
Fisuc_0924	16	Carbohydrate binding family 6	6.76	1.11	16.42	6.23	3.57	6	3	5.93	1.65	6.97	1.8	6.66	3.98	6.11	1.75	9.42	5.79	7.39	1.34	7.81	0.6	6.12	3.8	8.66	4.73	5.17	0.68	7.21	4.68	5.82	2.24
Fisuc_0925	14	Thioredoxin domain protein	7.61	0.26	3.42	7.38	0.83	7.92	0.76	7.89	0.79	7.6	1.79	7.94	0.67	7.9	0.46	7.21	2.18	7.67	0.94	7.78	0.56	7.42	1.44	7.32	0.62	7.24	1.66	7.59	0.18	7.52	0.5
Fisuc_0926	2	hypothetical protein	7.79	0.48	6.16	6.95	0.38	7.45	0.59	7.83	1.54	7.24	0.46	7.54	0.99	7.88	0.99	8.05	2.43	8.6	1.86	8.61	0.4	8.14	2.14	7.78	0.81	8.06	1.22	7.32	0.92	7.7	2.85
Fisuc_0927	1	hypothetical protein	0.66	0.16	24.24	0.6	27.44	0.59	22.76	0.73	33.61	0.73	21.42	0.64	35.42	0.76	3.55	0.51	15.73	0.65	9.97	0.66	19.45	0.6	29.29	0.59	17.72	0.68	29.99	0.77	30.68	0.65	35.57
Fisuc_0928	1	hypothetical protein	5.27	0.29	5.5	5.21	2.62	5.23	3.96	5.25	4.89	5.41	3.55	5.28	1.74	5.39	3.94	5.34	3.14	5.45	1.47	5.37	4.07	5.55	5.29	5.04	1.26	5.6	4.77	4.59	2.01	5.15	2.66
Fisuc_0929	1	hypothetical protein	1.72	0.19	11.05	1.62	9.28	1.62	9.9	1.82	6.65	1.52	9.97	1.61	9.12	1.8	8.11	1.7	17.93	1.71	14.92	1.96	11.09	1.64	5.74	1.84	7.44	1.77	8.95	1.57	6.48	1.83	9.27
Fisuc_0930	4	DNA-cytosine methyltransferase	9.54	0.4	4.19	10.07	2.26	9.6	0.84	9.32	0.64	10.33	1.41	10.07	2.2	9.46	1.34	9.98	1.96	9.37	0.4	9.04	0.35	9.19	0.87	9.37	0.9	9.57	0.7	9.18	0.62	9.22	0.49
Fisuc_0931	1	hypothetical protein	7.69	0.51	6.63	7.93	1.2	7.68	2.07	8.04	1.07	8.03	0.8	7.68	0.43	8.15	0.88	8.27	2.23	7.7	1.34	7.88	0.27	7.65	1.33	8.14	1.27	6.48	3.84	7.47	1.21	6.8	1.48
Fisuc_0932	1	hypothetical protein	7.49	0.4	5.34	7.58	1.38	7.45	3.21	7.82	0.95	7.85	1.91	7.35	0.66	7.86	1.4	7.65	3	7.62	2.51	7.71	1.11	7.43	3.38	7.65	2.98	6.44	0.79	7.61	2.11	6.93	2.12
Fisuc_0933	1	transcriptional regulator, XRE family	4.68	0.36	7.69	4.74	3.28	4.5	6.79	4.78	5.98	5.01	2.65	4.67	3.58	5.21	4.86	4.81	2.24	4.7	1.17	4.74	1.91	4.57	6.36	4.73	1.04	3.85	4.82	4.83	8.22	4.39	8.27
Fisuc_0934	4	hypothetical protein	5.73	0.63	10.99	5.39	5.43	5.35	2.23	5.49	3.73	7.01	0.74	6.18	6.8	6.23	5.08	6.16	5.04	5.19	1.63	5.45	0.46	5.14	7.1	6.21	7.67	4.73	1.31	6.05	6.94	5.79	2.87
Fisuc_0935	1	hypothetical protein	4.42	0.46	10.41	4.24	2.27	4.25	6.88	4.8	1.28	4.33	1.4	4.37	7.31	4.92	4.78	4.88	6.08	4.71	4.22	4.71	2.8	4.72	5.09	4.76	10.56	3.65	0.83	3.79	4.92	3.88	7.46
Fisuc_0936	1	hypothetical protein	4.46	0.39	8.74	4.34	5.09	4.44	3.2	4.66	1.5	4.53	3.64	4.37	3.14	4.72	2.82	4.72	7.99	4.69	7.62	4.56	2.62	4.66	3.17	5.07	8.23	3.98	3.64	3.87	7.34	3.9	7.48
Fisuc_0937	1	hypothetical protein	4.27	0.36	8.43	4.27	7.64	4.14	7.8	4.63	3.46	4.14	2.32	4.39	1.46	4.65	4.44	4.31	2.43	4.3	2.73	4.28	1.48	4.62	3.79	4.72	7.29	3.71	3.44	3.79	2.81	3.83	1.9
Fisuc_0938	3	hypothetical protein	3.89	0.25	6.43	3.88	7.89	3.89	7.22	3.7	4.47	4.21	4.57	3.87	3.75	3.93	5.35	3.84	4.05	3.77	6.15	3.76	5.78	3.59	3.77	3.9	2.49	3.94	7.83	3.87	5.31	4.3	3.38
Fisuc_0939	3	transcriptional regulator, XRE family	4.54	0.29	6.39	4.6	4.19	4.33	5.13	4.28	2.83	5.05	5.68	4.44	4.56	4.5	3.06	4.33	9.84	4.5	3.17	4.59	2.08	4.38	3.92	4.35	3.61	4.68	4.44	4.5	4.29	5.01	4.6
Fisuc_0940	11	KilA-N, DNA-binding domain protein	5.04	0.64	12.7	5.33	5.41	5.56	8.26	5.14	0.69	5.33	2.34	6.21	7.78	5.95	2.55	5.14	9.07	4.58	4.03	4.32	2.35	4.09	1.87	4.85	3	4.72	0.99	4.45	2.44	4.96	7.74
Fisuc_0941	4	hypothetical protein	2.69	0.44	16.36	2.88	11.71	2.69	24.14	2.54	8.84	3.05	9.21	3.35	15.54	3.23	10.04	2.82	6.93	2.52	10.9	2.27	2.92	2.18	2.42	2.96	14.02	2.35	4.14	2.5	3.27	2.37	0.32
Fisuc_0942	4	putative transcriptional regulator	3.08	0.46	14.94	3.3	5.82	3.28	2.45	3.33	5.31	3.41	7.44	3.88	5.82	3.72	0.76	3.09	1.49	2.92	6.44	2.63	5.3	2.47	3.53	3.13	15.69	2.71	6.46	2.61	12.69	2.69	4.19
Fisuc_0943	1	ID=646560072,locus_tag=Fisuc_0943	-1.69	0.05	-2.96	-1.68	-3.64	-1.62	-5.9	-1.71	-0.13	-1.7	-1.13	-1.7	-1.19	-1.71	-0.45	-1.67	-3.4	-1.68	-4.36	-1.7	-3.34	-1.72	-0.23	-1.68	-4.09	-1.72	-0.44	-1.68	-3.35	-1.68	-2.87
Fisuc_0944	2	transporter, NhaC family (TC 2.A.35)	6.83	0.28	4.1	6.55	1.38	6.81	2.7	6.7	0.32	6.51	1.37	6.77	2.86	6.56	1.96	6.57	1.96	6.92	1.64	6.81	0.94	7.2	0.66	6.81	1.7	7.45	0.7	6.77	1.64	7.11	0.54
Fisuc_0945	10	hypothetical protein	9.06	0.89	9.82	8.3	1.33	8.58	0.51	8.66	0.79	9.94	1.22	9.88	2.69	9.68	2.98	8.48	7.8	8.22	1.96	8.47	1.33	7.95	1.51	9.08	0.37	8.41	0.64	10.83	2.09	10.22	0.05
Fisuc_0946	5	hypothetical protein	5.59	0.39	6.98	5.03	1.9	5.19	4.53	5.4	2.43	5.76	2.53	5.74	4.12	5.75	1.51	5.62	3.81	5.3	2.52	5.55	3.54	5.56	1.55	5.95	3.31	5.07	2.98	6.36	2.88	5.97	1.77
Fisuc_0947	5	translation elongation factor Ts	12.03	0.34	2.83	12.05	0.18	12.06	0.36	11.86	0.29	11.78	0.12	11.85	0.58	11.67	0.7	11.52	3.32	12.06	0.38	11.88	0.25	11.91	0.26	11.86	0.96	12.58	0.85	12.44	0.25	12.72	0.15
Fisuc_0948	5	SSU ribosomal protein S2P	12.1	0.33	2.73	12.05	0.3	12.15	0.2	12.04	0.13	11.76	0.11	11.93	0.61	11.79	0.7	11.57	2.86	12.13	0.18	12.03	0.06	12.03	0.38	11.84	1.41	12.66	0.93	12.44	0.29	12.74	0.2
Fisuc_0949	2	electron transfer flavoprotein beta subunit	10.23	0.18	1.76	10.21	0.79	10.47	0.5	10.34	0.47	9.89	0.96	10.2	1.3	10.13	0.51	10.01	2.56	10.29	0.99	10.41	0.58	10.35	0.45	9.96	1.3	10.32	0.27	10.23	0.43	10.36	0.79
Fisuc_0950	1	electron transfer flavoprotein alpha subunit apoprotein	10.67	0.14	1.31	10.93	0.38	10.86	0.24	10.62	0.61	10.63	0.65	10.69	1.28	10.49	0.59	10.6	1.7	10.76	0.04	10.68	0.22	10.73	0.51	10.45	0.42	10.78	0.41	10.55	0.42	10.61	0.26
Fisuc_0951	1	acyl-CoA dehydrogenase domain protein	11.37	0.17	1.5	11.68	0.16	11.5	0.48	11.29	0.53	11.4	0.08	11.27	0.9	11.17	0.22	11.31	1.18	11.47	1.08	11.25	0.4	11.44	0.89	11.09	0.18	11.61	0.09	11.31	0.31	11.4	0.44
Fisuc_0952	1	Excinuclease ATPase subunit-like protein	8.48	0.19	2.24	8.51	1.66	8.32	0.49	8.49	1.37	8.37	0.9	8.3	0.42	8.38	0.32	8.35	1.53	8.51	1.09	8.32	0.15	8.88	0.81	8.35	1	8.77	1.54	8.66	0.86	8.45	1.16
Fisuc_0953	3	Radical SAM domain protein	9.93	0.21	2.11	9.68	1.1	9.79	0.91	9.77	0.43	9.78	1.06	9.83	1.49	9.75	0.39	9.83	0.76	9.98	0.99	9.94	0.83	10.16	0.68	9.86	1.61	10.22	0.76	10.14	1.11	10.31	1.46
Fisuc_0954	5	hypothetical protein	2.54	0.36	14.17	2.26	12.81	2.51	9.16	2.46	14.75	3.22	11.85	2.93	20.74	2.69	5.05	2.61	5.38	2.32	3.92	2.35	7.83	2.22	3.1	2.52	11.2	2.27	3.05	2.6	7.83	2.67	6.18
Fisuc_0955	4	hypothetical protein	8.42	0.58	6.89	8.53	0.54	8.46	1.01	8.39	1.8	9.72	1.09	9.24	1.57	9.1	2.27	8.15	3.93	7.85	0.3	8.03	0.43	7.9	1.1	8.31	1.82	7.69	0.34	8.26	2.91	8.09	2.67
Fisuc_0956	6	PilT protein domain protein	8.19	0.44	5.37	7.91	1.61	8.22	0.84	8.44	1.08	8.95	0.5	8.88	2.04	8.84	1.46	8.07	3.68	7.73	1.52	8.1	1.16	7.65	1.1	8.15	1.15	7.75	0.86	8.16	2.35	7.81	2
Fisuc_0957	13	ID=646560073,locus_tag=Fisuc_0957	6.82	0.72	10.56	6.64	3.1	6.86	3.35	6.82	3.71	7.9	1.02	7.95	2.57	7.79	4.41	7.25	6.05	6.64	1.49	6.64	0.99	5.74	4.19	7.02	3.16	6.07	3.21	6.27	3.05	5.99	2.93
Fisuc_0958	5	hypothetical protein	5.14	0.4	7.78	5.03	5.3	5.24	0.97	5.25	4.92	5.79	1.28	5.61	0.59	5.56	3.97	4.78	6.87	4.61	6.18	4.84	3.95	4.76	1.9	5.01	8.18	4.76	3.34	5.21	2.2	5.45	2.66
Fisuc_0959	6	aminoglycoside phosphotransferase	4.76	0.56	11.76	4.24	5.63	4.44	1.58	4.86	1.51	5.31	2.25	5.2	6.3	5.29	3.66	4.94	5.78	4.3	4.92	4.75	1.46	4.75	3.98	5.5	2.77	3.54	0.62	5.17	10.95	4.38	2.02
Fisuc_0960	6	GCN5-related N-acetyltransferase	4.11	0.44	10.71	4.02	5.86	4.09	2.2	3.96	2.38	4.69	3.38	4.46	1.9	4.38	4.28	4.56	11.18	3.55	3.15	3.97	3.88	4.08	4.09	4.8	3.35	3.34	4.45	4.04	3.69	3.73	3.47
Fisuc_0961	2	nucleotide sugar dehydrogenase	9.16	0.19	2.07	8.89	1.3	9.34	0.59	9.31	0.63	8.87	0.61	9.28	0.52	9.18	0.44	8.98	0.87	9.13	0.9	9.09	0.66	9.4	0.19	9.04	0.98	9.5	0.47	8.98	0.4	9.18	0.13
Fisuc_0962	1	NAD-dependent epimerase/dehydratase	7.66	0.15	1.96	7.58	0.41	7.69	0.5	7.67	0.99	7.59	0.95	7.72	0.42	7.73	0.54	7.71	2.16	7.74	1.71	7.49	1.19	7.78	1.13	7.66	1.88	7.92	0.33	7.49	1.68	7.45	1.67
Fisuc_0963	1	glycosyl transferase, WecB/TagA/CpsF family	9.87	0.19	1.93	9.86	0.67	9.69	0.29	9.79	0.56	10.01	0.92	9.8	1.76	9.87	0.65	10.22	1.75	9.96	0.65	9.96	0.58	10.21	0.78	9.75	1.04	9.94	0.2	9.57	0.73	9.65	1.18
Fisuc_0964	1	Haloacid dehalogenase domain protein hydrolase	9.69	0.23	2.37	9.81	1.07	9.56	1.18	9.7	1.21	9.7	1.51	9.58	1.3	9.66	0.32	10.08	0.41	9.92	1.41	9.72	0.3	10.11	0.38	9.41	1.19	9.8	0.74	9.47	1.11	9.34	0.75
Fisuc_0965	3	hypothetical protein	8.8	0.27	3.07	9.16	0.8	8.86	0.36	9	0.66	8.93	0.37	8.6	1.6	8.77	0.37	8.67	2.65	8.71	1.23	8.77	0.4	9.1	0.52	8.26	0.62	9.16	2.01	8.49	0.28	8.66	0.38
Fisuc_0966	1	polysaccharide biosynthesis protein	7.67	0.3	3.91	7.86	1.46	7.68	0.76	7.76	0.95	7.58	2.35	7.37	1.62	7.5	0.49	7.49	8.96	7.7	0.46	7.73	1.11	8.23	0.94	7.22	1.59	8.06	2	7.42	0.5	7.73	0.36
Fisuc_0967	1	CDP-glycerol:poly(glycerophosphate) glycerophosphotransferase	7.48	0.28	3.74	7.66	1.69	7.52	0.36	7.73	1.5	7.24	1.16	7.22	1.29	7.44	1.98	7.37	7.27	7.59	1.64	7.62	0.42	8.01	1.72	7.13	0.52	7.7	3.17	7.16	1.47	7.33	2.66
Fisuc_0968	1	hypothetical protein	7.73	0.26	3.36	7.81	2.83	7.81	1.26	7.84	1.56	7.34	2.37	7.58	0.76	7.7	0.66	7.83	4.51	8.04	1.38	7.9	0.93	8.05	0.85	7.64	0.36	7.87	2.52	7.27	0.7	7.54	2.33
Fisuc_0969	1	Glycerol-3-phosphate cytidylyltransferase (EC 2.7.7.39)	7.05	0.27	3.83	7.23	1.35	7.09	1.57	7.17	0.94	7	0.83	6.82	2.28	7.11	1.87	7.41	1.41	7.27	0.79	7.34	0.41	7.27	0.24	6.91	2.03	7.07	2.79	6.45	1.98	6.75	3.29
Fisuc_0970	1	glycosyl transferase family 2	8.91	0.31	3.48	9.14	1.22	9.07	1.77	9.15	0.79	8.83	0.78	8.81	1.46	9.03	0.4	9.09	0.86	9.04	2.26	9.08	0.44	9.24	0.95	8.48	1.63	9.07	1.86	8.24	0.82	8.55	1.21
Fisuc_0971	1	glycosyl transferase family 2	8.06	0.38	4.71	8.48	2.27	8.37	3.27	8.42	1.75	8.17	2.1	7.91	3.81	8.2	1.72	7.99	1.56	8.14	2.68	8.06	0.44	8.28	1.52	7.48	2.5	8.34	2.77	7.37	2.2	7.63	1.15
Fisuc_0972	1	putative transcriptional regulator	5.03	0.36	7.16	5.46	3.46	5.16	1.97	5.15	0.81	5.74	2.53	5.14	6.99	5.13	2.76	5.2	0.7	5	2.68	4.88	5.45	5.03	1.36	4.81	6.8	4.69	1.44	4.56	4.22	4.55	6.96
Fisuc_0973	3	Multimeric flavodoxin WrbA-like protein	8.1	0.28	3.46	8.3	1.02	8.31	0.44	8.14	0.78	8.04	1.31	8.07	0.39	7.88	2.58	7.71	4.43	8.2	1.29	8.2	1.28	8.12	0.34	7.67	0.9	8.66	1.26	7.78	2.57	8.19	1.67
Fisuc_0974	5	SSU ribosomal protein S9P	10.63	0.49	4.61	10.39	0.1	10.7	0.24	10.59	0.15	10.03	0.78	10.38	2.16	10.28	1.49	10.13	5.27	10.58	1.29	10.6	0.23	10.47	0.66	10.19	2.82	11.42	1.13	11.25	0.53	11.59	0.81
Fisuc_0975	5	LSU ribosomal protein L13P	10.92	0.51	4.67	10.62	0.79	11.04	0.77	10.99	0.51	10.24	1.08	10.74	1.34	10.65	1.44	10.42	4.93	10.87	1.74	10.9	0.38	10.77	0.9	10.35	2.94	11.78	1.23	11.51	0.55	11.86	0.72
Fisuc_0976	1	protein of unknown function DUF21	7.04	0.19	2.7	7.24	0.4	6.91	1.39	6.92	1.06	7.08	0.74	6.78	1.39	6.7	3.22	7.09	1.31	7.18	2.02	7.03	0.13	7.32	2.05	7.03	0.82	7.12	2.26	7.13	1.63	7.03	2.06
Fisuc_0977	2	signal peptide peptidase SppA, 36K type	8.37	0.2	2.39	8.43	1.24	8.35	0.83	8.29	0.42	8.05	1.76	8.11	0.81	8.14	0.38	8.36	0.09	8.48	0.27	8.59	0.19	8.59	0.62	8.37	0.47	8.26	3.19	8.58	1.15	8.54	0.7
Fisuc_0978	2	capsular exopolysaccharide family	9.62	0.12	1.25	9.59	0.62	9.71	0.65	9.66	0.24	9.51	0.5	9.63	0.22	9.6	0.42	9.54	0.46	9.76	0.65	9.7	0.15	9.7	0.33	9.53	1.04	9.79	0.36	9.38	0.41	9.52	0.78
Fisuc_0979	3	NAD-dependent epimerase/dehydratase	7.56	0.25	3.31	7.8	1.02	7.43	0.57	7.66	0.49	7.59	1.5	7.26	1.54	7.45	0.73	7.19	9.13	7.5	0.86	7.32	0.72	7.67	0.76	7.39	0.91	8	1.54	7.86	0.74	7.64	1.08
Fisuc_0980	3	4-diphosphocytidyl-2C-methyl-D-erythritol synthase	7.66	0.25	3.26	7.94	0.2	7.63	0.97	7.7	0.28	7.59	2.86	7.35	1.31	7.42	1.23	7.26	9.42	7.64	1.73	7.56	0.62	7.96	0.65	7.52	0.98	7.95	0.28	7.85	1.51	7.73	0.8
Fisuc_0981	3	glycerophosphoryl diester phosphodiesterase	7.69	0.3	3.9	7.83	0.83	7.62	1.29	7.64	0.94	7.53	2.32	7.33	3.15	7.35	1.7	7.28	8.77	7.7	1.36	7.68	0.64	8.09	0.47	7.39	1.04	8.04	0.9	7.95	0.49	8.08	0.95
Fisuc_0982	3	hypothetical protein	8.43	0.27	3.2	8.65	0.98	8.37	1	8.41	1.46	8.36	1.71	8.04	1.6	8.14	0.98	8.08	4.85	8.48	0.58	8.41	0.42	8.83	0.38	8.09	0.78	8.78	1.26	8.66	1.06	8.65	0.92
Fisuc_0983	3	glycosyltransferase sugar-binding region containing DXD motif	7.5	0.26	3.47	7.74	0.44	7.5	0.83	7.53	0.99	7.34	0.75	7.15	0.71	7.28	0.85	7.21	4.37	7.58	1.04	7.42	1.01	7.91	0.38	7.14	0.33	7.86	1.75	7.65	1.72	7.66	1.58
Fisuc_0984	3	glycosyl transferase family 2	7.42	0.27	3.64	7.63	1.24	7.53	0.16	7.4	2	7.26	1.33	7.1	0.99	7.12	0.43	7.07	7.68	7.52	2.07	7.35	0.24	7.77	0.22	7.09	1.41	7.76	1.21	7.61	0.55	7.57	1.32
Fisuc_0985	2	hypothetical protein	8.73	0.21	2.41	8.48	1.99	8.79	0.71	8.81	1	8.36	0.55	8.64	1.58	8.7	0.92	8.75	0.44	8.85	1.13	8.88	0.76	9.04	0.04	8.41	0.9	8.91	1.01	8.73	1.34	8.92	0.22
Fisuc_0986	1	polysaccharide biosynthesis protein	7.8	0.22	2.82	7.87	1.7	7.81	0.57	8.02	1.03	7.54	0.69	7.47	1.88	7.79	1.3	7.59	6.37	7.91	1.78	7.77	0.21	8.1	1.85	7.6	0.09	8.09	2.23	7.81	0.41	7.81	0.18
Fisuc_0987	1	LicD family protein	8.13	0.22	2.71	8.27	0.88	8.1	0.35	8.24	1.22	7.88	1.4	7.88	0.97	7.95	0.79	7.87	4.12	8.24	1.89	8.02	0.78	8.59	0.93	8.01	0.35	8.39	0.64	8.18	0.22	8.13	0.48
Fisuc_0988	3	hypothetical protein	8.73	0.27	3.09	9.01	1.33	8.9	0.68	8.82	0.99	8.52	0.46	8.48	0.9	8.42	1.09	8.21	5.82	8.79	0.62	8.59	0.44	9.08	0.47	8.47	0.29	9.06	0.98	8.83	1.27	8.81	1.22
Fisuc_0989	3	hypothetical protein	8.41	0.26	3.09	8.64	0.54	8.51	0.57	8.42	0.71	8.2	0.34	8.15	1.22	8.11	1.73	7.98	6.12	8.5	1.15	8.34	0.56	8.79	0.21	8.08	0.39	8.72	0.72	8.56	0.58	8.55	0.68
Fisuc_0990	3	NAD-dependent epimerase/dehydratase	8.95	0.25	2.79	9.09	0.78	9.1	0.3	9.07	0.26	8.72	0.36	8.7	1.56	8.8	1.18	8.48	5.37	8.95	0.7	8.85	0.7	9.25	0.63	8.65	1.62	9.28	0.45	9.1	0.37	9.11	0.23
Fisuc_0991	3	metallophosphoesterase	7.88	0.23	2.92	8.13	0.31	7.93	1.68	7.95	0.79	7.76	1.49	7.65	0.94	7.62	2.07	7.47	5.02	7.97	1.67	7.76	1.5	8.14	0.23	7.67	1.05	8.18	1.11	7.95	1.64	8.04	2.24
Fisuc_0992	3	phosphonopyruvate decarboxylase (EC 4.1.1.82)	8.81	0.25	2.84	9.21	0.83	8.94	0.14	8.87	0.48	8.65	0.36	8.56	1.18	8.48	1.39	8.53	3.18	8.94	1.15	8.61	0.26	9.02	0.42	8.51	0.65	9.14	1.24	8.89	0.68	8.93	1.67
Fisuc_0993	3	phosphoenolpyruvate mutase (EC 5.4.2.9)	9.82	0.21	2.14	10.03	0.74	9.98	0.37	9.89	0.4	9.64	0.66	9.6	1.34	9.54	1.09	9.54	3.63	9.9	0.36	9.76	0.36	9.95	0.36	9.57	1.09	10.11	0.95	9.92	0.53	9.9	0.56
Fisuc_0994	3	hypothetical protein	8.66	0.19	2.19	8.88	0.85	8.76	0.52	8.71	0.29	8.62	0.86	8.43	1.08	8.46	1	8.46	3.57	8.81	1.38	8.55	0.54	8.89	0.49	8.36	1.07	8.92	0.44	8.65	0.51	8.67	0.61
Fisuc_0995	3	NAD-dependent epimerase/dehydratase	8.96	0.18	2.01	9.07	0.65	9.14	0.76	9	1.04	8.78	1.21	8.8	0.41	8.75	0.8	8.75	1.36	9.09	0.76	8.86	0.39	9.21	0.26	8.71	1.54	9.17	0.6	9.02	0.69	8.96	0.44
Fisuc_0996	1	UDP-galactopyranose mutase (EC 5.4.99.9)	9.12	0.14	1.54	9.25	1.28	9.28	0.54	9.09	0.38	8.97	1.57	9.05	0.54	8.95	0.78	9.12	0.57	9.3	1.18	9.04	0.44	9.28	0.45	8.94	1.39	9.23	0.87	9.1	0.56	9.07	0.6
Fisuc_0997	1	nucleotide sugar dehydrogenase	9.92	0.18	1.81	9.95	0.19	10.18	1.03	9.98	0.12	9.75	0.05	10.13	0.28	9.85	1.07	9.97	0.04	10.18	0.75	9.99	0.28	9.91	0.27	9.72	0.54	9.88	0.85	9.59	0.58	9.8	0.86
Fisuc_0998	3	Spore coat protein CotH	7.26	0.19	2.62	7.33	0.21	7.17	0.62	7.21	2.38	7.32	1.05	7.15	0.2	7.06	1.97	7.05	2.24	7.48	2	7.32	0.3	7.3	0.36	6.96	0.45	7.19	1.79	7.56	1.83	7.48	1.3
Fisuc_0999	2	hypothetical protein	7.63	0.2	2.62	7.52	0.73	7.7	0.53	7.66	0.89	7.35	0.14	7.45	0.88	7.38	1.4	7.51	3.28	7.76	0.55	7.68	1.71	7.71	0.77	7.46	2.89	7.87	1.03	7.84	0.83	7.91	0.78
Fisuc_1000	1	Lytic transglycosylase catalytic	10.55	0.19	1.8	10.77	0.49	10.53	0.31	10.53	0.25	10.38	1.04	10.27	1	10.22	0.85	10.39	2.28	10.67	0.65	10.53	0.52	10.81	0.21	10.45	0.87	10.65	0.47	10.71	0.44	10.68	0.74
Fisuc_1001	1	phosphoenolpyruvate-protein phosphotransferase	10.87	0.14	1.29	11.11	0.41	10.92	0.49	10.79	0.09	10.88	0.73	10.83	0.73	10.66	0.6	11.01	0.12	11.05	0.8	10.85	0.27	11.03	0.18	10.72	0.31	10.84	0.23	10.76	0.24	10.75	0.24
Fisuc_1002	1	Phosphotransferase system, phosphocarrier protein HPr	9.04	0.14	1.55	9.19	1.19	9.09	1.18	9.03	0.67	9.09	0.38	9.12	0.56	8.98	0.5	9.19	0.57	9.14	0.59	9.13	0.98	9.04	0.12	9.13	2	8.8	0.44	8.84	1.18	8.89	1.77
Fisuc_1003	1	Mammalian cell entry related domain protein	10.96	0.15	1.37	11.07	0.85	11.04	0.85	10.98	0.72	11.1	0.99	11.15	0.85	11.05	0.61	10.99	1.05	10.92	0.19	11.03	0.5	10.92	0.14	10.97	0.8	10.69	0.54	10.7	0.32	10.85	1.46
Fisuc_1004	7	DNA-directed RNA polymerase subunit beta' (EC 2.7.7.6)	9.05	0.72	7.96	10.96	0.12	8.78	0.9	8.79	0.59	10.47	0.55	8.69	0.19	8.66	0.88	8.82	0.42	8.75	0.66	8.74	0.62	9.06	0.88	8.95	0.19	8.61	1.79	8.73	1.04	8.55	1.45
Fisuc_1005	1	tRNA/rRNA methyltransferase (SpoU)	9.24	0.2	2.16	8.74	0.12	9.27	0.28	9.27	0.45	9.34	0.39	9.55	0.6	9.48	0.91	9.18	0.35	9.23	0.33	9.22	0.29	9.11	0.68	9.21	0.23	9.2	0.56	9.45	0.4	9.09	1.09
Fisuc_1006	1	hypothetical protein	9.55	0.18	1.88	9.36	0.28	9.5	0.47	9.49	0.25	9.65	0.72	9.88	0.98	9.69	1.34	9.57	1.17	9.57	1.85	9.5	0.22	9.6	0.33	9.56	1.28	9.23	0.43	9.76	0.61	9.4	1.01
Fisuc_1007	1	peptidase M16 domain protein	10.57	0.16	1.51	10.54	0.23	10.66	0.61	10.49	0.11	10.63	0.92	10.92	1.11	10.62	0.25	10.47	0.57	10.47	0.4	10.5	0.4	10.58	0.56	10.58	0.75	10.3	0.34	10.77	0.54	10.46	0.69
Fisuc_1008	5	von Willebrand factor type A	10.42	0.41	3.93	10.21	0.87	10.91	0.66	10.6	0.13	10.51	1.36	11	0.33	10.64	0.16	9.88	1.84	10.35	0.56	10.41	0.54	10.01	1.12	9.59	1.15	10.02	0.59	10.75	0.54	10.75	0.29
Fisuc_1009	6	diguanylate cyclase	7.68	0.35	4.56	7.76	1.04	7.65	0.52	7.94	0.17	7.96	0.92	8.11	2.24	8.03	0.36	7.72	2.26	7.22	1.89	7.35	1.8	7.12	0.99	8.12	1.15	7.37	0.78	7.81	1.63	7.34	1.31
Fisuc_1010	5	von Willebrand factor type A	10.38	0.31	2.99	10.4	1.16	10.75	1.34	10.66	0.4	10.43	1.35	10.74	0.89	10.63	0.15	9.93	2.08	10.28	1.46	10.4	0.39	10.03	0.78	9.75	1.63	10.12	0.6	10.57	0.45	10.53	0.44
Fisuc_1011	5	branched-chain amino acid transport	5.23	0.44	8.41	5.03	1.98	5.34	5.89	4.73	6.5	4.78	4.33	5.19	2.37	4.86	6.25	5.17	12.04	5.12	2.44	5.04	2.66	5.44	1.25	5.04	2.98	5.98	1.74	5.54	8.84	5.95	1.76
Fisuc_1012	5	AzlC family protein	7.67	0.43	5.61	7.41	0.79	7.93	2.27	7.65	1.3	7.37	1.46	7.72	0.9	7.57	2.36	7.28	6.32	7.31	1.03	7.39	0.17	7.61	0.95	7.25	1.04	8.73	0.7	7.83	4.25	8.26	0.71
Fisuc_1013	1	hypothetical protein	12.05	0.24	1.99	11.85	0.1	12.26	0.24	12.29	0.74	12.17	0.57	12.35	0.5	12.34	0.25	11.63	1.99	11.83	0.71	11.86	0.18	12.09	0.42	11.92	1.26	11.73	0.02	12.19	1.07	12.05	1.09
Fisuc_1014	3	aminodeoxychorismate lyase	7.94	0.17	2.14	7.84	0.32	7.8	0.78	7.98	1.46	7.64	0.22	7.69	1.19	7.81	0.72	7.93	0.64	7.93	1.62	8.09	0.2	8.05	0.85	8.15	1.55	8.11	1.27	7.98	0.25	8.12	1.08
Fisuc_1015	1	hypothetical protein	9.48	0.27	2.85	9.94	0.49	9.32	0.42	9.36	0.16	9.9	1.22	9.37	0.19	9.37	0.44	9.6	1.06	9.45	0.35	9.34	0.36	9.7	0.84	9.64	1.21	9.01	2.74	9.52	0.37	9.16	0.79
Fisuc_1016	1	Tfp pilus assembly protein pilus retraction ATPase PilT-like protein	8.14	0.32	3.93	8.66	1.9	8.03	0.36	7.92	1.37	8.64	0.96	8.03	0.71	8.08	0.63	8.36	1.06	8.04	1.32	7.89	1.52	8.45	1.58	8.33	1.25	7.59	3.98	8.14	0.6	7.82	0.44
Fisuc_1017	1	Tfp pilus assembly protein pilus retraction ATPase PilT-like protein	9.08	0.28	3.08	9.63	0.48	9.01	0.46	8.91	0.84	9.61	0.66	9.08	0.27	8.94	0.99	9.21	0.23	9.04	0.47	8.8	0.58	9.32	0.73	9.12	0.86	8.7	1.74	9.06	0.65	8.76	0.81
Fisuc_1018	1	ABC-type transport system, putative ATPase subunit	8.35	0.26	3.11	8.64	0.8	8.21	1.3	8.14	0.46	8.76	1.49	8.26	0.95	8.19	0.74	8.6	2.59	8.4	1.8	8.17	1.16	8.45	0.11	8.69	2.63	7.95	2.53	8.42	0.58	8.11	1.09
Fisuc_1019	1	ABC transporter related protein	9.13	0.27	2.96	9.44	0.96	8.88	1.22	8.85	0.76	9.57	0.51	9.16	0.29	9.05	0.91	9.39	2.09	9.19	1.05	9.01	1.27	9.14	0.1	9.47	1.6	8.68	2.2	9.2	1.58	8.92	0.93
Fisuc_1020	1	hypothetical protein	8.07	0.18	2.23	8.1	0.7	7.91	1.38	8	1.22	8.4	0.72	8.1	1.61	8.04	1.5	8.09	2.41	8.06	0.54	8.05	1.57	8.04	0.83	8.24	0.96	7.72	1.32	8.14	2.32	8.14	2.36
Fisuc_1021	8	hypothetical protein	10.71	0.61	5.7	11.17	1.57	10.2	1.47	10.56	1.11	11.29	1.29	10.03	1.39	10.41	0.78	9.89	3.59	10.64	1.73	10.49	0.51	10.36	0.98	10.04	2.5	11.81	3.84	11.17	1.98	11.55	1.78
Fisuc_1022	2	geranylgeranylglyceryl phosphate synthase	9.61	0.17	1.77	9.77	0.56	9.76	0.59	9.56	0.46	9.78	0.74	9.86	1.34	9.63	0.87	9.54	0.1	9.58	0.2	9.6	0.46	9.65	0.55	9.36	0.65	9.68	0.14	9.26	0.95	9.5	1.39
Fisuc_1023	7	hypothetical protein	7.69	0.92	11.96	8.67	1.25	6.94	1.79	6.96	2.38	10.44	1.72	7.28	0.79	7.68	2.84	7.71	2.86	7.3	1.05	7.28	0.36	7.58	0.83	8.16	2.23	7.18	3.66	7.33	3.37	7.1	0.75
Fisuc_1024	7	hypothetical protein, TIGR02147	6.57	0.77	11.72	7.44	1.48	6	0.34	5.91	1.28	8.73	1.15	6.21	1.96	6.59	3.08	6.51	7.93	6.06	1.1	6.09	2.78	6.27	1.99	7.24	3.14	6.21	1.51	6.48	5.4	6.21	2.12
Fisuc_1025	7	hypothetical protein	7.35	0.75	10.2	8.35	0.65	6.52	1.82	6.56	1.3	9.37	1.13	6.83	2.96	6.93	3.62	7.33	1.59	6.96	1.65	6.83	0.58	7.43	1.17	7.65	2.26	7.53	1.73	7.34	0.25	7.25	1.08
Fisuc_1026	7	hypothetical protein	6.77	0.68	10.04	7.8	1.81	6	1.36	6.12	1.59	8.28	1.57	5.93	3.34	6.2	1.06	6.78	2.9	6.33	2.66	6.51	0.37	6.85	0.69	7.33	2.93	7.04	1.65	6.84	0.18	6.73	0.9
Fisuc_1027	7	hypothetical protein, TIGR02147	5.3	0.76	14.34	6.32	0.85	4.59	3.83	4.52	2.65	7.14	0.78	4.52	4.32	4.89	3.98	5.42	1.31	5.04	1.45	4.95	1.58	5.08	4.65	6.25	1.85	5.15	2.23	5.32	2.03	5.09	3.64
Fisuc_1028	7	hypothetical protein	9.87	1.2	12.16	11.68	1.31	8.87	0.52	8.54	0.69	11.83	1.11	9.04	2.19	8.68	1.17	10.63	2.37	9.21	1.86	10.54	0.12	10.5	3.22	11.55	0.6	8.66	0.57	9.78	1.08	8.86	1.88
Fisuc_1029	7	hypothetical protein, TIGR02147	8.67	1.16	13.38	10.51	0.79	7.89	1.11	7.36	0.78	10.65	0.21	8.12	1.95	7.53	1.65	9.18	3.36	7.93	1.01	9.19	0.88	9.13	4.33	10.34	0.94	7.44	0.9	8.59	0.56	7.67	0.74
Fisuc_1030	5	GSCFA domain protein	6.75	0.34	5.04	6.67	1.24	6.44	1.3	6.6	0.73	6.84	1.9	6.58	2.29	6.67	1.17	6.74	4.76	6.42	3.49	6.73	0.96	6.88	1.38	7.03	1.33	6.25	2.17	7.47	0.6	7.24	2.29
Fisuc_1031	7	hypothetical protein	8.96	0.77	8.59	9.22	0.67	7.95	0.28	7.94	0.44	10.01	0.99	8.28	1.59	8	1.06	10.01	0.94	8.91	0.64	9.23	0.04	8.89	0.59	10.43	0.53	8.82	0.65	9.36	1.02	8.71	0.62
Fisuc_1032	7	hypothetical protein, TIGR02147	7.34	0.74	10.08	7.67	0.59	6.46	2.29	6.21	3.19	8.36	1.93	6.83	1	6.4	3.03	8.2	3.28	7.28	0.63	7.59	0.59	7.11	1.08	8.76	0.83	7.21	0.19	7.79	1.37	7.18	1.68
Fisuc_1033	2	DEAD/DEAH box helicase domain protein	8.12	0.25	3.08	8.16	1.72	8.31	1.3	8.13	0.8	7.83	0.74	7.99	1.53	7.86	0.28	7.93	3.42	8.32	0.89	8.19	0.87	8.27	0.8	7.72	2.53	8.59	0.6	8.03	1.64	8.33	1.23
Fisuc_1034	2	diguanylate cyclase	7.7	0.18	2.34	7.52	1.72	7.66	0.57	7.87	1.31	7.43	0.48	7.57	1.79	7.67	0.98	7.58	0.29	7.73	2.12	7.93	0.29	7.9	1.08	7.63	1.83	7.57	0.88	7.78	0.89	7.91	0.87
Fisuc_1035	9	binding-protein-dependent transport systems inner membrane component	2.97	0.43	14.48	2.9	7.53	2.78	1.62	3.19	2.21	2.83	5.34	2.56	7.73	2.94	6.55	2.51	0.59	3	9.88	3.01	2.44	4.07	12.59	2.46	6.98	3.06	8.83	2.76	5.18	3.29	7.85
Fisuc_1036	9	ABC transporter related protein	5.03	0.74	14.71	5.5	6.08	4.67	1.06	5.36	2.55	5.35	4.2	4.63	2.59	5.07	2.15	4.82	13.4	4.47	2.99	4.52	3.27	6.62	8.14	3.95	2.84	5.82	2.21	4.13	2.77	5.47	10.21
Fisuc_1037	9	NLPA lipoprotein	6.2	0.84	13.55	6.17	9.22	5.83	3.65	6.53	0.46	5.99	4.12	5.57	3.57	6.12	1.6	5.99	6.91	5.61	5.59	5.76	5.1	8.14	4.59	5.04	1.15	7.37	1.81	5.59	1.23	6.99	5.22
Fisuc_1038	3	transcriptional regulator, XRE family	3.82	0.28	7.33	3.74	3.57	3.47	8.87	3.79	3.5	3.64	5.67	3.44	3.79	3.63	6.27	3.73	4.81	4.07	2.27	3.75	6.36	3.87	4.76	4	1.91	4.24	1.78	3.99	1.49	4.1	5.81
Fisuc_1039	3	alanyl-tRNA synthetase (EC 6.1.1.7)	10.25	0.29	2.83	10.41	0.53	10.46	0.14	10.22	0.23	10.2	0.82	10.29	0.91	10.09	1.32	9.75	3.75	10.39	0.9	10.09	0.31	10.02	0.86	10.02	2.13	10.94	0.55	10.01	0.51	10.4	0.47
Fisuc_1040	14	hypothetical protein	8.46	0.45	5.32	8.45	1.26	8.87	1.04	8.89	0.43	8.8	0.43	9.1	2.5	8.98	1.26	7.97	1.76	8.31	2.37	8.5	1.16	7.91	2.06	8.3	0.94	7.57	0.16	8.41	2.18	8.2	2.5
Fisuc_1041	2	hypothetical protein	7.72	0.51	6.61	7.14	0.86	7.6	2.06	7.75	0.44	7.12	0.45	7.46	1.89	7.56	1.52	8.08	0.18	8.56	0.62	8.42	0.94	8.08	1.09	7.47	1.73	8.4	0.53	6.96	3.29	7.54	2.64
Fisuc_1042	2	hypothetical protein	7.18	0.52	7.24	6.58	2.28	7.08	2.1	7.3	1.19	6.55	1.26	6.96	2.87	7.28	3.26	7.52	2.7	7.89	0.29	7.86	1.86	7.55	1.35	6.76	3.43	7.93	0.79	6.37	0.62	6.96	1.26
Fisuc_1043	12	Licheninase	5.82	0.6	10.31	5.7	1.75	5.51	2.28	5.37	4.63	6.25	2.31	5.78	1.38	5.58	0.27	6.63	1.25	6.48	2.99	6.64	1.09	6.8	1.37	5.16	3.58	4.94	2.41	5.43	5.47	5.45	1.5
Fisuc_1044	3	formate acetyltransferase	11	0.4	3.64	11.64	0.24	10.91	0.42	10.86	0.29	11.35	0.33	10.71	1.5	10.65	0.35	10.57	4.83	10.93	0.55	10.88	0.2	10.99	0.56	10.34	2.13	11.7	0.95	10.87	0.21	11.41	0.18
Fisuc_1045	10	hypothetical protein	7.08	0.49	6.92	6.93	0.42	6.81	1.48	6.92	0.78	6.98	1.01	6.72	0.53	6.99	2.66	6.72	3.62	6.94	1.12	6.89	0.77	6.73	0.57	6.65	1.08	7.48	1.3	7.97	1.29	8.3	1.97
Fisuc_1046	10	hypothetical protein	7.58	0.64	8.44	7.26	1.14	7.23	2.64	7.59	2.13	7.12	0.73	7.15	2.12	7.46	1	7	0.32	7.27	3.06	7.54	1.24	7.23	2.17	7.25	2.38	7.81	1.04	8.93	0.6	9.08	0.74
Fisuc_1047	1	pyruvate formate-lyase activating enzyme	5.66	0.21	3.71	5.86	1.6	5.89	1.67	5.96	0.75	5.56	2.18	5.48	3.49	5.68	1.12	5.62	4.69	5.65	1.36	5.72	1.84	5.52	2.19	5.4	5.17	5.87	3.66	5.55	2.54	5.48	0.7
Fisuc_1048	1	helicase domain protein	9.19	0.2	2.18	9.31	0.76	9.08	0.49	9.14	0.73	9.14	0.38	8.92	1.03	9.03	0.16	9.3	0.4	9.21	0.98	9.15	0.65	9.76	0.48	9.21	1.23	9.2	1.89	9.05	0.9	9.16	1.83
Fisuc_1049	1	hypothetical protein	10.13	0.28	2.76	10.3	1.08	10.01	0.24	10.22	0.83	10.08	0.84	9.8	1.24	10.04	0.41	10.25	1.74	10.21	0.69	10.15	0.13	10.87	0.73	9.89	0.25	10.3	0.46	9.83	0.9	9.87	0.77
Fisuc_1050	1	Type II secretion system F domain protein	9.36	0.21	2.24	9.39	0.5	9.21	0.3	9.26	0.21	9.25	0.47	9.04	1.04	9.18	0.9	9.5	1.43	9.41	0.69	9.44	0.21	9.87	0.59	9.55	0.65	9.34	2.95	9.39	0.22	9.34	0.65
Fisuc_1051	1	twitching motility protein	9.28	0.19	2.05	9.17	0.5	9.21	0.23	9.3	0.42	9.06	0.69	9.07	0.78	9.17	0.48	9.31	0.9	9.22	1.46	9.37	0.69	9.76	0.27	9.52	0.85	9.26	2.14	9.29	0.86	9.27	0.89
Fisuc_1052	1	alkyl hydroperoxide reductase/ Thiol specific antioxidant/ Mal allergen	8	0.18	2.25	7.84	1.38	7.86	1.11	8.16	0.61	7.91	1.49	7.95	1.22	8.16	0.38	7.94	3.32	7.77	1.38	8.2	1.07	7.97	0.44	8.31	0.5	7.83	1	7.95	0.38	8.11	0.09
Fisuc_1053	3	tRNA synthetase class II (D K and N)	6.47	0.3	4.64	6.72	1.06	6.48	3.36	6.3	2.43	6.8	2.28	6.55	3.24	6.25	2.27	6.46	0.11	6.33	2.14	6.11	1.58	6.3	2.85	6.21	2.06	7.16	1.68	6.36	0.51	6.61	1.08
Fisuc_1054	1	hypothetical protein	6.83	0.24	3.51	6.82	0.79	6.99	0.92	6.74	0.86	7.06	1.46	7.07	1.5	7.01	1.41	7.01	2.71	6.69	0.82	6.7	1.86	6.65	1.23	7.18	2.17	6.41	4.09	6.72	3.71	6.69	3.04
Fisuc_1055	9	cysteine desulfurase (EC 2.8.1.7)	8.8	0.57	6.48	9.19	2.24	8.57	0.93	8.56	0.88	8.77	1.73	8.32	0.89	8.3	1.58	8.57	3.97	8.4	1.59	8.7	1.41	10.08	1.56	8.06	1.38	9.42	2.45	8.61	1.84	9.55	1.38
Fisuc_1056	9	UBA/THIF-type NAD/FAD binding protein	6.53	0.47	7.2	7.21	2.99	6.33	1.74	6.35	2.04	6.68	0.71	6.17	2.22	6.12	1.7	6.49	1.3	6.4	6.54	6.21	0.31	7.64	5.43	6.06	2.04	6.69	1.08	6.26	1.52	6.8	3.33
Fisuc_1057	9	hypothetical protein	5.71	0.3	5.25	5.64	3.55	5.47	2.1	5.72	2.87	5.82	2.43	5.52	3.02	5.49	3.15	5.62	0.84	5.54	2.96	5.49	0.99	6.39	2.95	5.35	3.3	6.05	1.27	5.78	1.76	6.02	2.25
Fisuc_1058	1	hypothetical protein	4.84	0.34	7.02	4.94	3.66	4.85	3.63	4.65	5.45	4.9	1.32	5.32	3.73	5.17	3.04	5.28	7.31	4.72	4.84	4.67	3	4.28	6.02	5.25	3.32	4.51	1.3	4.58	1.37	4.74	1.25
Fisuc_1059	6	hypothetical protein	6.51	0.28	4.3	6.49	1.2	6.63	1.47	6.64	0.78	6.81	1.53	7.03	2.2	6.83	2.15	6.32	1.88	6.34	0.55	6.41	2.26	6.31	0.51	6.42	3.19	6.1	2.17	6.33	1.69	6.35	5.93
Fisuc_1060	4	hypothetical protein	4.53	0.31	6.84	4.57	4.44	4.72	3.14	4.83	2.39	4.96	1.77	4.98	3.17	4.76	4.27	4.47	1.69	4.28	5.4	4.22	2.94	4.23	0.4	4.56	3.64	4.23	3.01	4.24	1.7	4.32	7.41
Fisuc_1061	3	AAA ATPase central domain protein	4.18	0.43	10.29	4.15	4.81	3.92	6.64	3.75	5.36	4.82	1.49	4.2	9.17	4.18	5.39	4.97	9.09	3.95	3.83	4.04	3.28	3.6	3.65	4.78	2.82	4.01	3.35	4.43	6.64	3.92	9.21
Fisuc_1062	6	hypothetical protein	7.78	0.37	4.76	7.44	2.71	7.32	0.49	7.83	1.24	8.14	0.41	7.74	2.01	8.16	1.84	8.02	1.27	7.46	0.65	7.54	1.09	7.81	0.16	8.55	3.43	7.62	0.78	8.04	1.63	7.31	0.65
Fisuc_1063	6	hypothetical protein	7.32	0.38	5.19	6.98	0.65	6.94	0.64	7.35	1.15	7.22	0.7	7.29	1.58	7.7	0.88	7.69	2.9	6.95	0.22	7.08	0.19	7.23	1.04	8.25	3.2	7.2	1.94	7.71	0.73	7.01	1.04
Fisuc_1064	6	hypothetical protein	8.18	0.43	5.26	7.77	0.85	7.71	1.32	8.27	1.4	8.21	0.29	8.31	2.44	8.6	2.57	8.67	3.5	7.83	1.05	7.81	0.81	8.2	0.86	9.02	3.93	8.03	1.27	8.61	1.74	7.68	2.69
Fisuc_1065	6	hypothetical protein	4.12	0.43	10.44	3.8	7.71	3.57	2.71	4.14	3.5	4	4.57	4.21	6.81	4.62	2.86	4.59	3.01	3.78	6.22	3.77	4.81	4.05	1.28	4.98	8.85	3.86	1.04	4.54	3.56	3.86	4.57
Fisuc_1066	6	hypothetical protein	8.62	0.58	6.73	7.93	0.36	7.89	1.08	8.53	0.67	8.41	0.45	8.53	2.03	8.86	1.83	8.94	4.38	7.96	0.62	8.2	0.4	8.52	0.54	9.57	2.23	8.65	1.57	9.78	4	9.02	3.28
Fisuc_1067	4	conserved hypothetical ATPase	6.2	0.4	6.45	6.18	1.5	6.02	2.47	6.09	2.14	7.44	2.39	6.29	2.61	6.25	1.81	6.33	4.03	6.15	0.49	5.85	2.14	5.84	2.28	6.17	3.82	6.17	2.01	6.08	2.41	5.99	0.67
Fisuc_1068	4	filamentation induced by cAMP protein Fic	5.36	0.52	9.7	5.45	1.01	4.99	6.27	4.71	3.14	6.76	1.2	5.61	2.19	5.34	3.05	5.88	1.1	5.21	3.39	5.23	5.63	4.67	5.57	5.5	2.21	5.15	2.65	5.36	2.45	5.34	3.09
Fisuc_1069	1	phospholipase D/Transphosphatidylase	5.47	0.2	3.66	5.42	3.19	5.28	0.66	5.45	3.55	5.9	0.65	5.5	2.93	5.35	2.4	5.44	1.91	5.33	2.89	5.45	0.37	5.55	2.11	5.31	3.71	5.55	1.82	5.35	2.91	5.67	4.32
Fisuc_1070	7	hypothetical protein	6.32	0.77	12.18	6.44	3	5.73	2.59	5.84	2.68	8.74	2.02	6.79	2.69	6.33	5.35	6.23	9.65	5.9	1.82	5.93	3.11	5.92	0.36	6.56	3.92	5.83	2.5	6.09	3.21	6.08	3.42
Fisuc_1071	9	O-acetylhomoserine sulfhydrylase (EC 2.5.1.49)	12.2	0.7	5.74	12.82	1.75	12.1	0.72	11.82	0.14	12.39	1.6	11.89	1.01	11.56	0.48	12.27	1.61	11.46	2.99	11.9	2.73	13.53	1.58	11.02	0.29	13.05	1.25	12.09	1.6	12.94	1.85
Fisuc_1072	9	cysteine synthase A	11.96	0.54	4.52	12.49	1.98	12.04	0.68	11.58	0.94	12.19	1.79	11.89	0.86	11.4	0.91	11.97	1.14	11.61	5.28	11.71	0.69	13.15	2.64	11.28	1.25	12.19	1.65	11.49	0.35	12.44	1.2
Fisuc_1073	3	tRNA (5-methylaminomethyl-2-thiouridylate)-methyltransferase	8.54	0.4	4.68	8.19	2.79	8.62	2.29	8.31	1.6	8.27	4.39	8.84	2.24	8.22	1.7	8.78	1.48	8.41	8	8.27	0.34	9.3	3.37	8.4	3.17	8.71	2.24	8.32	2.06	9.01	1.01
Fisuc_1074	7	hypothetical protein	8.07	0.71	8.8	9.29	2.01	8	1.47	8.13	1.36	9.7	1.11	8.4	0.95	8.39	1.09	8.07	2.39	7.17	3.87	7.51	0.94	7.79	2.03	7.76	1.96	7.55	3.04	7.36	2.6	7.84	3.8
Fisuc_1075	9	Mo-nitrogenase iron protein subunit NifH (EC 1.18.6.1)	8.51	1.16	13.63	9.37	5.5	8.34	1.4	8.72	1.02	8.86	3.9	7.92	1.55	8.28	2.44	7.57	13.18	7.35	5	7.75	2.35	10.28	4.49	6.6	0.5	10.18	3.08	7.56	2.89	10.07	3.5
Fisuc_1076	9	Radical SAM domain protein	7.96	1.34	16.83	8.55	6.8	7.66	1.54	8.22	1.05	8.09	6.01	7.17	2.75	7.79	1.76	6.88	13.45	6.69	6.02	7.07	2.83	10.05	6.03	5.86	2.56	10.12	3.08	7.03	2.99	9.93	4.2
Fisuc_1077	9	Nitrogenase	7.66	1.13	14.75	8.04	6.76	7.39	1.87	8.2	1.8	7.73	5.59	7.06	2.01	7.72	2.5	6.62	10.18	6.8	11.1	7.06	2.4	9.46	8.12	5.91	0.64	9.13	4.17	6.47	0.87	9.28	6.17
Fisuc_1078	9	oxidoreductase/nitrogenase component 1	6.71	0.97	14.46	6.71	9.63	6.69	1.6	7.91	3.07	6.34	8.99	6.34	2.73	7.44	1.84	5.3	10.41	6.33	16.16	6.5	1.93	8.17	7.34	5.38	3.91	6.59	9.9	5.69	4.03	8.05	6.55
Fisuc_1079	3	cystathionine gamma-lyase (EC 4.4.1.1)	9.63	0.5	5.19	8.99	1.9	9.77	2.04	9.7	2.56	9.5	1.92	10.04	1.05	9.69	2.6	9.49	0.55	9.13	2.85	9.31	2.58	10.07	2.08	9.31	2.74	10.34	2.46	8.99	0.6	10.48	2.57
Fisuc_1080	3	cystathionine beta-synthase (acetylserine-dependent) (EC 4.2.1.-)	6.96	0.45	6.47	6.49	2.44	7.29	4.2	6.74	1.83	7.03	1.85	7.63	2.74	6.75	2.23	7.04	1.45	6.8	10.77	6.67	0.8	7.07	4.36	6.76	6.48	7.35	1.78	6.34	1.91	7.56	3.86
Fisuc_1081	3	methyltransferase	5.8	0.43	7.41	5.17	1.55	6.05	1.84	5.8	3.86	5.86	5.02	6.31	5.51	5.75	2.31	5.58	3.46	5.88	12.17	5.53	2.82	5.83	2.09	5.36	10.51	6.26	2.94	5.43	1.41	6.33	2.48
Fisuc_1082	9	binding-protein-dependent transport systems inner membrane component	4.46	1.21	27.13	4.7	6.15	4.37	3.31	7.13	2.53	4.29	13.7	4.34	13.07	6.78	4.35	3.17	7.51	3.8	18.63	4.4	1.22	4.92	3.59	3.35	6.18	3.43	10.32	3.14	4.96	4.15	2.83
Fisuc_1083	9	ABC transporter related protein	5.2	1.25	24.04	5.79	7.55	5.22	3.21	7.79	2.03	5.48	10.65	4.99	1.71	7.4	1.96	3.65	1.83	4.73	16.15	4.98	4.54	5.75	9.89	3.84	2.85	4.15	8.96	3.75	4.9	4.7	6.99
Fisuc_1084	9	Substrate-binding region of ABC-type glycine betaine transport system	5.93	1.28	21.59	6.42	7.8	5.95	1.24	8.57	2.26	5.9	4.71	5.6	1.48	8.19	1.68	4.33	5.1	5.29	17.31	5.57	2.62	6.92	9.36	4.54	6.02	5.08	4.4	4.47	2.13	5.63	7.64
Fisuc_1085	9	hypothetical protein	6.79	1.34	19.73	7.02	5.65	6.72	0.38	9.4	1.2	6.5	3.31	6.17	2.43	8.99	1.85	5.41	5.15	6.05	13.57	6.48	0.99	8.47	6.87	4.99	3.02	6.4	5.11	5.14	1.29	6.92	3.18
Fisuc_1086	9	Nitrogenase	7.33	0.84	11.46	7.27	4.53	7.26	0.43	8.77	1.87	7.11	3.35	7.11	2.31	8.65	1.59	6.13	1.81	7.05	6.79	7.23	1.06	8.38	3.38	6.22	0.82	6.79	3.7	6.35	0.49	7.83	5.81
Fisuc_1087	9	Nitrogenase	7.56	0.92	12.17	7.82	5.81	7.45	2.24	8.57	1.47	7.51	4.16	7.05	2.23	8.18	1.4	6.39	7.99	6.85	7.96	7.22	1.17	9.11	6.62	6.18	2.75	8.09	4.67	6.44	1.09	8.62	4.51
Fisuc_1088	9	nitrogenase iron protein	7.5	1.13	15.07	7.76	7.71	7.32	2.02	8.24	1.26	7.41	6.45	6.78	3.36	7.75	1.24	6.23	11.79	6.31	4.93	6.84	3.61	9.28	4.61	5.77	3.65	9.07	3.81	6.66	3.46	9.12	2.91
Fisuc_1089	9	Dinitrogenase iron-molybdenum cofactor biosynthesis protein	7.57	1.28	16.91	7.69	6.83	7.13	1.85	8.2	0.46	7.39	5.81	6.67	3.06	7.81	1.67	6.65	11.96	6.24	5.89	6.74	3.38	9.82	4.22	5.64	0.22	9.55	3.61	6.81	5.84	9.27	4.37
Fisuc_1090	9	GCN5-related N-acetyltransferase	7.02	1.22	17.38	7.04	7.7	6.63	2.23	7.67	1.25	6.8	5.55	6.24	3.11	7.23	3.7	6.28	14.94	5.68	8.49	6.33	2.34	9.21	5.02	5.18	2.17	8.78	3.34	6.23	5.15	8.71	3.84
Fisuc_1091	9	Pyridoxal-5'-phosphate-dependent protein beta subunit	7.01	1.15	16.41	6.84	8.11	6.67	2.01	7.8	3.35	6.72	4.34	6.35	2.16	7.48	2.23	6.17	13.27	5.96	10.07	6.53	1.81	9.08	7.12	5.3	0.59	8.49	4.15	5.88	1.25	8.55	5.95
Fisuc_1092	9	hypothetical protein	2.4	0.91	37.92	1.93	1.69	1.94	4.23	4.2	3.37	1.75	5.89	2	10.09	3.72	6.53	1.94	2.36	1.8	7.04	1.73	4.06	3.91	14.28	1.73	5.02	2.2	12.11	1.7	1.43	2.96	7.5
Fisuc_1093	9	ABC-type nitrate/sulfonate/bicarbonate transport systems periplasmic components-like protein	1.98	0.76	38.38	1.59	13.12	1.8	13.88	3.63	7.65	1.46	5.92	1.57	1.21	2.86	12.05	1.67	9.76	1.55	18.87	1.49	6.16	3.18	26.37	1.44	5.05	1.71	7.81	1.52	13.99	2.18	26.51
Fisuc_1094	9	ABC-type nitrate/sulfonate/bicarbonate transport systems periplasmic components-like protein	7.48	1.16	15.51	7.92	5.85	6.86	2.34	8.36	1.83	7.17	4.58	6.58	4.62	7.83	1.61	6.84	8.83	6.25	5.44	6.78	4.02	9.74	4.08	5.66	1.55	8.54	4.82	6.91	2.9	9.08	4.88
Fisuc_1095	9	cysteine synthase (EC 2.5.1.47)	6.74	0.96	14.24	7.02	6.07	6.5	1.55	7.99	1.99	6.7	5.18	6.3	5.07	7.51	2.46	6.18	6.97	5.9	10.93	6.27	0.95	8.58	8.1	5.39	2.69	6.77	4.25	5.51	3.33	7.62	6.67
Fisuc_1096	9	binding-protein-dependent transport systems inner membrane component	3.09	0.71	22.98	3.25	13.06	2.87	3.22	4.19	3.13	3.19	10.84	2.87	9.12	3.98	3.06	2.62	8.7	2.61	17.21	2.67	3.08	4.24	21.49	2.31	3.52	2.84	16.27	2.36	4.42	3.15	19.99
Fisuc_1097	9	ABC transporter related protein	2.82	0.65	23.05	2.87	2.98	2.61	5.49	4.24	2.92	2.63	12.32	2.51	5.6	3.92	3.99	2.46	9.27	2.7	19.83	2.76	5.07	3.48	11.75	2.26	5.74	2.22	8.47	2.23	8.71	2.52	9.66
Fisuc_1098	9	aminotransferase class I and II	9.62	0.93	9.67	10.82	3.45	9.53	1.99	9.87	0.1	10.57	2.09	9.19	2.19	9.6	1.45	9.34	5.42	8.6	3.8	8.91	2.74	11.15	1.8	7.97	2.39	10.34	2.98	8.67	2.13	10.05	3.48
Fisuc_1099	9	transcriptional regulator, LysR family	10.25	0.29	2.83	10.36	2.13	10.3	0.71	10.23	0.69	10.49	0.79	10.28	0.58	10.1	0.53	9.91	0.87	10	1.04	10.2	0.29	10.76	1.73	9.75	1.1	10.54	0.84	9.96	0.46	10.51	1.29
Fisuc_1100	9	hypothetical protein	6.5	1.08	16.62	7.13	9.65	6.34	3.23	7.02	0.97	6.75	6.7	5.88	2	6.6	3.91	6.09	18.86	5.32	7.76	5.83	5.73	8.56	3.85	4.88	3.47	7.73	4.76	5.22	6.34	7.49	3.9
Fisuc_1101	9	protein of unknown function DUF214	7.46	1.01	13.54	8.35	7.45	7.21	2.87	7.85	1.61	8.08	5.8	6.86	2.75	7.57	1.67	6.91	13.83	6.53	6.81	6.88	4.58	9.56	4.71	5.92	1.88	8.36	3.2	6.3	0.74	7.86	6.78
Fisuc_1102	9	ABC transporter related protein	5.77	0.77	13.34	6.57	10.2	5.44	1.59	6.67	3.53	6.37	5.93	5.37	2.61	6.29	2.35	4.99	5.16	5.57	11.67	5.43	5.88	7.05	11.89	4.9	7.07	5.54	6.6	4.79	2.05	5.53	8.58
Fisuc_1103	1	ribosomal L11 methyltransferase	9.7	0.13	1.34	9.97	0.71	9.7	0.39	9.61	0.61	9.78	0.52	9.66	0.46	9.58	0.88	9.68	0.18	9.69	0.61	9.66	0.47	9.52	1.64	9.73	0.86	9.82	0.15	9.57	0.2	9.76	0.78
Fisuc_1104	1	filamentation induced by cAMP protein Fic	5.68	0.23	4.05	5.82	1.35	5.67	3.63	5.99	2.21	5.61	4.47	5.61	2.39	5.72	2.14	5.67	0.41	5.79	1.03	5.8	1.11	5.93	0.09	5.56	3.79	5.66	0.74	5.25	6.16	5.43	2.21
Fisuc_1105	1	hypothetical protein	3.73	0.36	9.65	4.41	4.42	3.52	5.34	3.72	5.78	4.32	2.4	3.67	14.17	3.77	5.88	3.37	7.35	3.63	4.07	3.45	2.59	3.53	3.21	3.6	4.93	3.91	3.06	3.67	9.7	3.46	6.3
Fisuc_1106	1	putative transcriptional regulator	6.48	0.34	5.25	6.91	2.02	6.41	4.65	6.12	3.07	6.64	1.17	6.89	5.18	6.63	3.78	6.79	6.49	6.52	2.92	6.21	2.69	5.97	1.79	6.64	2.22	6.59	0.14	6.08	3.01	6.4	4.6
Fisuc_1107	1	glucokinase (EC 2.7.1.2)	10.7	0.12	1.12	10.73	0.46	10.67	0.85	10.55	0.62	10.74	0.34	10.77	0.8	10.62	0.82	10.7	1.05	10.71	0.75	10.68	0.35	10.84	0.63	10.67	0.58	10.89	0.92	10.48	0.43	10.77	0.8
Fisuc_1108	1	phospholipid/glycerol acyltransferase	7.87	0.15	1.91	7.69	0.95	7.9	1.36	7.87	0.41	7.87	1.96	7.9	0.19	7.9	1.64	7.72	3.59	7.75	1.17	7.91	0.37	7.98	0.7	8.03	1.5	7.65	1.94	7.93	1.76	7.97	2.57
Fisuc_1109	1	VacB and RNase II family 3'-5' exoribonuclease	10.23	0.28	2.74	10.67	0.32	10.39	0.34	10.21	0.49	10.56	0.24	10.42	0.53	10.23	0.06	10.31	1.96	10.27	0.95	10.11	0.68	10.29	0.76	10.35	0.91	9.71	1.82	10	0.78	9.75	1.35
Fisuc_1110	1	hypothetical protein	8.09	0.38	4.7	8.7	0.25	8.31	0.65	8.1	1	8.67	0.22	8.39	0.65	8.14	1.88	8.24	0.4	8.08	1.91	7.81	0.94	8.06	0.18	8.14	1.26	7.6	1.43	7.66	0.49	7.39	0.58
Fisuc_1111	4	hypothetical protein	8.47	0.43	5.08	7.68	1.23	8.23	0.26	7.99	0.56	9.23	0.85	9.04	1.46	8.89	2.64	8.9	1.8	8.25	1.92	8.46	3.73	8.4	2.01	8.4	1.37	8.35	1.15	8.33	0.05	8.52	3.72
Fisuc_1112	1	Phosphoglycerate mutase	7.53	0.42	5.58	7.7	1.09	7.86	0.53	7.71	0.95	7.75	1.87	7.92	0.49	7.73	0.73	7.94	0.3	7.5	0.28	7.52	0.29	7.44	0.6	7.98	0.53	7.05	0.3	6.58	1.59	6.92	0.98
Fisuc_1113	1	16S rRNA m(7)G-527 methyltransferase (EC 2.1.1.170)	7.81	0.21	2.69	7.83	0.29	7.86	1.24	7.84	0.28	7.61	1.25	7.66	2.14	7.61	1.46	7.59	0.85	7.73	2.03	7.9	0.07	7.86	0.85	7.57	1.64	8.21	0.15	7.94	1.94	8.11	1.41
Fisuc_1114	6	hypothetical protein	2.9	0.51	17.59	2.77	4.12	2.9	3.54	2.98	8.27	3.54	0.57	3.55	10.47	3.27	3.55	3.78	0.08	2.64	6.13	2.76	12.24	2.15	3.73	3.34	7.31	2.3	0.92	2.51	8.38	2.41	7.32
Fisuc_1115	6	hypothetical protein	7.82	0.53	6.78	7.71	0.97	8.44	2.05	8.37	0.96	7.94	0.31	8.8	1.68	8.57	0.03	7.58	1.94	7.42	0.17	7.6	0.67	7.18	0.16	7.86	1.16	7.13	1.29	7.42	0.93	7.42	1.3
Fisuc_1116	6	protein of unknown function DUF208	7.35	0.48	6.53	7.25	2.07	7.76	1.66	7.75	1.36	7.58	0.53	8.31	1.78	7.92	1.53	7.3	3.3	7.1	0.87	7.02	1.49	6.79	1.37	7.39	0.9	6.66	0.42	7.25	0.66	6.82	0.88
Fisuc_1117	6	hypothetical protein	7.59	0.38	5.01	7.3	3.24	7.62	2.06	7.6	2.02	7.79	1.53	8.38	2.75	8.01	1.94	7.81	3.72	7.19	0.75	7.47	0.42	7.28	0.6	7.81	1.17	6.96	1.3	7.7	2.07	7.37	2.3
Fisuc_1118	1	Radical SAM domain protein	8.92	0.14	1.57	8.9	0.42	8.95	0.3	9.01	0.48	8.79	0.94	9.15	0.93	9.03	0.62	9.02	1.29	8.92	0.51	8.9	1	8.82	0.61	9.04	0.86	8.81	0.67	8.89	0.99	8.65	0.52
Fisuc_1119	1	Na+/solute symporter	6.56	0.22	3.35	6.23	5.42	6.59	1.88	6.65	0.79	6.72	0.52	6.74	1.31	6.7	0.34	6.56	3.39	6.45	1.51	6.44	0.72	6.24	2.03	6.75	2.97	6.55	0.77	6.82	1.37	6.44	2.13
Fisuc_1120	8	glutamine synthetase catalytic region	8.73	0.43	4.93	8.65	0.33	8.97	0.49	8.78	0.9	9.55	1.27	8.83	0.28	8.7	0.86	8.13	2.14	8.6	1.75	8.26	0.57	8.2	0.64	8.1	0.71	9.22	2.91	8.78	1.21	9.23	0.9
Fisuc_1121	4	sigma54 specific transcriptional regulator, Fis family	6.42	0.24	3.74	6.65	1	6.47	1.41	6.41	1.83	6.85	1.44	6.58	4.97	6.53	1.57	6.4	4.48	6.28	2.65	6.12	0.9	6.28	1.32	6.18	3.07	6.56	1.46	6.17	0.12	6.38	1.34
Fisuc_1122	8	hypothetical protein	6.3	0.56	8.89	5.99	3.47	5.67	1.82	5.77	2.82	7.83	1.08	6.33	2.26	6.27	3.3	6.48	0.2	6.03	3.37	5.86	1.04	5.77	3.89	6.46	2.35	6.66	2.5	6.4	2.16	6.7	2.16
Fisuc_1123	1	ID=646560074,locus_tag=Fisuc_1123	9.49	0.17	1.79	9.55	0.54	9.26	0.55	9.33	0.45	9.83	0.61	9.27	1.62	9.34	0.61	9.71	1.13	9.49	0.14	9.49	0.32	9.64	0.69	9.59	0.1	9.47	1.38	9.48	0.96	9.51	0.92
Fisuc_1124	1	protein of unknown function DUF6 transmembrane	5.93	0.18	3.04	5.96	2.73	5.83	2.32	5.9	1.32	5.72	3.07	5.82	1.33	5.87	2.35	5.74	1.34	5.96	3.61	5.94	1.52	5.81	0.67	6.04	3.16	6.23	1.29	5.97	2.98	6.13	0.49
Fisuc_1125	1	hypothetical protein	6.71	0.25	3.73	6.26	1.93	6.57	1.89	7.04	0.85	6.65	0.54	6.82	1.13	7.1	2.56	6.66	1.73	6.67	2.22	6.99	1.16	6.59	2.57	6.7	1	6.38	2.09	6.77	1.33	6.72	1.02
Fisuc_1126	3	O-acetylhomoserine/O-acetylserine sulfhydrylase	9.26	0.39	4.21	9.6	1.7	9.34	0.69	8.74	1.33	9.58	1.27	9.3	0.57	8.86	0.9	9.08	0.03	8.83	2.17	9.15	0.78	9.05	0.38	8.81	0.63	9.86	0.25	9.44	0.66	9.94	0.45
Fisuc_1127	3	Bile acid:sodium symporter	8.17	0.27	3.3	8.17	1.56	8.27	1.2	8.13	0.63	8.04	1.81	8.08	0.49	7.96	0.53	7.59	4.42	7.87	2.07	8.12	0.74	8.24	0.43	8.15	0.89	8.49	1.62	8.49	1.34	8.65	0.84
Fisuc_1128	3	hypothetical protein	3.59	0.33	9.19	3.42	2.08	3.23	5.73	3.33	4.15	3.85	6.17	3.61	2.62	3.57	2.28	3.93	0.31	3.55	4.55	3.61	6.25	3.02	6.51	4.1	3.84	3.96	9.05	3.74	6.43	3.51	8.01
Fisuc_1129	3	hypothetical protein	5.01	0.43	8.58	5.09	3.26	4.67	5.31	4.75	2.51	5.26	2.27	5.06	0.64	4.91	3.15	4.92	6.93	4.77	5.78	4.77	4.89	4.11	2.16	5.23	0.4	5.58	7.44	5.42	3.22	5.56	4.38
Fisuc_1130	3	hypothetical protein	7.3	0.47	6.44	7.48	2.37	6.96	1.06	7	0.46	7.62	0.78	7.33	0.64	7.3	1.84	7.26	1.74	7.26	0.56	6.97	1.13	6.09	1.44	7.57	0.19	7.87	7.51	7.63	0.63	7.83	1.5
Fisuc_1131	3	hypothetical protein	6.85	0.45	6.57	6.98	0.63	6.66	0.37	6.46	1.93	7.05	1	7	2.37	6.85	0.96	6.76	3.46	6.68	1.66	6.46	0.95	5.85	2.98	6.92	2.67	7.42	5.22	7.09	1.65	7.62	1.72
Fisuc_1132	8	hypothetical protein	8.93	0.46	5.15	9.61	2.43	8.89	1.14	8.81	1.62	9.75	0.75	9.07	0.68	8.9	1.06	8.48	0.18	8.69	0.59	8.43	0.53	8.16	0.53	8.57	0.92	9.33	2.38	8.85	1.31	9.38	1.28
Fisuc_1133	8	YidE/YbjL duplication	12.89	0.6	4.65	13.79	0.32	12.36	0.22	12.39	0.05	13.7	0.83	12.28	0.94	12.38	0.82	12.28	3.3	12.88	0.65	12.65	0.17	12.37	0.25	12.6	1.4	13.49	2.43	13.37	1.04	13.7	0.52
Fisuc_1134	4	hypothetical protein	6.31	0.37	5.86	6.57	1.28	6.2	0.76	6.18	0.9	7.1	2.82	6.42	4.65	6.52	3	6.45	5.73	6.37	2.16	6.18	1.92	6.05	2.66	6.56	1.87	5.56	1.28	6.17	2.87	6.07	2.2
Fisuc_1135	4	transcriptional regulator, MerR family	4.87	0.38	7.8	5.08	2.16	4.91	1.47	4.93	3.33	5.59	1.59	5.2	1.86	5.2	2.28	5.15	1.46	4.63	3.03	4.71	4.84	4.4	2.07	4.96	2.32	4.12	5.12	4.62	1.95	4.72	1.72
Fisuc_1136	1	NUDIX hydrolase	5.98	0.18	3.01	6.08	2.44	5.88	3.41	6.04	1.41	6.04	1.04	5.88	3.08	5.94	1.87	5.91	2.61	5.66	1.59	5.84	0.19	5.95	1.62	5.94	1.99	6.13	1.43	6.24	1.2	6.23	0.94
Fisuc_1137	6	Patatin	6.91	0.64	9.26	6.27	1.3	6.92	5.21	6.92	1.67	6.88	2.46	8.09	7.39	7.74	3.36	7.52	6.92	7.27	2.64	7.23	0.51	6.65	1.24	6.84	4.86	5.79	2.92	6.57	3.51	6.27	4.59
Fisuc_1138	6	hypothetical protein, TIGR02147	7.53	0.45	5.98	7.1	1.69	7.35	1.45	7.24	1.67	7.49	2.19	8.2	4.47	7.86	2.7	8.33	3.81	7.42	1.41	7.77	1.36	7.13	0.69	8.2	4.16	6.97	0.88	7.46	1.69	7.18	2.23
Fisuc_1139	1	hypothetical protein	9.39	0.24	2.56	9.32	0.12	9.35	1.03	9.23	0.07	9.77	0.36	9.65	1.19	9.46	0.65	9.69	2.9	9.34	0.86	9.4	0.62	9.29	0.5	9.76	1.43	9.04	1.33	9.14	0.67	9.17	0.74
Fisuc_1140	1	putative methyltransferase	6.47	0.24	3.71	6.52	3.63	6.48	1.35	6.37	1.47	6.52	2.26	6.91	1.95	6.71	3.74	6.83	4.37	6.38	2.62	6.34	1.27	6.34	1.9	6.47	3.23	6.38	1.69	6.32	2.7	6.11	0.79
Fisuc_1141	1	hypothetical protein	10.22	0.24	2.35	10.13	0.35	10.05	2.25	10.08	1.55	10.32	1.17	10.51	2.4	10.23	1.02	10.51	0.89	10.2	1.46	10.34	0.76	10.14	0.5	10.71	1.79	9.93	1.85	10.05	0.17	10.04	0.6
Fisuc_1142	1	hypothetical protein	8.96	0.23	2.57	8.84	1.29	8.86	1.13	8.94	0.32	8.95	1.23	9.05	0.31	9.07	0.51	9.18	3.53	8.77	1.02	9.04	0.21	9.07	0.34	9.4	1.84	8.47	2.19	8.94	0.36	8.86	1.42
Fisuc_1143	2	phosphoribosyl-ATP pyrophosphatase (EC 3.6.1.31)	7.23	0.21	2.9	7.31	1.06	7.53	0.7	7.3	1.27	7.3	1.42	7.34	1.34	7.04	2.08	7.04	1.08	7.2	1.26	7.24	1.72	7.31	1.32	6.96	1.04	7.52	0.41	6.89	0.31	7.12	3.23
Fisuc_1144	1	ATP phosphoribosyltransferase (homohexameric) (EC 2.4.2.17)	9.8	0.18	1.84	10.09	0.69	9.99	0.44	9.78	0.14	9.84	0.25	9.82	1.11	9.62	0.73	9.61	2.05	9.88	0.2	9.83	0.3	9.8	0.18	9.59	1.14	10.03	0.58	9.47	0.7	9.8	0.86
Fisuc_1145	1	diguanylate phosphodiesterase	8.69	0.17	1.96	8.77	0.82	8.72	2.41	8.65	1.02	8.57	1.03	8.66	0.26	8.49	0.19	8.77	1.64	9	0.89	8.74	0.28	8.82	0.52	8.67	1.2	8.87	0.81	8.4	0.8	8.62	0.97
Fisuc_1146	1	DNA replication and repair protein RecR	5.8	0.25	4.31	6.25	3.36	5.9	2.19	5.9	1.17	5.79	2.1	5.65	3.05	5.75	2.12	5.87	4.72	5.97	1.98	5.75	0.41	5.75	1.13	5.62	5.03	5.89	5.01	5.55	0.7	5.56	8.05
Fisuc_1147	1	ribosome biogenesis GTP-binding protein YsxC	7.61	0.17	2.23	7.92	0.72	7.68	1.62	7.63	1.09	7.78	1.15	7.79	0.73	7.71	0.65	7.63	0.28	7.53	1.79	7.48	0.47	7.58	1.15	7.58	1.14	7.48	2.06	7.35	1.98	7.47	0.27
Fisuc_1148	1	protein of unknown function DUF140	7.57	0.13	1.72	7.49	0.45	7.62	1.37	7.7	0.96	7.41	2.11	7.52	0.63	7.58	1	7.56	0.1	7.54	1.34	7.62	0.41	7.77	0.41	7.7	1.96	7.55	0.91	7.51	0.98	7.39	0.92
Fisuc_1149	1	ABC transporter related protein	6.86	0.2	2.92	7.32	0.47	6.79	2.07	6.92	2.09	7.07	0.62	6.7	1.17	6.78	0.79	6.85	0.99	6.92	1.52	6.89	1.81	7.01	1.15	6.73	2.2	6.81	1.29	6.57	0.62	6.66	0.83
Fisuc_1150	1	dihydroorotase (EC 3.5.2.3)	7.03	0.24	3.41	7.49	0.34	7	0.88	7.15	2.26	7.27	0.43	6.6	0.8	6.95	1.81	6.99	1.36	6.95	0.35	6.9	0.84	7.19	0.48	6.93	3.11	7.19	3.09	6.79	3.31	6.95	1.81
Fisuc_1151	1	OmpA/MotB domain protein	10.06	0.3	2.98	9.65	1.21	9.98	1.12	10.05	0.51	9.87	1.57	9.87	0.1	10.05	0.2	10.1	3.17	10.04	1.11	10.24	0.16	10.67	0.06	10.32	1.57	9.58	3.81	10.22	2.65	10.17	0.77
Fisuc_1152	1	Protein of unknown function DUF2263	6.08	0.28	4.61	5.73	1.77	6.07	1.17	6.12	3.26	6.07	0.99	6.3	2.13	6.21	0.16	6.5	3.27	6.27	4.45	6.41	0.95	5.85	1.8	6.36	0.49	5.65	2.64	5.94	2.32	5.82	0.63
Fisuc_1153	7	DnaB helicase domain protein	5.3	0.82	15.47	5.8	2.63	4.62	0.71	4.7	3.3	7.57	0.41	5.81	0.79	5.6	3.72	5.98	5.32	5.13	0.92	4.91	5.82	4.48	2.96	5.43	1.39	4.65	2.73	5	6.92	4.79	6.54
Fisuc_1154	7	hypothetical protein	3.82	0.67	17.54	4.02	7.32	3.17	10.97	3.46	5.88	5.79	3.22	3.9	12.34	3.85	3.41	4.31	5.54	3.68	2.48	3.38	3.67	3.11	7.04	3.89	4.73	3.73	4.02	3.84	1.92	3.58	2.03
Fisuc_1155	7	ATPase associated with various cellular activities AAA_5	4.39	0.77	17.54	4.86	2.33	3.76	7.31	3.76	4.2	6.56	1.32	4.87	6.34	4.43	9.36	4.99	10.08	4.18	4.54	3.9	5.9	3.66	3.97	4.42	7.25	4.05	5.19	4.12	2.39	4.09	6.83
Fisuc_1156	4	hypothetical protein	4.55	0.52	11.43	4.58	3.58	4.2	6.38	4.02	3.44	6.05	4.51	4.65	2.04	4.5	6.87	5.17	6.48	4.44	5.66	4.36	1.99	4.24	4.09	4.56	0.87	4.37	2.41	4.4	2.38	4.41	8.59
Fisuc_1157	1	hypothetical protein	5.92	0.2	3.38	6.01	1.47	5.8	2.29	5.89	1.47	5.76	3.45	5.73	4.51	5.94	2.07	5.98	1	5.77	2.96	5.98	0.78	6.31	0.64	6.01	2.65	5.93	5.66	5.92	2.53	5.9	2.21
Fisuc_1158	2	metal-dependent phosphohydrolase HD sub domain protein	7.47	0.2	2.68	7.24	1.74	7.41	1.99	7.6	0.78	7.25	1.97	7.26	2.81	7.4	1.11	7.28	1	7.4	2.23	7.61	0.56	7.83	0.36	7.47	1.16	7.48	2.91	7.64	1.38	7.62	1.59
Fisuc_1159	3	leucyl-tRNA synthetase (EC 6.1.1.4)	10.52	0.21	2	10.41	0.51	10.67	0.29	10.52	0.3	10.2	0.68	10.47	0.74	10.37	1.05	10.21	2.76	10.77	0.73	10.57	0.19	10.56	0.98	10.39	1.24	10.94	0.62	10.49	0.54	10.63	1.28
Fisuc_1160	5	hypothetical protein	7.21	0.56	7.77	6.47	1.6	7.11	0.92	7.23	0.64	6.74	1.15	7.46	3.12	7.5	0.48	6.59	1.97	7.73	3.82	7.43	1.72	6.82	2.09	6.54	2.05	6.9	3.68	8.4	0.4	7.82	1.1
Fisuc_1161	5	hypothetical protein	7.32	0.64	8.74	6.74	2.73	7.31	0.5	7.38	0.68	7.48	1.81	8.28	4.25	7.85	2.84	6.74	5	7.53	3.36	7.35	0.64	6.47	3.84	6.59	1	6.43	2.09	8.4	0.13	7.74	2.4
Fisuc_1162	10	hypothetical protein	14.8	1.05	7.09	14.51	0.14	14.58	0.08	14.61	0.3	15.88	0.29	15.83	1.01	15.64	1.62	13.74	4.01	14.17	0.82	14.11	0.18	13.42	1.13	14.22	0.84	13.31	1.4	16.65	0.5	16.13	1.15
Fisuc_1163	2	hypothetical protein	9.21	0.29	3.15	8.63	1.88	9.39	0.99	9.39	0.43	8.87	0.5	9.38	1.31	9.43	0.47	8.84	0.33	8.91	2.64	9.31	0.3	9.18	0.76	9.21	0.96	9.19	0.14	9.55	0.67	9.56	1.33
Fisuc_1164	2	Spermine synthase	7.29	0.31	4.25	6.71	2.69	7.39	0.78	7.45	1.32	6.66	0.3	7.27	1.22	7.4	0.52	7.14	0.1	7.42	1.39	7.29	0.62	7.61	0.66	7.52	0.88	7.21	6.62	7.52	1.53	7.4	0.69
Fisuc_1165	2	methionine synthase (B12-dependent) (EC 2.1.1.13)	9.47	0.33	3.48	9.36	2.12	9.81	1.1	9.37	1.07	9.16	1	9.58	0.9	9.2	1.87	9.21	7.93	9.61	3.65	9.59	0.73	9.95	1.91	9.28	0.46	9.89	0.44	8.98	0.8	9.55	0.86
Fisuc_1166	2	hypothetical protein	2.65	0.3	11.32	2.6	5.48	2.96	4.29	2.72	0.89	2.47	3.73	2.58	8.13	2.4	6.56	2.45	15.93	3.08	12.76	2.59	2.24	2.42	5.33	2.71	21.92	2.91	11.04	2.58	14.33	2.57	4.42
Fisuc_1167	1	ID=646560075,locus_tag=Fisuc_1167	7.75	0.18	2.32	7.75	0.63	7.66	0.82	7.92	1.31	7.5	0.78	7.46	1.55	7.64	0.43	7.81	0.09	7.83	0.32	7.79	1.19	8.12	1.08	7.84	0.28	7.83	2	7.78	0.74	7.62	1.53
Fisuc_1168	1	protein of unknown function DUF1538	6.98	0.24	3.44	6.76	2.48	7.25	1.48	7.21	1.56	6.6	2.89	6.99	1.01	7.02	3.21	6.9	0.65	7.11	2.44	7.17	0.27	7.14	1.65	7.02	0.94	6.76	0.96	6.82	4.43	6.91	4.31
Fisuc_1169	13	RNA polymerase, sigma-24 subunit, ECF subfamily	10.71	1.59	14.85	12.34	0.19	11.56	2.16	9.94	0.44	14.13	1.23	13.15	3.26	11.07	1.59	11.67	3.41	10.04	0.27	9.49	0.5	9.26	0.25	9.88	0.97	9.04	1.93	9.34	0.94	9.36	1.04
Fisuc_1170	13	hypothetical protein	9.27	1.76	18.99	10.77	0.75	9.95	2.39	8.18	0.86	13.74	3.7	11.67	4.23	9.24	3.45	10.05	3.41	8.38	0.3	8.17	1.91	7.99	0.99	8.39	1.28	7.48	0.53	7.97	0.65	8.02	1.89
Fisuc_1171	13	hypothetical protein	11.35	1.94	17.09	13.1	0.72	11.76	0.75	10.08	0.74	16.71	1.69	13.51	2.49	11.14	2.07	12.12	2.56	10.43	0.51	10.28	0.33	10.17	0.4	10.47	0.33	9.61	0.73	9.89	0.93	9.87	1.3
Fisuc_1172	1	hypothetical protein	3.93	0.28	7.12	3.55	9.9	3.8	5.78	3.83	1.99	4.39	6.56	3.85	2.93	3.68	4.4	4.22	2.62	3.87	8.88	3.78	5.88	4.03	1.48	4.14	2.55	4.12	2.03	3.88	2.58	3.98	8.14
Fisuc_1173	1	UMUC domain protein DNA-repair protein	7.41	0.2	2.7	7.36	2.22	7.19	0.24	7.22	0.38	7.52	1.91	7.29	0.13	7.27	1.74	7.88	2.21	7.32	1.5	7.25	0.19	7.51	0.61	7.54	1.18	7.65	3.4	7.45	0.18	7.42	0.57
Fisuc_1174	3	diguanylate cyclase	9.04	0.28	3.1	8.7	0.16	8.89	0.27	9.07	0.55	8.57	0.54	8.69	0.82	8.96	0.18	9.17	1.87	8.85	2.08	9.2	0.26	9.45	1	9.34	0.62	9.18	2.08	9.33	0.21	9.21	0.42
Fisuc_1175	3	hypothetical protein	8.74	0.23	2.63	8.4	0.66	8.61	0.28	8.72	0.67	8.36	0.23	8.67	1.17	8.71	0.17	8.86	1.64	8.45	1.77	8.83	0.43	9	0.99	9.07	0.43	8.81	2.25	8.93	0.92	8.93	1.38
Fisuc_1176	1	hypothetical protein	8.55	0.23	2.69	8.11	1.04	8.48	0.5	8.5	0.51	8.46	1.13	8.63	1.31	8.66	0.32	9.21	1.7	8.58	0.73	8.59	0.7	8.36	0.83	8.75	0.87	8.47	0.68	8.57	0.73	8.5	2.41
Fisuc_1177	6	SMC domain protein	9.99	0.34	3.4	9.7	0.62	9.91	0.44	9.91	0.81	10.15	0.78	10.27	0.15	10.27	0.93	10.88	1.4	9.96	1.6	9.85	0.25	9.33	0.94	10.34	0.36	9.82	0.97	9.99	0.81	9.79	0.74
Fisuc_1178	1	Exodeoxyribonuclease I subunit D (EC 3.1.11.1)	8.49	0.2	2.36	8.18	1.69	8.49	0.03	8.41	1.15	8.5	2.11	8.65	1.06	8.56	1.23	8.98	1.72	8.56	1.05	8.51	0.97	8.11	1.26	8.63	0.24	8.41	0.35	8.54	0.84	8.48	0.41
Fisuc_1179	1	hypothetical protein	5.81	0.2	3.44	5.66	2.42	5.79	1.88	5.93	1.28	6.01	2.05	5.79	0.74	5.81	4.45	5.7	6.14	5.49	2.32	5.79	0.41	5.61	0.1	5.75	2.93	5.87	1.86	5.93	0.88	6.15	0.88
Fisuc_1180	1	histidine kinase	10.17	0.19	1.87	10.44	0.45	10.08	0.51	10.12	0.29	10.35	0.65	10.08	0.69	10.03	0.32	10.23	0.48	9.98	0.79	10.09	0.65	10.46	0.52	10.28	0.39	9.88	1.86	10.37	0.28	9.99	0.77
Fisuc_1181	1	DNA helicase/exodeoxyribonuclease V, gamma subunit (EC 3.1.11.5)	9.09	0.31	3.41	8.89	0.95	8.81	1.21	8.67	0.35	9.92	0.99	9.1	1.09	9.08	2.69	9.4	3.06	9.03	0.99	9	1.27	9.21	1.18	9.13	0.53	9.07	0.61	9.11	0.84	8.88	0.81
Fisuc_1182	1	DNA helicase/exodeoxyribonuclease V, beta subunit (EC 3.1.11.5)	8.88	0.33	3.72	8.73	1.67	8.61	1.91	8.76	0.87	9.62	1.02	8.88	0.57	9.03	3.13	9.54	2.49	8.82	1.76	8.7	1.14	8.93	0.63	9.04	0.35	8.77	1.27	8.74	1.68	8.4	0.95
Fisuc_1183	1	DNA helicase/exodeoxyribonuclease V, alpha subunit (EC 3.1.11.5)	7.18	0.44	6.13	7.25	0.37	7.1	1.47	7.05	2.51	8.21	0.5	7.31	0.41	7.32	3.13	7.99	3.73	6.99	0.48	6.87	1.85	7.06	1.75	7.38	0.39	6.81	1.68	6.92	1.01	6.48	0.19
Fisuc_1184	1	hypothetical protein	8.43	0.21	2.49	8.32	1.01	8.34	0.66	8.37	0.78	8.71	1.33	8.22	2.6	8.27	0.57	8.65	2	8.39	0.38	8.59	0.64	8.66	0.4	8.7	1.55	8.27	1.94	8.17	1.66	8.43	2.72
Fisuc_1185	1	hypothetical protein	6.8	0.33	4.85	6.88	2.83	6.68	2.43	6.94	2.67	6.88	2.06	6.65	1.46	6.91	1.1	7.06	0.45	7.07	1.86	7.02	1.05	7.31	0.54	6.58	1.43	6.89	1.4	6.14	2.16	6.28	3.16
Fisuc_1186	1	putative transcriptional regulator	7.34	0.32	4.36	7.44	2.05	7.13	1.72	7.32	1.12	8.01	0.28	7.22	1.04	7.41	1.19	7.61	0.57	7.3	1.1	7.35	0.96	7.64	0.29	7.62	2.04	6.89	2.51	6.97	1.21	6.88	1.02
Fisuc_1187	6	DNA-damage-inducible protein D	2.99	0.47	15.72	3.01	10.79	3.42	1.73	2.88	9.91	3.33	4.16	3.9	9.99	3.66	4.85	2.82	15.26	2.77	3.64	2.76	5.62	2.55	0.86	2.99	2.38	2.46	9	2.71	10.48	2.59	12.97
Fisuc_1188	13	heat shock protein Hsp20	10.75	1.24	11.53	11.61	0.29	9.84	0.29	10.07	0.85	14.04	0.94	11.46	1.91	11.72	2.94	10.41	4.13	10.41	1.51	10.34	0.67	8.97	0.67	11.53	0.82	9.81	2.95	10.07	0.21	10.06	1.4
Fisuc_1189	4	cobalamin synthesis protein P47K	4.95	0.77	15.56	5.02	1.16	4.35	0.35	5	2.57	6.58	1.22	4.85	5.51	6.41	6.25	4.5	2.35	4.74	3.02	4.29	4.17	4.03	4.59	5.62	0.96	4.85	4.92	4.29	5.64	4.59	3.23
Fisuc_1190	3	ferric uptake regulator, Fur family	6.69	0.47	7.03	6.27	2.85	6.34	4.3	7.4	0.26	7.02	0.33	6.55	0.2	7.73	1.14	6	1.73	6.53	4.01	6.42	1.91	6.4	0.41	6.79	2.61	6.93	1.47	6.37	1.94	6.63	2.33
Fisuc_1191	1	hypothetical protein	-2.09	0.02	-0.96	-2.09	-0.25	-2.08	-1.42	-2.09	-0.05	-2.07	-0.91	-2.09	-0.5	-2.08	-1.45	-2.1	-0.19	-2.1	-0.4	-2.09	-1.4	-2.1	-0.1	-2.08	-1.18	-2.1	-0.19	-2.1	-0.11	-2.09	-0.2
Fisuc_1192	3	periplasmic solute binding protein	5.8	0.58	10	5.07	1.34	4.83	4.89	5.89	0.96	6.14	2.87	5.48	1.41	6.71	2.37	5.13	1.69	5.75	3.64	5.36	3.67	5.53	0.76	5.92	0.2	6.63	1.65	6.05	0.89	6.5	3.26
Fisuc_1193	3	ABC transporter related protein	4.81	0.58	12.06	4.46	5.04	4.03	5.64	4.63	0.65	5.58	1.38	4.52	6.16	5.76	6.03	3.94	1.13	4.89	1.83	4.24	1.03	4.29	4.32	5	1.21	5.46	0.5	4.86	2.17	5.43	1.55
Fisuc_1194	4	ABC-3 protein	4.22	0.64	15.17	3.89	1.02	3.48	7.57	4.27	7.4	5.35	1.22	4.09	6.71	5.45	6.78	3.67	1.36	4	5.58	3.42	2.9	3.65	6.2	4.52	3.3	4.58	4.18	4.1	5.94	4.48	4.56
Fisuc_1195	4	hypothetical protein	2.93	0.52	17.75	2.77	5.38	2.31	5.69	2.63	6.75	3.98	4.65	2.78	4.14	3.88	5.65	2.5	9.54	2.66	4.81	2.46	4.46	2.79	7.97	3.45	1.96	3.11	5.14	2.71	7.37	2.81	3.54
Fisuc_1196	4	hypothetical protein	1.95	0.51	26.15	1.6	11.81	1.74	14.85	1.67	15.66	2.93	4.98	1.88	14.36	3.05	17.63	1.86	3.41	1.74	15.23	1.49	12.46	1.69	14.12	1.99	14.42	1.91	12.48	1.87	15.86	1.79	3.29
Fisuc_1197	4	hypothetical protein	4.19	0.92	21.96	4.24	4.41	3.2	5.13	3.87	7.06	6.14	1.94	4.32	13.09	5.92	8.3	3.82	6.21	3.92	3.5	3.31	1.9	3.29	2.8	4.88	0.41	3.8	11.18	3.78	7.95	3.98	6.62
Fisuc_1198	4	hypothetical protein	2.88	0.59	20.49	2.58	4.16	2.35	1.85	2.73	2.25	3.6	6.98	3.05	12.57	4.33	7.34	2.54	0.01	2.66	9.57	2.44	9.98	2.4	11.74	3.46	1.14	2.97	1.74	2.47	8.06	2.57	3.96
Fisuc_1199	11	protein of unknown function DUF58	10.39	0.53	5.1	11.05	1.05	10.98	0.42	10.65	0.12	11.09	0.88	11.07	0.26	10.71	0.44	9.89	3.12	10.32	1.07	10.22	0.74	9.9	0.75	9.61	0.46	9.72	2.1	10.07	0.64	9.99	1.2
Fisuc_1200	1	small GTP-binding protein	8.52	0.17	2	8.58	1.19	8.61	0.64	8.67	0.36	8.61	0.44	8.85	1.13	8.66	0.5	8.57	0.53	8.46	0.25	8.39	1.41	8.41	0.62	8.46	0.73	8.33	0.92	8.43	0.35	8.18	0.44
Fisuc_1201	1	RelA/SpoT domain protein	9.37	0.28	2.99	9.4	0.46	9.56	0.29	9.43	0.9	9.53	0.56	9.81	1.48	9.56	1.01	9.55	1.74	9.35	1.23	9.32	0.29	9.45	0.38	9.39	1.78	8.77	2.8	9.19	0.97	8.94	1.3
Fisuc_1202	1	metal dependent phosphohydrolase	8.8	0.35	3.98	8.67	0.7	8.93	0.92	8.86	1.07	8.98	0.46	9.46	2.37	9.13	1.65	9.02	2.06	8.71	1.4	8.67	0.61	8.71	0.7	9.03	2.47	8.08	2.85	8.58	1.65	8.41	2.29
Fisuc_1203	1	protein of unknown function DUF541	9.33	0.34	3.64	9.07	0.54	9.47	1.57	9.44	0.4	9.46	0.86	9.99	2.34	9.73	0.97	9.35	3.52	9.14	0.77	9.29	0.43	9.16	0.2	9.54	1.66	8.63	2.44	9.2	1.5	9.15	1.53
Fisuc_1204	2	glucose-6-phosphate isomerase (EC 5.3.1.9)	10.12	0.21	2.08	10.2	1.12	10.34	0.34	10.09	0.75	9.94	1.02	10.09	0.65	9.95	0.72	9.89	1.14	10.23	0.6	10.13	0.62	10.24	0.54	9.9	0.48	10.53	0.91	9.88	1.27	10.25	3.44
Fisuc_1205	1	diguanylate cyclase/phosphodiesterase	9.55	0.35	3.66	8.81	0.75	9.36	1.18	9.53	0.65	9.04	0.35	9.6	0.81	9.65	0.44	9.73	2.85	9.47	1.25	9.83	0.24	9.72	0.16	10.02	1.62	9.31	2.07	9.88	1.05	9.86	1.75
Fisuc_1206	14	hypothetical protein	4.41	0.45	10.2	3.97	2.35	4.54	2.98	5.04	4.23	4.13	2.32	4.79	3.65	5.1	1.28	4.45	5	4.6	3.67	4.83	4.85	4.04	12.03	4.39	4.15	3.82	5.51	3.97	2.2	4.11	2.76
Fisuc_1207	2	Phosphoglycerate mutase	6.9	0.6	8.7	5.79	2.46	6.81	0.87	6.92	0.73	5.99	2.8	6.77	2.07	6.85	1.99	6.85	4.98	7.13	2.85	7.56	1.22	6.82	2.31	8.1	2.49	7.58	3.65	6.56	0.73	6.86	1.44
Fisuc_1208	3	hypothetical protein	8.58	0.22	2.56	8.36	0.82	8.67	1.06	8.5	0.15	8.29	1.2	8.71	0.13	8.54	0.63	8.85	2.78	8.68	1.19	8.62	0.76	8.48	0.38	8.16	1.05	8.62	1.52	8.79	0.4	8.92	1.15
Fisuc_1209	5	ATPase associated with various cellular activities AAA_3	11.21	0.34	3.03	11.29	0.79	11.64	0.82	11.33	0.62	11.28	1.28	11.56	0.63	11.16	0.8	11.41	5.67	11.06	1.44	11.11	0.72	10.88	0.81	10.41	1.52	10.97	0.16	11.36	0.25	11.51	0.34
Fisuc_1210	1	hypothetical protein	4.43	0.32	7.22	4.24	5.28	4.26	1.48	4.66	1.67	3.97	7.62	4.38	2.7	4.5	5.19	5.05	1.82	4.55	1.66	4.68	5.77	4.11	5.24	4.61	6.82	4.23	7.88	4.4	7.01	4.52	7.03
Fisuc_1211	1	hypothetical protein	4.09	0.32	7.82	3.8	9.41	4.3	3.83	4.53	5.08	3.79	3.06	4.3	4.26	4.29	4.48	4.43	3.46	3.79	3.17	4.3	2.29	3.68	7.57	4.16	1.8	3.86	4.03	4.13	6.06	4.02	9.84
Fisuc_1212	11	DNA-damage-inducible protein D	4.48	0.54	12.05	4.3	3.14	4.72	8.77	4.56	0.68	4.67	3.56	5.45	9.39	5.25	4.27	4.99	6.25	4.1	6.76	4.04	4.1	3.61	2.49	4.7	3.79	3.89	4.78	4.23	3.88	4.44	2.91
Fisuc_1213	1	hypothetical protein	6.12	0.27	4.41	5.73	4.13	5.98	1.9	6.39	1.06	6.21	2.55	6.01	4.63	6.33	1.34	6.73	2.83	6.12	2.77	6.3	0.96	5.83	5.06	6.09	3.49	6.01	1.43	6.08	1.38	6.12	1.46
Fisuc_1214	1	TfoX domain protein	4.36	0.28	6.42	4.09	5.73	4.12	5.13	4.37	5.73	4.5	3.95	4.58	1.94	4.3	6.9	5	3.1	4.32	3.83	4.41	5.88	4.38	5.98	4.16	5.99	4.6	2.31	4.07	4.93	4.36	3.51
Fisuc_1215	1	small multidrug resistance protein	2.42	0.27	11.16	2.22	8.73	2.56	6.2	2.46	4.94	2.07	6.73	2.52	8.3	2.66	5.84	2.58	17.25	2.48	8.16	2.73	8.59	2.23	6.5	2.21	5.4	2.2	4.13	2.32	10.5	2.75	9.24
Fisuc_1216	1	hypothetical protein	3.26	0.37	11.35	2.97	8.69	3.05	4.08	3.69	3.15	3.02	3.86	2.96	8.36	3.6	0.4	3.77	12.59	3.68	6.44	3.82	3.98	3.07	6.6	2.93	5.31	3.1	8.37	3.23	2.97	2.92	4.92
Fisuc_1217	5	acyltransferase 3	9.02	0.32	3.55	9.33	1.06	9.13	0.82	8.97	0.38	9.31	1.91	9.33	0.88	9.03	1.43	9.56	2.09	8.94	1.54	8.76	0.31	8.69	1.04	8.54	0.43	8.52	1.55	9.28	0.41	9.06	1.4
Fisuc_1218	5	hypothetical protein	10.29	0.35	3.4	10.57	0.2	10.52	0.3	10.44	0.43	10.56	0.47	10.61	0.4	10.37	0.53	10.66	0.98	10.05	0.33	10.08	0.25	9.88	0.44	9.68	0.98	9.69	1.13	10.64	0.26	10.44	0.51
Fisuc_1219	5	glycoside hydrolase family 8	11.31	0.37	3.27	10.86	0.34	11.89	0.24	11.7	0.27	10.84	0.39	11.79	0.55	11.5	0.99	11.79	0.13	10.97	0.52	11.09	0.46	11.15	0.28	10.92	0.18	11.08	1.09	11.54	0.22	11.41	1.1
Fisuc_1220	1	hypothetical protein	-0.2	0.12	-60	-0.24	-52.8	-0.23	-64.99	-0.01	-720.63	-0.26	-37.51	-0.31	-8.61	-0.28	-25.78	-0.11	-106.51	-0.17	-30.89	-0.04	-294.88	-0.21	-95.15	-0.23	-28.01	-0.25	-24.56	-0.14	-53.13	-0.27	-29.06
Fisuc_1221	1	hypothetical protein	9.02	0.31	3.44	8.57	0.46	8.83	0.68	9.02	0.42	8.83	1.03	8.89	0.92	9.05	0.8	9.9	0.58	9.28	0.68	9.32	0.98	9.24	1.49	9.21	0.92	8.67	2.3	8.94	0.89	8.88	1.77
Fisuc_1222	1	hypothetical protein	8.92	0.32	3.59	8.42	0.46	8.99	1.29	8.97	1.69	8.48	0.68	8.97	0.86	8.93	0.64	9.56	1.1	9.19	0.74	9.11	1.4	8.9	1.22	9.11	1.22	8.33	2.12	9.13	1.46	8.95	1.41
Fisuc_1223	1	hypothetical protein	13.99	0.29	2.07	13.94	0.33	14.08	0.32	14.04	0.32	13.72	0.51	13.94	0.35	13.89	0.54	14.56	0.16	13.79	0.67	13.87	0.27	14.07	0.66	13.98	1.39	13.41	1.8	14.5	0.3	14.24	0.23
Fisuc_1224	11	Cellulase	11.46	0.5	4.36	11.88	0.31	12.07	0.6	11.79	0.47	11.86	0.18	12.08	0.64	11.8	0.08	11.81	1.69	11.05	1.61	11.11	0.86	10.74	0.47	11.47	0.41	10.51	1.52	11.32	0.26	11.05	0.57
Fisuc_1225	1	hypothetical protein	2.4	0.25	10.42	2.29	10.59	2.36	6.26	2.34	11.93	2.37	3.26	2.6	9.53	2.37	5.34	2.85	1.81	2.56	16.92	2.33	9.2	2.3	4.25	2.39	2.12	2.58	12.45	2.07	4.09	2.28	9.54
Fisuc_1226	9	ABC transporter related protein	9.74	0.66	6.78	10.09	0.48	10.21	0.13	10.11	0.39	9.56	0.52	9.87	1.79	9.76	1.13	10.49	9.69	10.22	0.44	10.01	0.07	10.07	0.27	9.55	0.48	9.85	1.29	7.9	0.33	8.92	0.32
Fisuc_1227	9	oligopeptide/dipeptide ABC transporter, ATPase subunit	9.41	0.68	7.23	9.78	0.62	9.96	0.79	9.74	0.44	9.2	0.85	9.54	2.21	9.4	1.46	10.21	8.85	9.94	0.62	9.71	0.19	9.75	0.46	9.16	0.42	9.47	1.2	7.49	0.06	8.63	0.76
Fisuc_1228	9	binding-protein-dependent transport systems inner membrane component	9.06	0.65	7.17	9.26	0.34	9.61	0.13	9.41	0.53	8.67	0.79	9.28	2.19	9.02	1.15	9.75	10.07	9.66	0.46	9.42	0.82	9.39	0.76	8.97	1.03	9.04	1.45	7.31	0.41	8.33	1.04
Fisuc_1229	9	binding-protein-dependent transport systems inner membrane component	9.77	0.65	6.65	10.07	0.41	10.35	0.47	10.06	0.42	9.69	0.33	10.02	2.28	9.75	1.49	10.48	9.04	10.24	0.53	10.04	0.77	9.98	0.68	9.66	0.84	9.77	1.02	7.95	1.65	8.91	1.56
Fisuc_1230	9	extracellular solute-binding protein family 5	10.87	0.68	6.26	11.07	0.61	11.52	0.29	11.28	0.19	10.65	0.84	11.22	0.91	10.99	1.1	11.52	7.47	11.28	0.58	11.21	0.26	11.08	0.3	10.63	0.57	10.97	0.58	8.96	0.52	10.04	1.02
Fisuc_1231	1	Excinuclease ABC subunit C	8.58	0.29	3.38	8.54	1.04	8.6	0.98	8.53	0.28	8.59	0.73	8.8	1.71	8.61	0.93	9.6	1.82	8.64	1.03	8.58	0.65	8.65	0.06	8.46	1.09	8.3	1.17	8.33	0.26	8.28	2.11
Fisuc_1232	1	glycosyl transferase, family 2	10.42	0.2	1.92	10.34	0.66	10.43	0.84	10.46	0.4	10.43	1.09	10.25	0.64	10.33	0.53	10.89	2.11	10.13	0.93	10.42	0.73	10.49	0.84	10.14	0.84	10.71	0.66	10.48	0.82	10.55	0.52
Fisuc_1233	1	hypothetical protein	9.44	0.23	2.44	9.68	0.77	9.38	1.19	9.38	0.49	9.78	0.72	9.29	0.41	9.31	0.95	10.06	2.29	9.23	0.17	9.27	0.17	9.45	0.38	9.26	0.93	9.54	0.77	9.38	1.6	9.32	1.49
Fisuc_1234	7	beta-lactamase	9.56	0.73	7.64	10.35	0.09	9.5	0.9	9.41	0.83	11.35	0.33	10.09	2.82	9.9	2.26	10.24	5.52	9.28	1.47	9.21	0.43	8.91	0.39	9.07	1.15	8.63	1.49	9.18	2.78	8.98	2.23
Fisuc_1235	1	transcriptional regulator, TraR/DksA family	10.47	0.45	4.3	9.46	0.51	10.33	1.58	10.48	0.7	10.16	0.24	10.37	0.33	10.55	0.43	11.09	3.18	10.29	0.99	10.57	0.36	10.92	0.79	10.6	0.36	10.08	4.21	11.16	2.23	10.77	1.75
Fisuc_1236	5	Mammalian cell entry related domain protein	9.61	0.3	3.12	9.5	1.29	9.45	0.41	9.51	0.29	9.81	1.51	9.7	0.62	9.68	0.64	10.6	4.22	9.35	0.45	9.42	0.52	9.59	0.36	9.44	0.39	9.35	2.13	9.97	0.25	9.49	0.18
Fisuc_1237	5	Hpr(Ser) kinase/phosphatase (EC 2.7.1.-)	9.64	0.43	4.46	9.54	0.67	9.48	0.53	9.52	1.1	10.02	0.58	9.78	0.59	9.77	1.39	10.49	7.49	9.07	1.92	9.2	0.17	9.73	0.76	9.42	0.49	9.16	4.41	10.35	1.64	9.65	1.86
Fisuc_1238	5	SSU ribosomal protein S30P/sigma 54 modulation protein	11.18	0.54	4.83	10.65	1.39	10.99	1.16	10.96	0.92	11.94	0.71	11.45	0.74	11.53	1.66	11.48	8.42	10.44	0.38	10.79	0.55	11.18	0.48	11	1.64	10.62	4.47	12.09	2.93	11.53	2.82
Fisuc_1239	1	RNA polymerase, sigma 54 subunit, RpoN/SigL	8.5	0.16	1.88	8.67	0.81	8.43	0.77	8.37	0.32	8.71	0.23	8.47	0.91	8.39	0.78	8.82	1.5	8.48	0.69	8.3	0.09	8.39	0.69	8.48	0.86	8.65	1.83	8.37	1.28	8.53	1.55
Fisuc_1240	1	ABC transporter related protein	6.65	0.2	3.01	6.92	1.27	6.62	2.14	6.55	1.63	6.85	1.98	6.58	2.5	6.69	1.83	6.95	2.19	6.61	1.14	6.51	2.64	6.5	2.3	6.43	1.47	6.83	0.32	6.45	1.42	6.65	3.46
Fisuc_1241	1	hypothetical protein	7.39	0.2	2.71	7.45	0.3	7.28	1.2	7.14	0.53	7.62	2.14	7.48	1.2	7.34	2.38	7.72	2.53	7.42	0.5	7.27	1.53	7.31	0.84	7.12	1.32	7.66	1.83	7.31	0.75	7.5	1.5
Fisuc_1242	4	protein of unknown function DUF1239	7.04	0.26	3.69	7.23	1.5	6.93	1.17	6.89	1.6	7.64	1.04	7.28	1.29	7.22	1.05	6.85	0.73	6.95	0.98	6.89	1.88	6.74	1.13	6.87	1.44	7.28	2.35	6.8	0.94	6.98	1.9
Fisuc_1243	2	Pyruvate/ketoisovalerate oxidoreductase	8.16	0.24	2.94	8.09	0.38	8.33	0.58	8.03	0.69	7.81	1	8.15	0.93	7.85	0.19	8.2	2.11	8.34	2.29	7.94	1.53	8.25	2.33	8.17	1.36	8.66	0.4	8.07	0.72	8.4	0.78
Fisuc_1244	2	Indolepyruvate ferredoxin oxidoreductase	9.98	0.23	2.3	9.85	0.15	10.26	0.51	9.91	0.39	9.59	0.5	10.13	0.5	9.76	1.25	9.85	1.92	10.1	0.61	10	0.28	10.1	0.95	9.8	1.06	10.44	0.22	9.8	0.21	10.09	0.56
Fisuc_1245	2	hypothetical protein	5.09	0.28	5.5	4.58	4.55	5.14	4.01	5.26	3.4	4.77	1.83	4.94	3.03	5.05	4.45	4.66	3.05	5.26	1.19	5.39	1.14	5.18	2.6	4.92	1.3	5.22	1.08	5.29	0.98	5.43	1.58
Fisuc_1246	2	beta-lactamase domain protein	7.94	0.25	3.15	7.52	1.21	8.02	0.83	7.92	1.47	7.4	1.12	7.8	0.35	7.83	0.97	7.91	0.33	8.11	1.34	8.1	0.49	8.06	0.41	8.06	0.28	8.16	2.31	8.11	0.4	8.22	1.62
Fisuc_1247	2	hypothetical protein	8.05	0.55	6.83	7	1.29	7.7	1.6	8.15	0.44	7.15	2.31	7.57	1.6	8.09	1.62	8.39	0.59	8.63	0.95	8.83	0.43	8.57	0.43	8.42	1.07	8.45	2.44	7.77	1.86	8.08	1.26
Fisuc_1248	2	hypothetical protein	5.4	0.46	8.52	4.83	4.27	4.93	4.05	5.52	1.67	4.76	2.9	5.21	2.82	5.37	1.59	5.74	4.21	6.09	2.83	6.03	1.66	5.9	1.23	5.51	1.02	5.77	2.26	4.96	3.35	5.13	0.89
Fisuc_1249	4	hypothetical protein	6.41	0.59	9.2	6.29	1.44	6.35	3.59	6.21	2.99	7.57	2.15	7.08	3.59	6.87	3.39	6.39	6.74	5.86	3.92	6.17	2.45	6.31	1.33	6.69	5.01	5.31	4.91	6.58	9.26	6.04	4.88
Fisuc_1250	6	hypothetical protein	7.76	0.56	7.22	7.35	0.26	7.34	0.13	7.66	1.15	8.07	1.68	7.59	1.26	7.89	1.53	7.94	4.52	6.82	3.19	7.61	0.51	7.55	1.09	9.23	1.74	7.45	1.56	8.13	0.92	8.09	1.17
Fisuc_1251	6	ID=646560076,locus_tag=Fisuc_1251	5.68	0.5	8.8	5.41	4.85	5.1	0.44	5.46	2.93	6.26	4.45	5.61	1.34	5.92	2.89	6.17	2.15	5.07	4.67	5.5	2.05	5.38	2.3	6.86	5.44	5.38	1.52	5.88	1.43	5.74	0.63
Fisuc_1252	1	Peptidoglycan glycosyltransferase	9.91	0.21	2.12	9.6	1.88	10.09	0.74	10.01	0.56	9.47	1.09	10.14	1.15	10.03	0.27	9.82	1.38	10	0.82	9.99	0.54	9.82	0.05	9.93	0.68	9.72	0.29	10.09	0.66	9.96	1.22
Fisuc_1253	2	hypothetical protein	7.96	0.21	2.64	7.61	1.68	8.18	0.92	8.19	0.89	7.56	1.75	7.92	0.84	7.94	0.58	7.64	1.88	8.05	0.11	8.07	1.11	8.01	0.74	8.07	0.89	8.01	0.46	8.13	1.16	7.92	2.72
Fisuc_1254	2	protein of unknown function DUF81	7.26	0.17	2.34	7.01	1.04	7.36	0.54	7.42	1.14	6.91	1.84	7.15	1.45	7.24	0.52	7.13	0.3	7.4	1.06	7.35	0.65	7.25	0.79	7.3	0.31	7.27	1.58	7.49	0.87	7.39	1.63
Fisuc_1255	1	hypothetical protein	7.68	0.22	2.86	7.17	1.35	7.72	0.38	7.8	0.67	7.49	1.19	7.92	0.61	7.85	0.63	7.79	2.84	7.72	0.46	7.8	0.42	7.57	0.37	7.84	0.88	7.43	2.57	7.82	1.79	7.68	1.37
Fisuc_1256	1	Excinuclease ABC C subunit domain protein	6.47	0.28	4.33	6.24	4.46	6.25	4.04	6.24	0.86	6.32	4.03	6.5	3.1	6.3	2.28	6.99	1.66	6.97	5.54	6.49	1.53	6.71	1.93	6.43	0.22	6.42	2.12	6.47	2.14	6.43	2.84
Fisuc_1257	2	sodium/proton antiporter, NhaA family (TC 2.A.33.1.1)	10.19	0.21	2.06	10.3	0.69	10.19	1.38	9.98	0.9	10.11	0.84	10.26	2.14	9.98	0.26	10.29	1.55	10.49	1.29	10.34	0.59	10.21	0.21	9.81	0.85	10.07	1.31	10.28	1.48	10.34	2.59
Fisuc_1258	1	ID=646560077,locus_tag=Fisuc_1258	9.85	0.24	2.44	9.81	0.63	9.51	0.2	9.93	0.33	9.66	0.97	9.43	0.22	9.88	0.34	10.29	0.74	9.77	1.03	9.94	0.05	10.2	0.41	10.21	0.4	9.81	1.81	9.88	0.15	9.76	0.17
Fisuc_1259	1	histidine kinase	10.72	0.33	3.08	10.78	0.16	10.37	0.2	10.94	0.23	10.86	0.8	10.34	0.1	10.96	0.27	11.21	1.98	10.49	1.43	10.83	0.41	10.98	0.35	11.31	0.97	10.28	2.04	10.58	0.3	10.34	0.88
Fisuc_1260	3	ribose-phosphate pyrophosphokinase	10.14	0.22	2.17	10.53	0.66	10.4	0.7	10.06	0.09	10.33	0.95	10.11	1.44	9.89	0.51	9.96	1.98	10.23	0.19	10.11	0.39	10	0.6	9.86	1.44	10.4	0.58	9.91	0.87	10.18	0.43
Fisuc_1261	2	enolase (EC 4.2.1.11)	13.28	0.27	2.03	13.08	0.19	13.4	0.17	13.31	0.2	12.73	0.35	13.14	0.64	13.06	0.51	13.19	0.96	13.24	0.54	13.28	0.16	13.65	0.12	13.14	0.58	13.76	0.45	13.29	0.11	13.61	0.23
Fisuc_1262	2	hypothetical protein	5.04	0.27	5.36	4.56	5.96	5.09	1.8	5.3	1.66	4.7	3.52	4.74	2.48	4.97	1.26	5.06	0.35	5.09	2	5.1	0.65	5.27	3.63	5.07	2.58	5.48	2.53	5.01	4.95	5.07	2.19
Fisuc_1263	2	hypothetical protein	5.57	0.29	5.21	5.11	3.76	5.41	2.24	5.67	2.55	4.96	2.34	5.38	1.99	5.72	2.94	5.55	2.26	5.81	1.51	5.79	1.21	5.81	1.07	5.6	3.59	5.93	1.18	5.6	1.57	5.58	1.57
Fisuc_1264	2	hypothetical protein	5.33	0.3	5.63	4.73	3.18	5.26	2.79	5.52	2.28	4.82	4.91	5.12	3.87	5.37	1.08	5.31	1.28	5.6	1.08	5.55	2.93	5.42	1.68	5.56	2.52	5.71	2.68	5.33	0.73	5.37	3.13
Fisuc_1265	1	transcriptional regulator, GntR family	5.01	0.26	5.19	4.68	4.36	5.07	4.48	5.1	6.61	4.65	4.35	5.1	4.04	4.98	6.43	4.84	5.67	4.97	3.11	4.93	1.81	4.88	2.45	5.26	1.81	5.15	3.73	5.16	3.66	5.31	4.05
Fisuc_1266	1	Beta-mannanase-like protein	2.4	0.35	14.58	2.11	5.97	2.13	7.59	2.49	11.09	3.16	7.17	2.57	11.26	2.45	10.61	2.61	4.24	2.29	5.17	2.22	12.04	2.36	6.47	2.71	8.63	1.89	4.44	2.39	15.17	2.29	5.18
Fisuc_1267	1	ID=646560078,locus_tag=Fisuc_1267	-1.59	0.06	-3.77	-1.62	-0.72	-1.55	-3.47	-1.62	-0.15	-1.54	-6.45	-1.5	-5.66	-1.55	-4.35	-1.62	-0.54	-1.63	-0.75	-1.63	-0.59	-1.63	-0.27	-1.58	-4.88	-1.63	-0.53	-1.58	-3.43	-1.58	-4.31
Fisuc_1268	5	SSU ribosomal protein S7P	11.49	0.47	4.09	10.99	0.23	11.67	0.33	11.54	0.33	10.64	1.14	11.34	1.16	11.24	1.12	10.95	3.83	11.56	0.17	11.47	0.43	11.45	0.44	11.37	1.62	12.29	0.85	12	0.58	12.23	0.74
Fisuc_1269	5	SSU ribosomal protein S12P	11.22	0.4	3.57	10.76	0.38	11.38	0.68	11.28	0.43	10.52	0.79	11.1	1.78	11.05	0.71	10.74	3.57	11.28	0.52	11.16	0.15	11.15	0.27	11.05	0.96	11.94	1.05	11.64	0.85	11.83	0.95
Fisuc_1270	1	DNA-directed RNA polymerase subunit beta' (EC 2.7.7.6)	13.76	0.25	1.82	13.6	0.14	13.83	0.27	13.91	0.23	13.19	0.16	13.54	1.07	13.62	0.34	13.53	2.41	13.81	0.41	13.82	0.18	13.86	0.4	14.12	0.14	14.07	1.01	13.91	0.4	13.78	0.11
Fisuc_1271	1	DNA-directed RNA polymerase, beta subunit	13.52	0.19	1.41	13.62	0.23	13.6	0.28	13.64	0.25	13.22	0.04	13.34	1.02	13.4	0.53	13.35	2.41	13.63	0.42	13.59	0.17	13.52	0.08	13.88	0.24	13.62	0.63	13.49	0.31	13.27	0.74
Fisuc_1272	5	LSU ribosomal protein L12P	11.95	0.39	3.26	11.65	0.41	11.97	0.66	11.95	0.14	11.39	0.45	11.7	1.07	11.74	0.71	11.56	2.38	11.81	0.34	11.81	0.57	11.87	0.57	11.91	1.24	12.59	0.61	12.53	0.35	12.67	0.1
Fisuc_1273	5	LSU ribosomal protein L10P	12.29	0.4	3.25	12.09	0.84	12.37	0.5	12.31	0.23	11.65	0.3	12.09	1.22	12.06	0.32	11.88	3.21	12.22	0.43	12.17	0.31	12.2	0.18	12.13	1.67	13	1.45	12.8	0.33	13	0.19
Fisuc_1274	3	ribosomal protein L1	12.87	0.34	2.64	12.96	0.53	13.03	0.25	12.91	0.22	12.61	0.31	12.73	1.44	12.67	0.57	12.48	3.9	12.76	0.21	12.57	0.51	12.8	0.75	12.53	1.3	13.62	2.65	13.07	0.41	13.34	0.5
Fisuc_1275	3	LSU ribosomal protein L11P	12.01	0.31	2.58	11.83	0.13	12.1	0.33	12.01	0.34	11.55	0.25	11.87	0.82	11.84	0.36	11.67	3.26	12	0.71	11.83	0.11	11.95	0.14	11.86	1.47	12.6	1.29	12.38	0.23	12.5	0.3
Fisuc_1276	3	transcription antitermination protein nusG	12.69	0.27	2.13	12.54	0.49	12.83	0.23	12.7	0.13	12.3	0.36	12.59	1.25	12.49	0.26	12.42	3.06	12.71	0.73	12.55	0.24	12.61	0.59	12.53	1.11	13.23	1.43	12.99	0.22	13.06	0.24
Fisuc_1277	3	protein translocase subunit secE/sec61 gamma	11.74	0.24	2.04	11.62	0.53	11.9	0.29	11.64	0.18	11.5	0.17	11.61	1.53	11.49	0.87	11.51	3.14	11.79	0.68	11.67	0.68	11.67	0.65	11.62	2.32	12.19	1.32	12.01	0.32	12.02	0.31
Fisuc_1278	3	LSU ribosomal protein L33P	11.07	0.26	2.35	10.94	0.62	11.2	0.07	10.97	0.33	10.79	0.41	10.9	1.93	10.81	1	10.83	3.68	11.1	0.68	11.02	0.77	10.98	0.48	11.02	2.4	11.48	0.96	11.44	0.68	11.42	0.99
Fisuc_1279	5	translation elongation factor 1A (EF-1A/EF-Tu)	14.52	0.31	2.13	14.36	0.54	14.71	0.54	14.48	0.11	14.13	0.88	14.41	0.77	14.24	0.55	14.11	2.11	14.44	0.76	14.52	0.4	14.53	0.19	14.23	2.23	15.06	0.47	14.89	0.5	14.97	0.85
Fisuc_1280	4	thioesterase superfamily protein	6.48	0.25	3.86	6.44	1.2	6.75	0.95	6.34	4.06	6.72	1.96	6.83	1.33	6.45	2.7	6.54	3.42	6.18	1.63	6.23	1.57	6.16	1.52	6.37	2.73	6.76	1.74	6.45	1.56	6.53	2.05
Fisuc_1281	4	AAA ATPase central domain protein	8.77	0.33	3.76	9.17	0.58	8.97	1.15	8.66	1.19	9.36	1.4	9.26	1	8.82	0.96	8.89	0.2	8.47	0.86	8.41	0.89	8.3	0.31	8.5	1.76	8.7	1.23	8.64	0.79	8.67	0.83
Fisuc_1282	4	hypothetical protein	6.48	0.3	4.63	6.5	2.13	6.4	1.56	6.3	1.33	7.2	0.54	6.82	2.37	6.69	2.77	6.85	2.94	6.32	1.63	6.29	2.33	6.23	1.31	6.36	1.64	6.42	1.38	6.24	3.77	6.27	1.05
Fisuc_1283	12	hypothetical protein, TIGR02147	11.55	0.83	7.19	10.65	1.31	10.36	0.56	12.3	0.37	11.63	1.26	11.03	1.49	12.66	1.02	11.78	1.04	12.19	1.12	12.17	0.4	11.67	1.83	12.47	1.86	9.99	1.24	12.01	1.27	10.88	1.26
Fisuc_1284	12	hypothetical protein	12.75	1.06	8.31	11.35	0.78	11.26	0.19	13.71	0.15	12.36	0.3	11.61	0.68	13.77	0.62	13.17	1.74	13.72	0.38	13.88	0.21	13.06	1.73	14.08	0.58	11.13	0.59	13.28	0.9	12.29	0.85
Fisuc_1285	12	hypothetical protein	8.27	0.8	9.67	7.07	0.69	7.3	1.08	8.99	0.56	7.39	1.62	7.69	0.65	9.28	1.1	8.77	3	8.83	1.49	9.02	1.05	8.45	1.37	9.35	1.01	7.31	1.63	8.59	0.9	7.97	2.27
Fisuc_1286	3	adenosylhomocysteinase (EC 3.3.1.1)	10.44	0.32	3.07	10.52	2.14	10.6	1.51	10.34	1.53	10.13	1.33	10.39	0.88	10.19	0.81	10.01	6.37	10.19	2.8	10.29	0.11	10.72	2.21	10.44	1.08	10.98	0.52	10.32	0.43	10.89	1.05
Fisuc_1287	4	hypothetical protein	5.42	0.21	3.87	5.26	2.34	5.3	1.1	5.47	1.37	5.7	2.78	5.56	1.73	5.56	2.5	5.62	3.16	5.25	2.42	5.15	4.84	5.08	0.83	5.44	3.29	5.54	1.74	5.45	0.75	5.53	3.24
Fisuc_1288	4	hypothetical protein	7.47	0.18	2.41	7.41	2.84	7.53	1.78	7.47	1.31	7.75	2.41	7.58	2.28	7.48	0.6	7.75	1.27	7.4	1.25	7.27	0.75	7.4	0.54	7.29	1.98	7.63	1.16	7.3	0.38	7.44	0.2
Fisuc_1289	2	Type III site-specific deoxyribonuclease	8.98	0.17	1.89	8.98	1.18	8.96	1.12	9.15	0.86	8.63	0.97	8.85	0.87	8.95	0.54	8.94	0.93	9.14	0.36	9.07	0.32	9.3	0.42	8.96	0.44	9.1	0.41	8.89	0.87	8.8	0.48
Fisuc_1290	1	hypothetical protein	5.3	0.18	3.4	5.22	4.13	5.36	1.19	5.44	1.41	5.22	2.67	5.28	3.52	5.39	1.4	5.52	3.39	5.4	1.32	5.31	1.15	5.35	3.5	5.5	2.82	5.19	2.89	5.15	0.36	4.97	3.07
Fisuc_1291	1	hypothetical protein	7.25	0.21	2.9	7.17	1.34	7.25	0.95	7.5	0.98	7.09	1.82	7.37	0.94	7.5	0.79	7.38	4.14	7.27	0.43	7.42	0.71	7.33	1.01	7.37	0.71	7.14	0.76	6.91	0.82	6.91	1.93
Fisuc_1292	1	hypothetical protein	6.17	0.21	3.4	5.96	2.25	6.24	0.46	6.34	1.08	5.99	3.58	6.12	1.96	6.51	0.41	6.36	1.85	6.17	2	6.26	1.46	6.38	1.44	6.27	1.59	6.1	1.52	5.82	1.66	5.99	1.61
Fisuc_1293	1	protein of unknown function DUF262	7.74	0.13	1.68	7.8	1.48	7.79	0.69	7.91	0.36	7.53	2.24	7.54	0.71	7.71	0.33	7.79	0.29	7.74	1.16	7.8	0.74	7.88	0.19	7.76	1.56	7.77	0.75	7.72	0.78	7.58	1.1
Fisuc_1294	8	hypothetical protein	8.97	0.53	5.91	9.92	1.88	8.92	1.37	8.76	0.97	10.13	0.68	9.04	1.07	8.89	1.19	8.91	0.69	8.45	2	8.44	0.57	8.72	0.7	8.47	0.84	9.25	2.64	8.49	1.02	9.2	2.8
Fisuc_1295	8	transcriptional regulator, XRE family	10.21	0.4	3.92	11.02	1.02	9.96	0.28	9.95	0.14	11.13	0.29	10.06	0.7	10.07	0.56	10.17	0.61	9.95	1	10	0.32	10.2	0.38	9.89	0.65	10.21	0.17	9.91	0.39	10.45	1.52
Fisuc_1296	1	hypothetical protein	8.34	0.3	3.6	8.65	2.32	8.31	1.76	8.66	1.91	8.39	0.18	8.1	0.8	8.38	1.63	8.43	1.3	8.46	1.14	8.26	0.75	8.84	0.48	8.19	0.55	8.48	3.3	7.85	0.69	7.84	1.62
Fisuc_1297	1	DNA primase small subunit	8.29	0.3	3.62	8.45	1.42	8.23	1.23	8.57	1.6	8.21	0.9	8.12	1.49	8.38	0.33	8.37	1.83	8.44	1.05	8.32	0.52	8.94	0.34	8.15	0.86	8.35	2.37	7.86	0.93	7.76	1.44
Fisuc_1298	1	Site-specific DNA-methyltransferase (adenine-specific)	7.93	0.21	2.65	7.96	1.56	7.99	1.42	8.13	1.17	7.83	0.94	7.74	1.35	7.89	0.9	8	1.96	8.08	0.95	8.05	0.06	8.28	0.69	7.88	1.81	7.99	0.77	7.54	0.38	7.63	1.32
Fisuc_1299	1	hypothetical protein	6.71	0.34	5.07	6.93	1.55	6.65	4	6.89	1.83	7.02	3.12	6.9	2.92	7.02	3.2	7.05	4.34	6.7	1.64	6.55	0.23	6.93	0.39	6.3	3.09	6.76	4.02	6.35	1.4	6.03	3.17
Fisuc_1300	1	ID=646560079,locus_tag=Fisuc_1300	0.68	0.16	23.53	0.67	25.28	0.6	22	0.85	14.37	0.76	5.8	0.85	35.51	0.61	4.35	0.67	18.33	0.57	26.7	0.53	27.67	0.8	26.68	0.7	15.77	0.61	25.04	0.6	23.39	0.66	17.31
Fisuc_1301	1	putative ATPase	5.8	0.17	2.93	5.76	1.29	5.72	2.02	5.76	1.98	6.04	1.31	6.04	4.08	5.73	2.56	5.75	1.65	5.84	0.61	5.53	0.94	5.7	1.14	5.9	0.85	5.97	1.22	5.72	1.23	5.74	2.36
Fisuc_1302	1	hypothetical protein	7.4	0.28	3.78	7.43	1.29	7.33	0.51	7.55	2.89	7.32	0.33	7.08	2.04	7.43	0.36	7.63	0.31	7.54	0.32	7.58	0.73	7.97	0.98	7.48	1.12	7.53	0.22	6.98	0.33	6.89	0.4
Fisuc_1303	1	hypothetical protein	6.16	0.28	4.55	6.06	2.8	5.99	1.47	6.33	2.39	5.86	5.35	5.93	3.16	6.19	1.83	6.4	2.2	6.31	2.23	6.43	0.44	6.63	1.6	6.29	1.74	6.21	2.18	5.7	0.97	5.94	0.9
Fisuc_1304	1	hypothetical protein	6.96	0.25	3.59	6.78	0.81	6.87	3.37	7.06	0.07	6.69	2.45	6.83	1.2	6.99	1.53	7.12	0.72	7.07	1.54	7.19	0.36	7.51	0.48	6.93	0.72	7.15	1.57	6.63	0.54	6.73	0.95
Fisuc_1305	1	hypothetical protein	4.95	0.3	6.06	4.96	5.16	4.88	5.62	5.06	4.73	4.88	3.67	4.62	3.48	5.04	2.77	5.08	0.44	5.08	1.37	5.03	1.5	5.63	0.56	4.84	2.34	5.01	3.64	4.55	2.73	4.65	6.87
Fisuc_1306	1	helicase domain protein	7.81	0.25	3.2	7.73	0.4	7.85	1	7.87	1.18	7.6	0.7	7.6	1.03	7.74	0.54	7.85	1.41	8.03	0.84	7.98	0.19	8.47	0.2	7.65	1.45	7.76	4.13	7.62	0.57	7.56	1.25
Fisuc_1307	13	hypothetical protein	8.02	0.78	9.73	8.32	0.44	8.19	0.6	8.27	0.48	8.9	2.29	8.83	2.58	8.98	2	7.7	6.51	7.97	0.72	7.78	0.48	6.49	2.79	7.95	1.12	6.46	0.6	8.65	2.23	7.75	3.17
Fisuc_1308	9	lipolytic protein G-D-S-L family	5.93	0.45	7.59	5.97	2.68	6.02	1.52	6.24	2.59	5.55	0.94	5.92	3.98	5.94	2.6	5.74	10.25	6.36	1.54	6.3	1.22	6.35	1.47	5.68	1.78	6.5	1.07	4.86	2.05	5.55	1.31
Fisuc_1309	1	hypothetical protein	4.74	0.27	5.7	4.61	2.67	4.65	3.7	4.81	1.83	4.87	2.84	4.67	5	4.51	3.7	4.65	7.97	4.94	1.83	4.81	1.79	4.99	2.35	4.75	6.81	5.23	1.28	4.51	1.4	4.26	4.83
Fisuc_1310	2	hypothetical protein	10.46	0.14	1.34	10.21	0.33	10.44	1.11	10.43	0.22	10.32	0.58	10.44	1.09	10.45	0.62	10.35	0.43	10.41	1	10.62	0.69	10.47	0.52	10.5	0.58	10.49	0.79	10.56	0.3	10.7	1.53
Fisuc_1311	3	virulence factor MVIN family protein	7.7	0.28	3.64	7.47	2.1	7.73	1.32	7.72	1.21	7.13	1.78	7.45	1.9	7.5	1.57	7.41	2.03	7.68	0.58	7.79	0.38	8.06	0.16	7.72	0.6	8.03	0.38	7.96	1.5	7.98	0.24
Fisuc_1312	3	hypothetical protein	3.59	0.42	11.7	3.29	6.45	3.4	7.18	3.26	7.71	4.06	1.78	4.3	6.97	4.16	4.43	3.16	6.3	3.11	6.38	3.3	2.84	3.22	4.07	3.57	6.11	3.88	3.37	3.68	6.28	3.78	4.5
Fisuc_1313	13	hypothetical protein	9.1	0.82	9.01	8.92	0.38	9.18	1.29	8.78	0.52	10.39	0.77	10.5	2.02	9.7	2.54	9.09	7.08	8.12	1.03	8.32	1.15	8.04	0.98	8.92	1.01	8.09	3.62	9.9	1.19	9.49	0.66
Fisuc_1314	1	hypothetical protein	8.49	0.27	3.18	8.56	0.15	8.6	0.7	8.53	1.53	8.73	1.01	8.73	1.26	8.59	1.19	8.23	3.6	8.27	1.55	8.16	0.74	8.22	0.92	8.56	2.08	8.14	4.73	8.92	1.31	8.55	1.13
Fisuc_1315	8	ABC transporter, ATPase, predicted	8.11	0.35	4.32	8.4	1.12	7.6	1.59	7.72	1.23	8.34	1.18	7.75	4.01	7.82	0.5	8.16	1.42	7.89	0.79	7.97	0.26	8.08	0.66	8.42	1.15	8.08	1.35	8.73	1.1	8.53	0.68
Fisuc_1316	6	PEGA domain protein	12.31	0.56	4.55	12.16	0.48	12.91	1.16	12.6	0.24	12.85	1.22	13.38	0.24	13.03	0.62	12.06	2.65	11.9	0.74	12.15	0.38	11.45	0.33	12.23	0.43	11.69	0.17	11.98	0.62	11.91	1.12
Fisuc_1317	6	hypothetical protein	12.04	0.33	2.74	12.05	0.16	12.24	0.58	12.2	0.18	12.41	0.36	12.64	1.38	12.47	0.7	11.71	0.6	11.78	0.65	11.9	0.36	11.6	0.44	11.86	1.1	11.54	0.51	12.11	1.1	12.01	0.84
Fisuc_1318	1	Tetratricopeptide TPR_2 repeat protein	9.52	0.3	3.15	9.43	0.24	9.73	0.51	9.59	1.36	9.62	0.05	10.19	1.7	9.9	1.07	9.43	0.92	9.41	0.97	9.46	0.22	9.16	0.35	9.55	1.61	9	0.47	9.5	1.54	9.31	1.32
Fisuc_1319	1	hypothetical protein	10.15	0.19	1.87	10.03	0.17	10.29	0.48	10.24	0.1	9.91	0.19	10.28	0.92	10.14	0.52	10.23	1.77	10.12	0.48	10.27	0.48	10.17	0.25	10.52	0.28	9.8	1.32	10.09	0.46	10.02	1.15
Fisuc_1320	4	two component transcriptional regulator, winged helix family	11.76	0.3	2.55	12.1	0.41	12.01	0.23	11.87	0.24	12.14	0.03	12.19	0.42	11.99	0.49	11.77	0.66	11.67	0.68	11.56	0.15	11.63	0.14	11.64	1.08	11.18	0.39	11.51	0.86	11.37	0.91
Fisuc_1321	1	integral membrane sensor signal transduction histidine kinase	10.46	0.21	2.01	10.67	0.74	10.59	0.16	10.56	0.49	10.55	0.32	10.75	0.57	10.62	0.52	10.56	0.58	10.46	0.72	10.39	0.76	10.41	0.16	10.42	0.16	10.04	0.96	10.32	0.29	10.09	0.96
Fisuc_1322	1	6-phosphofructokinase (EC 2.7.1.11)	10.46	0.1	0.96	10.59	0.3	10.5	0.08	10.49	0.11	10.36	0.41	10.48	0.35	10.42	0.18	10.52	0.12	10.5	0.59	10.44	0.34	10.53	0.71	10.6	0.67	10.38	0.92	10.27	0.03	10.33	0.64
Fisuc_1323	1	hypothetical protein	5.81	0.22	3.79	5.87	1.09	5.65	4.35	5.8	1.72	5.77	0.63	5.64	3.39	5.9	1.28	6.15	1.29	6.03	2.44	5.81	1.17	5.91	0.92	6.17	2.64	5.68	1.44	5.52	2.84	5.57	2.76
Fisuc_1324	1	hypothetical protein	8.44	0.08	0.95	8.43	2.06	8.42	1.48	8.44	0.31	8.44	1.31	8.47	0.93	8.45	0.82	8.59	0.43	8.52	0.53	8.49	0.53	8.38	0.31	8.43	0.3	8.44	0.48	8.38	0.56	8.38	0.69
Fisuc_1325	2	phosphotransacetylase (EC 2.3.1.8)	9.84	0.2	2.03	9.83	0.53	10.13	0.33	9.86	0.72	9.72	0.69	10.01	0.49	9.72	0.39	9.7	0.45	9.83	0.81	9.86	0.37	9.86	0.23	9.57	0.95	10.2	0.49	9.48	1.31	9.88	1.03
Fisuc_1326	1	fibro-slime family protein	10.24	0.3	2.93	10.18	0.52	10.19	0.56	10.29	0.32	10.09	0.77	10.09	1.01	10.3	0.17	10.74	1.65	10.3	0.96	10.5	0.14	10.28	0.34	10.88	0.72	10.1	0.39	9.69	0.37	9.92	0.85
Fisuc_1327	16	fibro-slime family protein	11.02	0.81	7.35	11.23	0.52	10.9	0.45	10.95	0.32	12.03	0.42	11.72	1.65	11.57	1.67	11.87	3.64	10.8	0.35	10.93	0.55	10.87	0.39	12.12	2.34	9.23	5.05	10.46	1.52	9.91	0.82
Fisuc_1328	2	RNAse G (EC 3.1.4.-)	11.75	0.18	1.53	11.85	0.27	11.94	0.06	11.85	0.22	11.6	0.1	11.79	0.77	11.67	0.58	11.57	1.22	11.7	0.39	11.63	0.33	11.86	0.45	11.35	1.18	12	0.55	11.66	0.15	11.95	0.68
Fisuc_1329	3	hypothetical protein	4.37	0.29	6.64	4.13	3.32	4.38	11.52	4.74	4.76	4.07	5.88	4.46	1.14	4.48	4.84	4.03	2.65	4.44	4.21	4.79	3.5	4.35	7.05	4.05	3.66	4.3	3.23	4.43	0.45	4.47	2.59
Fisuc_1330	14	hypothetical protein	6.16	0.35	5.68	6.02	2.27	6.2	0.79	6.64	1.5	6.15	0.78	6.32	3.09	6.56	2.26	6.19	1.57	6.48	3.25	6.59	0.21	5.73	3.53	5.99	1.73	5.62	3.33	6.03	2	5.79	5.56
Fisuc_1331	1	Peptidase M23	7.95	0.13	1.64	7.92	0.39	7.97	1.17	8.12	1.06	7.96	1.29	7.98	1.17	8.05	1.06	7.8	1.3	7.82	2.37	8.12	0.84	7.82	1.03	8.02	0.68	7.81	1.51	7.9	1.22	8	1.63
Fisuc_1332	2	hypothetical protein	6.54	0.2	3.06	6.49	1.97	6.61	2.9	6.78	1.86	6.4	2.16	6.47	1.52	6.75	1.57	6.33	3.61	6.34	2.45	6.74	1.29	6.41	0.31	6.65	1.23	6.24	2.29	6.6	3.18	6.66	0.66
Fisuc_1333	1	hypothetical protein	7.83	0.11	1.4	7.71	0.36	7.9	0.88	7.92	0.8	7.76	1.16	7.87	2.02	7.91	0.67	7.75	1.29	7.94	1.12	7.89	0.74	7.85	0.68	7.85	0.63	7.75	0.16	7.66	1.48	7.76	1.96
Fisuc_1334	1	DNA polymerase III, beta subunit (EC 2.7.7.7)	11.47	0.12	1.05	11.58	0.41	11.51	0.42	11.43	0.32	11.49	0.3	11.49	0.77	11.45	0.44	11.57	1.01	11.49	0.33	11.55	0.17	11.53	0.44	11.56	0.34	11.43	0.51	11.14	0.26	11.38	0.73
Fisuc_1335	1	PP-loop domain protein	6.73	0.33	4.9	6.85	1.06	6.55	4.34	6.48	2.1	6.84	1.51	7.03	1.81	6.84	2.43	7.47	4.3	7.01	3.17	6.66	0.47	6.83	1.71	6.8	3.39	6.53	3.25	6.11	2.19	6.52	1.31
Fisuc_1336	1	hypothetical protein	5.14	0.3	5.84	4.92	2.03	5.14	1.17	5.42	2.2	5.02	3.38	5.5	4.78	5.32	7.5	5.12	5.57	4.89	3.44	5.06	1.25	4.79	7.14	5.65	3.24	4.88	3.03	5.01	3.56	5.19	2.1
Fisuc_1337	11	protein of unknown function DUF1016	4.85	0.75	15.46	4.79	1.4	5.25	10.52	5.19	4.71	5.08	4.32	6.36	10.76	5.89	4.24	5	8.22	4.25	3.57	4.16	2.71	3.83	1.66	5.02	5.07	4.03	2.42	4.32	6.33	4.73	6.35
Fisuc_1338	11	hypothetical protein	2.97	0.59	19.87	3.09	6.53	3.49	12.44	3.31	4.86	3.25	5.49	4.13	16.01	3.69	2.83	2.54	3.3	2.42	2.22	2.44	3.39	2.3	6.12	2.99	9.98	2.32	3.95	2.68	3.6	2.81	0.77
Fisuc_1339	4	ID=646560080,locus_tag=Fisuc_1339	3.17	0.53	16.72	3.29	2.81	2.76	12.59	2.92	2.04	4.48	2.02	3.49	14.36	3.79	4.91	3.18	0.25	2.88	2.02	2.83	3.96	2.94	6.91	3.47	3.02	2.81	9.18	2.97	5.47	2.59	2.9
Fisuc_1340	4	hypothetical protein	4.45	0.48	10.79	4.58	5.82	4.14	3.13	4.49	1.89	5.58	2.99	4.77	5.29	4.79	2.19	4.62	2.92	4.25	10.32	4.29	3.78	4.1	0.98	4.71	3.4	4.21	8.5	4.09	8.52	3.74	5.33
Fisuc_1341	1	hypothetical protein	7.67	0.21	2.74	7.64	1.48	7.52	1.96	7.75	0.48	7.87	1.15	7.87	1.31	7.96	1.74	7.97	0.38	7.55	0.83	7.65	0.96	7.77	0.69	7.63	1.45	7.63	2.26	7.35	0.75	7.29	0.74
Fisuc_1342	1	hypothetical protein	7.15	0.18	2.52	6.98	2	7.08	1.55	7.3	1.73	7.16	0.15	7.38	2.46	7.32	0.95	7.5	0.23	7	0.43	7.12	0.48	7.29	0.93	6.97	1.01	7.2	2.04	6.95	1.19	7.03	0.44
Fisuc_1343	1	hypothetical protein	6.91	0.19	2.75	6.96	2.07	6.76	1.5	6.88	2.39	6.97	2.21	6.66	0.75	6.85	1.79	7.13	0.09	6.94	1.79	6.8	0.26	7.22	0.42	6.76	0.81	7.16	3.34	6.82	1.52	6.88	1.14
Fisuc_1344	1	hypothetical protein	6.78	0.22	3.24	6.86	0.81	6.68	0.88	6.83	1.15	6.92	0.85	6.38	2.28	6.69	1.86	6.91	4.5	6.8	0.47	6.63	0.6	7.12	0.62	6.52	1.83	7.15	1.67	6.76	0.69	6.71	0.46
Fisuc_1345	1	restriction modification system DNA specificity domain protein	7.1	0.21	2.96	7.23	2.11	7	1.65	6.98	0.86	7.3	0.34	6.94	0.64	6.9	0.54	7.32	0.32	7.1	0.65	6.82	0.44	7.53	0.36	7.08	2.24	7.2	1.03	7.15	0.41	6.84	1.27
Fisuc_1346	1	N-6 DNA methylase	8.35	0.16	1.92	8.45	1.34	8.2	1.27	8.2	0.82	8.46	0.4	8.15	0.37	8.26	0.44	8.51	0.41	8.32	0.84	8.26	0.3	8.69	0.67	8.35	0.29	8.41	0.73	8.49	0.89	8.24	0.85
Fisuc_1347	1	type I site-specific deoxyribonuclease, HsdR family	9.29	0.18	1.94	9.38	0.84	9.18	1.2	9.19	0.88	9.57	0.63	9.12	0.33	9.24	0.76	9.44	1.83	9.22	0.46	9.12	0.46	9.62	0.47	9.33	0.99	9.31	0.53	9.36	0.82	9.04	0.29
Fisuc_1348	4	Virulence protein-like protein	6.14	0.48	7.82	5.69	2.93	5.69	2.99	5.87	2.23	7.05	1.01	6.74	2.02	6.68	4.51	6.68	8.96	5.98	2.9	6.1	5.08	6.05	0.78	6.34	3.51	5.51	0.86	5.86	2.97	5.97	2.9
Fisuc_1349	4	hypothetical protein	5.83	0.51	8.75	5.51	1.16	5.49	3	5.39	0.54	6.78	0.41	6.38	3.77	6.48	4.42	6.47	8.24	5.69	0.67	5.82	1.31	5.6	2.49	6.16	2.53	5.23	1.06	5.36	3.98	5.47	2.86
Fisuc_1350	4	transcriptional regulator, LysR family	4.84	0.28	5.79	4.87	4.51	4.62	2.51	4.76	3.14	5.49	3.91	4.91	3.82	4.97	2.58	4.63	3.68	4.56	7.19	4.7	0.92	4.88	2.33	4.94	4.15	4.94	2.26	4.49	1.8	4.88	2.74
Fisuc_1351	9	methionine synthase (B12-independent) (EC 2.1.1.14)	14	0.5	3.57	14.31	2.21	14.14	0.88	14.03	1.03	14.07	1.78	13.91	1.39	13.74	1.53	13.48	2.7	14.4	3.22	14.39	0.49	14.27	2.2	14.51	0.17	14.08	1.28	12.68	0.1	13.77	2.19
Fisuc_1352	9	permease for cytosine/purines uracil thiamine allantoin	8.38	0.65	7.76	7.92	3.95	8.46	1.82	8.21	1.85	7.68	4.36	8.24	1.99	7.89	1.24	7.95	9.63	8.36	6.17	8.22	0.92	9.44	4.12	8.07	1.22	9.67	2.86	7.88	1.17	9.18	1.91
Fisuc_1353	3	Phosphomethylpyrimidine kinase type-1	7.83	0.37	4.73	7.6	1.87	7.89	0.3	7.91	0.58	7.35	0.05	7.67	3.49	7.67	0.64	7.4	3.86	7.79	1.3	7.87	0.78	8.44	5.66	7.48	2.55	8.38	2.36	7.74	0.91	8.33	1.96
Fisuc_1354	3	Radical SAM domain protein	6.52	0.28	4.29	6.36	0.71	6.5	0.82	6.68	1.01	6.13	1.99	6.26	1.63	6.33	2.15	6.1	1.1	6.49	1.28	6.48	0.96	6.86	7.34	6.59	2.24	6.95	0.97	6.6	0.58	6.85	1.49
Fisuc_1355	3	hypothetical protein	2.76	0.48	17.39	2.18	3.47	2.77	4.28	2.39	6.7	2.3	7.79	2.87	2.37	2.99	5.22	2.79	3.25	3.02	4.35	2.52	4.55	2.06	4.32	3.22	6.5	3.8	4.82	2.54	3.74	3.15	3.69
Fisuc_1356	1	von Willebrand factor type A	5.45	0.49	8.99	4.8	4.43	5.75	0.66	5.17	2.85	5.1	2.56	6.18	1.29	5.44	3.26	6.4	0.21	5.39	6.36	5.79	2.67	5.63	0.68	5.49	3.56	4.62	5.72	5.71	1.84	5.1	4.42
Fisuc_1357	1	Appr-1-p processing domain protein	6.52	0.25	3.83	6.07	3.61	6.38	1.2	6.63	0.77	6.22	1.98	6.5	4.01	6.91	1.12	6.94	0.18	6.45	1.09	6.6	0.86	6.49	0.69	6.67	3.13	6.45	1.24	6.64	1.92	6.5	0.62
Fisuc_1358	1	hypothetical protein	6.92	0.34	4.91	6.23	1.14	6.76	1.34	6.97	0.97	6.24	2	6.98	2.65	7.14	1.01	7.42	0.68	6.92	0.62	7.29	1.18	6.97	1.51	7.28	0.4	6.89	3.68	6.99	1.49	6.94	0.18
Fisuc_1359	1	lipoprotein	7.06	0.31	4.39	6.76	1.92	6.97	1.36	7.14	1.22	6.55	3.37	7.38	1.08	7.4	2.92	7.72	1.81	6.86	1.4	7.16	0.98	6.92	0.48	7.36	1.65	6.9	1.85	7.04	0.97	6.85	0.82
Fisuc_1360	6	hypothetical protein	8.45	0.48	5.68	7.77	1.11	8.57	0.49	8.62	1.43	8.07	1.59	9.03	1.26	8.93	0.93	9.15	2.69	8.2	2.83	8.63	0.34	7.49	1.38	8.94	1.07	8.19	0.11	8.74	0.92	8.23	0.75
Fisuc_1361	6	hypothetical protein	8.27	0.43	5.2	7.65	1.39	8.22	0.6	8.41	2.07	7.88	1.54	8.69	1.69	8.77	0.69	8.94	2.43	8.1	2.82	8.47	0.97	7.47	1.11	8.68	0.58	8.1	1.53	8.54	1.15	8.05	0.64
Fisuc_1362	1	lipoprotein	6.51	0.26	3.99	6.24	0.57	6.44	0.92	6.51	2.42	6.44	1.45	6.94	4.99	6.67	1.32	6.92	1.26	6.34	2.47	6.49	1.61	6.13	2.29	6.77	1.64	6.46	1.46	6.59	3.72	6.37	1.7
Fisuc_1363	2	hypothetical protein	9.22	0.16	1.74	9.12	2.15	9.08	0.54	9.29	0.74	9.05	0.39	9.19	0.26	9.35	0.49	9.63	0.03	9.12	0.97	9.19	0.47	9.33	0.54	9.14	0.58	9.19	0.63	9.4	0.09	9.07	0.9
Fisuc_1364	2	hypothetical protein	9.57	0.16	1.67	9.36	2.34	9.59	0.98	9.67	0.98	9.28	1.04	9.64	0.9	9.69	1	9.78	0.75	9.42	1.5	9.51	0.33	9.64	0.4	9.56	0.45	9.6	0.14	9.73	0.21	9.55	1.37
Fisuc_1365	3	hypothetical protein	3.78	0.39	10.32	3.52	0.47	3.61	6.54	3.73	2.32	3.72	6.18	3.79	2.88	3.83	2.92	3.68	1.88	4.22	5.88	3.65	3.91	3.02	7.43	4.02	1.43	4.59	5.72	3.58	1.82	3.9	8.05
Fisuc_1366	13	protein of unknown function DUF285 lipoprotein	8.81	0.72	8.17	8.67	1.67	8.79	1.53	8.82	0.84	9.83	1.12	9.72	1.81	9.48	1.88	10.02	3.66	8.66	4.05	8.73	0.65	7.55	1.09	9.17	0.78	8.13	0.81	8.35	0.25	7.81	1.51
Fisuc_1367	6	lipoprotein	10.51	0.56	5.33	10.37	1.28	10.55	0.37	10.53	0.53	10.78	0.93	11.25	1.61	11.03	1.5	11.64	3.13	10.42	2.85	10.54	0.38	9.46	0.21	10.97	1.24	9.92	0.69	10.21	1.39	9.8	1.17
Fisuc_1368	6	lipoprotein	9.14	0.39	4.27	8.89	1.46	9.02	0.36	9.09	0.51	9.52	1.51	9.63	1.64	9.5	1.26	9.93	3.18	8.95	2.17	9.13	0.96	8.55	0.23	9.49	1.88	8.85	0.51	9.01	1.97	8.72	2.02
Fisuc_1369	6	Rubredoxin-type Fe(Cys)4 protein	7.03	0.38	5.41	6.68	4.28	6.98	1.77	7.01	1.63	7.27	1.6	7.63	2.32	7.41	1.97	7.74	4.28	6.81	2.95	6.81	2.25	6.42	3.2	7.24	2.15	6.87	0.23	7.06	2.66	6.76	2.29
Fisuc_1370	6	hypothetical protein	7.33	0.73	9.96	6.55	3.54	7.44	2.31	7.57	1.48	7.69	2.19	8.31	4.01	8.12	2.65	8.74	3.22	7.18	3.86	7.31	0.98	6.05	2.99	7.76	1.78	6.65	3.08	7.21	2.33	6.54	0.53
Fisuc_1371	13	hypothetical protein	7.18	0.74	10.31	6.67	0.44	7.33	0.67	7.44	0.53	7.88	2.24	8.12	1.73	8.04	2.62	8.51	4.34	7.06	3.81	7.2	1.52	6.01	2.02	7.54	0.39	6.38	3.61	6.71	2.25	6.11	0.65
Fisuc_1372	2	hypothetical protein	5.88	0.4	6.8	5.23	4.34	5.69	1.29	5.89	1.74	5.08	2.37	5.6	2.66	5.96	0.75	5.77	1.05	5.84	3.69	6.11	0.53	6.37	1.47	6.29	0.68	6.1	5.28	6.23	3.8	6.2	0.58
Fisuc_1373	3	carbon starvation protein CstA	7.11	0.18	2.53	6.92	1.13	6.89	0.37	7.11	2.08	6.85	2.06	6.93	1.07	7.09	1.13	7.21	0.2	7.11	1.75	7.12	0.4	7.37	0.96	7.34	1.49	7.25	2.19	7.27	0.21	7.16	1.44
Fisuc_1374	3	aspartate kinase (EC 2.7.2.4)	10.34	0.28	2.71	10.67	0.62	10.19	1.14	10.16	0.31	10.71	1.31	10.14	0.75	10.17	0.27	10.27	0.33	10.35	2.47	10.17	0.68	10.16	0.72	9.98	1.6	10.89	0.37	10.26	1.55	10.57	0.18
Fisuc_1375	7	sigma54 specific transcriptional regulator, Fis family	3.57	0.92	25.77	5.54	2.13	3.54	3.93	3.4	7.37	5.24	3.19	4.21	7.58	3.89	7.24	3.6	2.25	2.87	10.06	3.28	2.61	2.54	6.02	3.51	2.85	2.68	1.81	2.9	9.38	2.74	8.99
Fisuc_1376	14	hypothetical protein	10.51	0.29	2.76	10.34	0.32	10.84	1.47	10.55	0.27	10.54	0.13	11.26	1.53	10.8	1.31	10.39	0.5	10.37	0.14	10.35	0.59	10.31	0.44	10.16	0.15	10.3	0.76	10.42	0.56	10.53	1.32
Fisuc_1377	1	phosphoglucomutase/phosphomannomutase alpha/beta/alpha domain I	9.63	0.14	1.45	9.58	0.16	9.64	0.79	9.49	0.38	9.56	0.41	9.6	0.65	9.45	1.11	9.58	0.78	9.68	0.87	9.55	0.32	9.71	0.55	9.69	0.05	9.96	0.26	9.53	0.31	9.78	1.2
Fisuc_1378	1	HipA domain protein	7.01	0.2	2.85	6.97	2.59	6.81	0.64	6.94	1.26	7.58	0.63	7.05	1.45	7.01	1.51	7.08	1.78	7.11	0.37	7.01	2.12	6.77	1.53	7.01	1.35	6.94	0.9	7.01	0.73	6.93	1.85
Fisuc_1379	3	HipA N-terminal domain protein	5.47	0.25	4.57	5.21	3.03	5.34	2.74	5.39	4.26	5.92	1.77	5.48	0.26	5.64	3.3	5.29	1.9	5.56	4.51	5.61	1.5	5.13	1.09	5.44	1.72	5.25	4.3	5.71	2.53	5.57	4.68
Fisuc_1380	3	transcriptional regulator, XRE family	5.26	0.32	6.08	4.97	4	4.93	4.58	4.94	4.59	5.92	1.97	5.46	2.34	5.49	3.22	5.37	3.66	5.1	2.46	5.32	4.19	5.02	2.17	5.13	1.03	5.06	2.05	5.45	3.28	5.5	6.64
Fisuc_1381	1	dimethyladenosine transferase	7.44	0.16	2.15	7.63	0.41	7.54	1.22	7.53	0.47	7.39	0.88	7.4	2.84	7.31	1.76	7.12	2.79	7.33	1.25	7.53	0.51	7.43	1.08	7.51	1.74	7.59	0.87	7.27	1.58	7.42	2.29
Fisuc_1382	1	beta-lactamase domain protein	6.44	0.18	2.8	6.71	1.34	6.36	1.21	6.39	0.89	6.27	0.45	6.26	0.22	6.21	1.3	6.46	3.69	6.64	0.65	6.61	1.44	6.6	1.06	6.39	1.29	6.59	1.66	6.37	2.35	6.35	1.85
Fisuc_1383	2	hypothetical protein	7.11	0.35	4.92	6.52	1.91	7.03	1.64	7.21	2.37	6.56	1.95	6.9	2.74	7.13	1.37	7.15	1.58	7.36	1.92	7.41	1.72	7.24	1.43	7.15	3.23	7.8	1.13	6.8	1.22	7.23	2.27
Fisuc_1384	1	alanine racemase domain protein	7.83	0.23	2.94	7.75	1	7.87	1.09	7.92	0.93	7.59	0.43	7.61	1.25	7.71	1.27	7.53	1.24	7.77	0.85	7.88	0.35	7.72	1.01	7.58	1.17	8.23	1.32	8.11	0.22	8.17	0.82
Fisuc_1385	3	hypothetical protein	9.31	0.31	3.33	8.97	2.21	9.17	0.4	9.25	0.28	8.85	0.48	9.05	0.44	9.18	0.72	9.15	0.61	9.44	0.73	9.4	0.76	9.33	0.63	9.17	0.2	9.8	1.44	9.66	1.45	9.91	2.22
Fisuc_1386	3	hypothetical protein	8.9	0.35	3.93	8.35	0.31	8.68	0.29	8.91	0.4	8.32	1.22	8.71	0.97	8.77	0.59	8.82	0.14	8.96	0.27	9.01	1.21	8.86	0.32	8.86	0.04	9.45	1.15	9.35	1.7	9.49	1.66
Fisuc_1387	3	ATP-dependent proteinase. Serine peptidase. MEROPS family S16	10.42	0.18	1.73	10.56	0.66	10.49	0.35	10.32	0.43	10.23	0.4	10.42	0.41	10.19	0.66	10.41	0.98	10.51	1.16	10.38	0.03	10.43	0.51	10.07	0.5	10.67	0.3	10.5	0.54	10.66	0.28
Fisuc_1388	1	ATP-dependent Clp protease ATP-binding subunit ClpX (EC 3.4.21.92)	10.88	0.18	1.65	11.21	0.84	10.95	0.29	10.75	0.09	11.06	0.28	10.96	0.53	10.81	0.17	11.08	0.79	10.97	1.31	10.7	0.15	10.53	0.11	10.83	0.33	10.91	0.94	10.79	0.65	10.82	1.06
Fisuc_1389	1	ATP-dependent Clp protease proteolytic subunit ClpP (EC 3.4.21.92)	10.16	0.21	2.07	10.56	0.58	10.3	0.59	10.09	0.39	10.44	0.3	10.27	0.93	10.16	0.19	10.26	1.01	10.28	1.43	10.01	0.47	9.82	0.29	10.04	0.31	10.18	1.49	9.91	0.62	9.97	1.61
Fisuc_1390	2	trigger factor	11.75	0.17	1.45	11.92	1	11.96	0.79	11.77	0.3	11.64	1.34	11.77	0.47	11.66	0.78	11.72	0.16	11.83	0.97	11.75	0.82	11.61	0.32	11.51	0.82	11.94	1.1	11.61	1.03	11.8	2.39
Fisuc_1391	1	Methyltransferase type 11	9.06	0.32	3.53	9.27	1.32	9.33	0.78	9.14	1.46	9.13	2.84	9.33	1.01	9.31	2.05	9.68	2.61	8.93	1.75	8.91	1.55	8.52	0.42	9.06	0.62	8.84	2.36	8.79	2.55	8.76	3.32
Fisuc_1392	2	polysaccharide biosynthesis protein	6.65	0.21	3.16	6.33	1.53	6.67	0.32	6.75	1.91	6.18	0.27	6.48	1.28	6.59	2.26	6.65	0.93	6.75	1.13	6.91	0.73	6.74	0.34	6.66	2.05	6.76	1.08	6.8	1.49	6.77	2.41
Fisuc_1393	3	hypothetical protein	8.29	0.19	2.29	8.13	1.75	8.35	1.09	8.21	1.26	7.94	1.15	8.35	0.97	8.13	1.18	8.29	2.1	8.48	1.45	8.38	1.37	8.25	0.65	8.13	1.35	8.37	0.77	8.55	0.43	8.51	1.74
Fisuc_1394	3	lipopolysaccharide biosynthesis protein	10.21	0.16	1.57	10.18	0.51	10.33	0.46	10.01	0.76	9.99	0.6	10.3	0.62	9.99	0.88	10.27	1.12	10.44	1.48	10.27	0.78	10.18	0.22	10.11	0.17	10.15	0.81	10.38	0.38	10.32	0.98
Fisuc_1395	1	Periplasmic protein involved in polysaccharide export-like protein	10.62	0.17	1.6	10.35	0.3	10.74	0.64	10.58	0.82	10.29	0.18	10.86	0.91	10.54	0.52	10.69	1.26	10.67	0.38	10.76	0.26	10.54	0.48	10.56	0.61	10.56	0.53	10.78	0.18	10.78	0.88
Fisuc_1396	3	LSU ribosomal protein L17P	11.48	0.25	2.18	11.53	0.48	11.56	0.16	11.41	0.17	11.1	0.22	11.34	1.05	11.22	0.78	11.39	0.54	11.43	0.58	11.28	0.09	11.33	0.28	11.5	0.12	11.95	0.86	11.74	0.15	11.97	0.4
Fisuc_1397	3	DNA-directed RNA polymerase subunit alpha (EC 2.7.7.6)	13.31	0.24	1.8	13.45	0.22	13.46	0.19	13.24	0.19	13.13	0.12	13.21	0.62	13.07	0.28	13.22	1.77	13.24	0.28	13.03	0.13	13.13	0.57	13.22	0.13	13.88	2.14	13.37	0.13	13.63	0.19
Fisuc_1398	3	SSU ribosomal protein S11P	10.98	0.23	2.09	10.92	0.73	11.08	0.36	10.9	0.62	10.57	0.23	10.86	0.33	10.73	0.82	10.95	0.65	11.02	0.38	10.86	0.46	10.82	0.56	11.03	0.71	11.4	0.46	11.17	0.2	11.37	0.49
Fisuc_1399	3	30S ribosomal protein S13	11.01	0.26	2.36	10.86	1.24	11.13	0.47	10.98	0.7	10.56	0.82	10.93	0.05	10.81	0.44	10.88	1.21	11.05	0.5	10.93	0.22	10.83	0.41	10.98	0.19	11.51	1.11	11.26	0.3	11.45	1
Fisuc_1400	3	LSU ribosomal protein L36P	9.39	0.27	2.88	9.11	0.53	9.55	0.29	9.47	0.45	8.88	1.07	9.26	0.61	9.26	1.23	9.27	1.23	9.45	0.79	9.32	0.21	9.14	0.24	9.34	0.48	9.88	1.67	9.64	0.07	9.78	0.91
Fisuc_1401	3	bacterial translation initiation factor 1 (bIF-1)	9.57	0.24	2.51	9.5	0.97	9.72	0.7	9.48	1.17	9.19	1.42	9.53	1.58	9.41	0.69	9.53	0.4	9.65	0.81	9.38	0.44	9.38	0.53	9.51	0.9	10	1.46	9.76	0.25	9.98	0.44
Fisuc_1402	3	protein translocase subunit secY/sec61 alpha	13.36	0.33	2.47	13.74	0.22	13.4	0.11	13.17	0.16	13.48	0.18	13.22	0.28	13.04	0.51	13.05	3.9	13.26	0.5	12.94	0.33	13.25	1.07	13.16	0.57	14.01	3.17	13.46	0.28	13.76	0.2
Fisuc_1403	3	LSU ribosomal protein L15P	11.58	0.27	2.33	11.92	0.63	11.63	0.51	11.44	0.59	11.62	0.16	11.43	1.31	11.25	0.49	11.27	3.37	11.54	0.49	11.32	0.32	11.32	0.32	11.56	0.37	12.02	1.9	11.78	0.47	11.95	0.4
Fisuc_1404	3	ribosomal protein L30	9.79	0.26	2.66	9.93	1.41	9.9	0.39	9.7	0.46	9.5	0.45	9.57	0.84	9.55	0.65	9.46	2.79	9.81	1.06	9.61	0.65	9.55	0.41	9.85	0.34	10.23	1.45	10.08	0.66	10.22	0.62
Fisuc_1405	3	ribosomal protein S5	11.31	0.27	2.39	11.61	0.67	11.37	0.26	11.16	0.37	11.16	0.74	11.11	1.7	10.94	0.87	10.98	3.17	11.32	0.79	11.1	0.59	11.08	0.5	11.34	0.56	11.76	1.55	11.55	0.27	11.68	0.26
Fisuc_1406	3	LSU ribosomal protein L18P	11.43	0.26	2.27	11.51	0.38	11.52	0.03	11.31	0.49	11.17	0.27	11.24	1.1	11.11	0.32	11.14	2.28	11.45	0.63	11.26	0.44	11.19	0.51	11.61	0.64	11.88	1.21	11.71	0.27	11.83	0.15
Fisuc_1407	3	LSU ribosomal protein L6P	11.77	0.27	2.29	11.88	0.52	11.81	0.26	11.65	0.08	11.49	0.3	11.55	1.18	11.43	0.65	11.48	2.25	11.79	0.59	11.62	0.17	11.56	0.56	11.91	0.36	12.23	1	12.06	0.46	12.18	0.19
Fisuc_1408	3	SSU ribosomal protein S8P	10.83	0.26	2.4	10.89	0.34	10.86	0.47	10.7	0.63	10.52	0.45	10.65	0.97	10.47	0.24	10.59	1.95	10.87	0.83	10.7	0.37	10.62	0.73	11.02	0.47	11.26	0.85	11.09	0.36	11.24	0.17
Fisuc_1409	3	ribosomal protein S14	10	0.25	2.5	10.12	0.61	10.06	0.4	9.83	0.41	9.72	0.53	9.84	1.94	9.67	0.65	9.76	2.05	10.05	0.63	9.87	0.24	9.81	0.77	10.18	0.5	10.44	0.79	10.25	0.29	10.38	0.09
Fisuc_1410	3	LSU ribosomal protein L5P	12.02	0.26	2.16	12.16	0.35	12.12	0.15	11.92	0.13	11.75	0.14	11.81	1.14	11.68	0.61	11.74	1.91	12.05	0.24	11.88	0.35	11.83	0.54	12.15	0.12	12.49	0.87	12.29	0.25	12.38	0.16
Fisuc_1411	3	LSU ribosomal protein L24P	11.02	0.25	2.27	11.31	0.58	11.15	0.39	10.87	0.38	10.92	0.42	10.87	2.2	10.73	0.32	10.73	2.4	11	0.46	10.81	0.72	10.75	0.79	11.08	0.27	11.48	1.41	11.2	0.33	11.27	0.34
Fisuc_1412	3	LSU ribosomal protein L14P	11.03	0.23	2.09	11.16	0.35	11.12	0.23	10.95	0.36	10.82	0.45	10.87	1.02	10.73	0.45	10.78	2.06	11.04	0.25	10.89	0.17	10.79	0.69	11.11	0.3	11.47	0.97	11.26	0.29	11.34	0.11
Fisuc_1413	3	SSU ribosomal protein S17P	10.71	0.23	2.15	10.83	0.44	10.82	0.58	10.67	0.2	10.46	0.12	10.57	1.29	10.44	0.44	10.45	2.15	10.74	0.58	10.6	0.27	10.45	0.82	10.73	0.26	11.18	0.91	10.92	0.11	10.96	0.44
Fisuc_1414	3	LSU ribosomal protein L29P	9.98	0.23	2.3	10.05	0.21	10.15	0.77	9.91	0.49	9.69	0.91	9.87	1.43	9.73	1.03	9.73	1.99	10.01	0.46	9.89	0.35	9.76	0.79	10.05	0.32	10.48	1.45	10.15	0.17	10.2	0.09
Fisuc_1415	3	LSU ribosomal protein L16P	11.09	0.23	2.07	11.43	0.58	11.26	0.49	10.98	0.33	11.08	0.43	11.05	1.35	10.81	0.55	10.8	2.24	11.08	0.41	10.9	0.18	10.83	0.84	11.09	0.1	11.57	1.48	11.07	0.21	11.18	0.41
Fisuc_1416	3	SSU ribosomal protein S3P	11.3	0.25	2.21	11.52	0.43	11.4	0.74	11.2	0.19	11.25	0.34	11.23	1.15	11.06	0.61	10.96	2.58	11.29	0.47	11.04	0.1	10.98	0.56	11.33	0.36	11.9	1.12	11.4	0.2	11.47	0.63
Fisuc_1417	3	LSU ribosomal protein L22P	9.91	0.29	2.93	9.99	0.93	9.94	0.75	9.79	0.7	9.82	0.69	9.83	1.99	9.69	0.86	9.54	4.18	9.9	0.87	9.66	0.43	9.5	0.6	10.16	0.64	10.57	1.06	10.04	0.61	10.12	0.86
Fisuc_1418	3	SSU ribosomal protein S19P	10.08	0.31	3.08	10.18	0.96	10.14	0.43	9.97	0.37	9.96	0.64	9.91	1.86	9.89	0.22	9.62	4.7	10.12	1.06	9.78	0.49	9.69	1.17	10.28	1.06	10.76	1.2	10.29	0.26	10.32	1.11
Fisuc_1419	3	ribosomal protein L2	11.98	0.29	2.42	12.24	0.14	12.1	0.45	11.88	0.23	11.96	0.2	11.85	1.45	11.72	0.51	11.49	3.81	12.01	0.49	11.74	0.43	11.57	0.49	12.03	1.12	12.54	1.38	12.19	0.29	12.26	0.5
Fisuc_1420	3	LSU ribosomal protein L23P	10.26	0.29	2.83	10.37	0.58	10.37	0.4	10.2	0.33	10.07	0.1	10.07	1.64	10.05	0.82	9.78	3.67	10.33	0.57	10.08	0.08	9.88	0.24	10.33	1.41	10.82	1.11	10.56	0.16	10.58	0.72
Fisuc_1421	3	LSU ribosomal protein L4P	11.6	0.29	2.5	11.76	0.33	11.7	0.35	11.51	0.26	11.46	0.4	11.44	1.45	11.36	0.19	11.08	4.1	11.68	0.82	11.4	0.41	11.25	0.28	11.66	1.17	12.16	1.49	11.88	0.03	11.92	0.6
Fisuc_1422	3	LSU ribosomal protein L3P	11.61	0.29	2.5	11.77	0.4	11.72	0.14	11.5	0.37	11.56	0.03	11.47	1.75	11.35	0.54	11.06	4.63	11.7	0.75	11.42	0.22	11.27	0.58	11.62	1.65	12.14	1.39	11.86	0.22	11.92	0.52
Fisuc_1423	3	ribosomal protein S10	10.54	0.3	2.85	10.6	0.83	10.64	0.19	10.44	0.3	10.3	1	10.33	1.37	10.29	0.29	10	5.1	10.68	0.33	10.48	0.2	10.27	0.11	10.46	2.41	11.06	1.48	10.83	0.73	10.93	0.6
Fisuc_1424	3	translation elongation factor 1A (EF-1A/EF-Tu)	12.74	0.29	2.28	12.91	0.61	12.91	0.51	12.72	0.17	12.59	0.83	12.6	1.12	12.51	0.54	12.09	4.24	12.86	0.06	12.73	0.27	12.52	0.29	12.57	1.89	13.22	0.98	12.84	0.81	13.12	0.04
Fisuc_1425	11	Cellulase	10.3	0.43	4.17	10.68	0.04	10.77	0.49	10.42	0.62	10.66	0.29	10.94	0.42	10.58	0.68	10.71	1.84	10.17	1.19	10.15	0.42	9.74	0.31	10.27	0.11	9.58	0.16	9.86	0.61	9.76	1.24
Fisuc_1426	11	Cellulase	10.02	0.71	7.09	10.65	0.2	11.03	0.47	10.65	0.62	10.8	0.24	11	1.59	10.55	0.57	9.41	0.76	9.61	1.18	9.51	1.32	9.02	1.08	9.47	0.46	9.18	0.59	9.66	1.01	9.62	0.36
Fisuc_1427	4	helix-turn-helix domain protein	7.07	0.57	8.06	7.52	1.66	7.31	3.77	7.07	3.9	8.08	2.24	7.85	2.19	7.58	1.7	6.98	6.35	6.3	0.84	6.43	1.31	6.32	3.86	6.96	1.19	6.78	3.22	6.77	3.1	6.94	1.47
Fisuc_1428	1	Heat shock protein. Metallo peptidase. MEROPS family M48B	8.29	0.3	3.62	7.73	1.52	8.3	0.31	8.37	0.92	7.88	0.64	8.54	1.32	8.55	0.81	8.26	0.05	8.17	0.24	8.32	0.02	8.15	0.68	8.32	0.47	8.03	2.4	8.92	0.42	8.47	1.63
Fisuc_1429	1	LemA family protein	8.58	0.31	3.61	8.27	0.73	8.64	0.9	8.69	0.42	8.38	0.93	8.81	0.85	8.73	0.45	8.23	0.74	8.28	1.14	8.53	0.69	8.37	0.55	8.47	0.5	8.29	0.49	9.28	1.61	9.03	1.12
Fisuc_1430	4	ID=646560081,locus_tag=Fisuc_1430	2.3	0.57	24.78	2.27	8.31	2.01	12.52	2.14	5.8	3.89	6.24	2.83	18.48	2.53	9.34	2.37	6.35	1.97	2.39	1.98	15.85	1.75	4.66	2.5	8.1	1.98	4.43	2.12	11.81	1.89	6.93
Fisuc_1431	4	hypothetical protein	3.26	0.55	16.87	2.71	12.32	3.4	14.88	2.89	15.11	4.26	0.89	4.22	6.77	3.59	2.68	3.48	13.07	3.01	8.99	2.82	11.06	2.77	9.62	3.33	10.22	2.92	3.63	3.17	8.54	3.1	2.68
Fisuc_1432	1	hypothetical protein	2.46	0.21	8.54	2.57	6.96	2.34	12.09	2.43	4.26	2.6	8.05	2.51	10.74	2.27	2.51	2.3	5.53	2.23	2.05	2.5	12.65	2.4	8.82	2.43	2.02	2.67	2.17	2.5	11.55	2.63	8.68
Fisuc_1433	3	hypothetical protein	7.85	0.32	4.08	7.55	0.5	7.76	4.08	7.61	3.16	7.88	1.06	8.53	2.86	7.98	2.31	7.99	0.46	8.03	3.07	7.83	0.7	7.26	1.17	7.88	1.27	7.69	1.1	7.88	0.71	8.1	1.52
Fisuc_1434	1	hypothetical protein	0.86	0.19	22.09	0.75	14.16	0.81	7.82	0.8	25.25	1.07	26.59	1.02	13.15	0.9	13.73	1.16	11.21	0.79	18.3	0.78	9.23	0.6	0.99	1.09	6.28	0.69	12.67	0.89	2.66	0.86	4.93
Fisuc_1435	14	hypothetical protein	10.48	0.29	2.77	10.66	1.07	10.78	0.5	10.65	0.62	10.64	1.06	10.94	0.56	10.66	0.22	10.11	1.19	10.41	1.35	10.46	0.75	10.04	1.41	10.1	1.31	10.09	1.23	10.55	0.29	10.47	1
Fisuc_1436	1	hypothetical protein	6.73	0.15	2.23	6.88	3.02	6.62	1.06	6.77	0.87	6.6	1.47	6.69	0.66	6.73	1.17	6.97	0.75	6.82	3.54	6.69	1.54	6.8	1.71	6.71	3.53	6.8	0.95	6.62	2.07	6.66	1.94
Fisuc_1437	1	hypothetical protein	10.49	0.12	1.14	10.61	0.36	10.49	0.55	10.51	0.31	10.39	0.19	10.47	0.38	10.49	0.47	10.59	0.61	10.61	0.53	10.55	0.19	10.6	0.15	10.56	0.16	10.41	0.2	10.22	0.55	10.32	0.48
Fisuc_1438	1	hypothetical protein	9.26	0.18	1.94	9.56	0.43	9.22	0.97	9.39	0.54	9.44	0.05	9.13	0.59	9.33	0.36	9.15	0.87	9.12	1.64	9.32	1.13	9.22	0.2	9.08	0.85	9.43	1.8	8.96	0.17	9.27	1.38
Fisuc_1439	1	glycosyl transferase group 1	9.1	0.2	2.2	9.49	1.21	9.04	1.03	9.2	0.19	9.34	0.33	8.97	0.26	9.09	0.4	9.21	0.9	9.14	1.45	9.15	0.18	9.02	0.81	9.01	0.12	9.09	2.57	8.83	0.58	8.82	1.98
Fisuc_1440	5	hypothetical protein	11.33	0.32	2.82	11.51	0.47	11.62	0.71	11.44	1.04	11.61	1.11	11.75	0.78	11.53	0.72	11.03	0.19	11	0.75	11.07	0.22	11.13	0.36	10.82	1.38	11.77	1.06	10.96	0.74	11.29	1.22
Fisuc_1441	3	metallophosphoesterase	10.5	0.22	2.1	10.27	0.39	10.3	1.73	10.38	0.57	10.55	1.42	10.81	1.39	10.67	0.85	10.77	1.83	10.39	1.65	10.36	1.3	10.22	0.24	10.5	1.71	10.36	0.23	10.79	0.85	10.66	1.32
Fisuc_1442	1	protein of unknown function DUF583	6.95	0.25	3.6	6.98	3.68	6.59	1.51	6.97	1.02	6.75	2.96	6.63	1.17	6.85	0.31	7.06	1.92	6.95	1.06	7.01	1.9	6.97	1.3	7.51	0.49	6.86	0.85	7.23	1.2	6.93	0.56
Fisuc_1443	2	Peptidase M23	8.42	0.18	2.14	8.36	0.75	8.18	0.74	8.32	0.41	8.35	0.67	8.21	1.36	8.16	0.58	8.54	1.43	8.52	1.26	8.45	0.86	8.44	0.1	8.68	1.1	8.48	0.71	8.72	1.18	8.51	1.31
Fisuc_1444	2	parB-like partition protein	9.52	0.18	1.89	9.41	0.67	9.4	0.56	9.32	0.79	9.35	0.19	9.39	0.86	9.33	0.49	9.61	0.03	9.65	1.62	9.59	0.55	9.43	0.37	9.81	0.94	9.5	0.24	9.78	0.77	9.74	0.9
Fisuc_1445	1	Cobyrinic acid ac-diamide synthase	8.98	0.12	1.34	9.09	0.78	8.93	0.73	8.95	0.83	8.86	1.03	8.87	0.94	8.87	0.28	9.11	0.63	9.05	0.9	9.02	0.38	8.82	0.65	9.13	0.25	8.93	0.9	9.19	0.91	8.96	0.17
Fisuc_1446	1	16S rRNA m(7)G-527 methyltransferase (EC 2.1.1.170)	9.06	0.18	1.99	9	1.14	9.09	1.22	9.08	0.61	8.86	0.86	9.07	0.28	9.03	0.25	8.96	1.37	8.91	1.47	9.01	0.67	8.84	0.44	9.36	0.51	9.1	0.94	9.19	2.33	9.34	1.62
Fisuc_1447	6	hypothetical protein	8.09	0.46	5.69	7.28	1.55	8.03	0.88	8.37	0.24	8.48	1.65	8.77	3.72	8.67	1.66	8.04	1.67	7.82	0.53	8.29	1.44	7.81	2.04	8.52	1.55	7.44	2.19	7.82	0.45	7.94	1.33
Fisuc_1448	11	hypothetical protein	7.27	0.67	9.22	6.9	2.57	7.59	1.71	7.59	0.26	7.71	2.08	8.45	3.39	8.25	2.76	7.52	2.9	7.11	1.36	7.03	1.55	6.81	1.05	7.52	2.8	6.05	2.89	6.84	1.28	6.43	3.55
Fisuc_1449	11	Glyoxalase/bleomycin resistance protein/dioxygenase	7.27	0.62	8.53	6.75	0.64	7.54	2.13	7.58	0.45	7.66	0.78	8.44	3.53	8.2	3.11	7.51	2.25	7.03	4.46	7.07	0.73	6.61	0.82	7.53	2.01	6.21	1.41	6.97	1.29	6.78	1.77
Fisuc_1450	1	hypothetical protein	6.8	0.32	4.71	6.19	3.58	6.9	2.6	7	0.65	6.49	2.76	7.02	4.06	7.06	0.94	6.57	0.59	6.86	2.84	6.89	0.96	6.44	0.85	6.96	2.21	6.49	1.95	7.11	2.37	7.07	1.73
Fisuc_1451	1	Appr-1-p processing domain protein	7.04	0.22	3.12	6.76	1.48	7.2	0.96	7.17	1.05	6.65	0.12	7.16	3.51	7.22	1.69	7.07	1.02	7.15	1.58	7.25	1.92	6.84	0.52	7.19	0.24	6.76	1.9	7.25	0.76	6.96	0.47
Fisuc_1452	2	pyridoxamine 5'-phosphate oxidase-related FMN-binding protein	8.29	0.25	3.02	7.84	2.43	8.33	0.37	8.37	0.41	7.86	0.83	8.36	0.33	8.31	0.1	8.06	0.27	8.1	1.93	8.36	1.01	8.29	0.86	8.33	0.29	8.46	1.16	8.62	1.06	8.67	2.08
Fisuc_1453	6	hypothetical protein	9.66	0.39	4.04	9.17	0.42	10	0.49	10.03	0.61	9.6	0.43	10.24	0.56	10.03	0.81	9.44	2.88	9.21	0.74	9.44	0.62	9.09	0.62	9.91	1.21	9.22	0.91	9.93	0.49	9.85	1.9
Fisuc_1454	1	hypothetical protein	9.11	0.16	1.76	9.28	0.92	8.92	0.19	8.96	0.61	9.16	0.82	9	0.69	8.95	1.01	9.19	0.73	9.08	0.66	9.03	0.4	8.92	0.78	9.22	0.57	9.34	0.41	9.28	1.61	9.26	1.89
Fisuc_1455	4	hypothetical protein	8.71	0.56	6.43	8.54	2.78	8.57	0.41	8.31	0.56	9.96	0.75	9.64	1.84	8.85	1.72	8.58	0.46	8.53	1.54	8.33	0.76	8.36	1.37	7.89	4.63	9.19	1.19	8.48	0.44	8.73	1.03
Fisuc_1456	3	LemA family protein	6.99	0.22	3.15	6.73	1.64	6.98	1	6.99	1.55	7.26	2.78	6.92	1.38	6.97	1.86	6.68	1.83	6.76	2.76	7.14	0.94	6.94	1.59	6.7	1.57	7.26	1.82	7.2	1	7.18	0.66
Fisuc_1457	1	Bile acid:sodium symporter	6.14	0.22	3.58	6.44	1.16	5.99	2.84	6.16	0.98	6.12	1.42	5.88	3.01	5.9	1.54	6.3	0.46	6.23	1.48	6.11	2.96	6.51	1.27	6.13	2.79	6.09	3.6	6.3	0.7	5.89	2.53
Fisuc_1458	1	iron-containing alcohol dehydrogenase	6.63	0.23	3.47	6.83	1.13	6.61	1.58	6.57	1.56	6.52	1.69	6.39	4.07	6.35	2.37	6.83	1.8	6.64	1.84	6.73	1.05	7.03	0.37	6.55	4.63	6.59	3.86	6.8	1.98	6.44	3.42
Fisuc_1459	1	Tetratricopeptide TPR_2 repeat protein	6.38	0.23	3.61	6.3	1.17	6.27	1.11	6.34	2.19	6.26	1.95	6.09	1.48	6.14	2.29	6.44	0.94	6.59	1.76	6.58	0.84	6.82	1.68	6.39	1.07	6.3	4.41	6.54	1.68	6.24	4.01
Fisuc_1460	1	histidine acid phosphatase	6.86	0.15	2.19	6.87	0.87	6.8	0.85	6.86	2.24	6.84	1.19	6.81	4.25	6.83	1.04	6.95	1.77	6.87	1.52	7.17	1.21	6.99	0.09	6.81	0.2	6.76	1.77	6.75	1.03	6.7	2.26
Fisuc_1461	1	preprotein translocase, SecA subunit	11.63	0.19	1.63	11.17	0.39	11.59	0.06	11.56	0.04	11.79	0.73	11.62	0.38	11.83	0.92	11.34	0.23	11.82	0.68	11.53	0.19	11.54	0.73	11.74	0.55	11.86	0.13	11.57	0.52	11.7	0.62
Fisuc_1462	1	thymidylate kinase (EC 2.7.4.9)	7.41	0.14	1.89	7.4	0.97	7.44	0.91	7.46	1.3	7.3	2.93	7.24	0.98	7.43	1.04	7.2	1.73	7.45	1.15	7.51	1.34	7.36	0.27	7.46	0.45	7.66	1.47	7.27	1.41	7.45	2.02
Fisuc_1463	1	metallophosphoesterase	7.66	0.17	2.22	7.77	0.02	7.57	0.76	7.51	1.38	7.68	1.15	7.52	1.63	7.43	0.87	7.56	4.09	7.82	1.79	7.67	0.63	7.84	1.11	7.63	0.73	7.96	1.26	7.66	0.31	7.61	1.28
Fisuc_1464	1	DNA polymerase beta subunit	8.93	0.2	2.24	8.93	1.18	8.96	0.75	9	0.38	9	0.72	9.19	0.07	9.06	0.5	9.35	2.19	8.92	0.2	8.9	0.5	8.93	0.74	8.9	1.94	8.87	0.48	8.49	0.4	8.7	1.16
Fisuc_1465	3	Extracellular ligand-binding receptor	10.78	0.14	1.3	10.74	0.5	10.79	0.75	10.66	0.46	10.72	0.37	10.71	0.68	10.53	0.39	10.81	0.69	10.86	0.11	10.82	0.18	10.89	0.28	10.6	0.88	11	0.35	10.88	0.65	10.99	0.19
Fisuc_1466	11	hypothetical protein	7.03	0.66	9.39	6.5	1.52	7.03	1.72	7.12	0.71	7.68	1.56	8.18	1.33	8.33	2.47	6.85	10.21	6.33	3.22	6.92	6.01	6.53	1.08	7.08	3.77	6.25	1.89	6.62	2.01	6.88	4.03
Fisuc_1467	1	hypothetical protein	9.26	0.18	1.94	9.25	0.66	9.49	0.39	9.37	0.75	9.2	0.92	9.57	0.27	9.41	0.07	9.29	0.23	9.29	0.33	9.34	0.39	9.16	0.25	9.13	0.46	9.03	1.37	9.2	0.66	8.93	1.78
Fisuc_1468	1	hypothetical protein	8.1	0.31	3.83	8.44	1.36	8.09	1.46	7.9	0.74	8.43	0.11	8.53	1.04	8.22	1.67	8.38	0.12	8.24	2.04	8.19	1.87	7.54	0.53	7.99	2.79	7.81	0.51	8.01	1.42	7.68	0.69
Fisuc_1469	3	hypothetical protein	10.21	0.23	2.25	9.72	1.65	10.03	0.66	10.14	0.26	10.03	0.49	10.17	0.62	10.22	0.24	10.19	1.7	10.03	1.19	10.34	0.14	10.56	0.25	10.47	0.8	10.25	1.76	10.39	0.87	10.45	1.16
Fisuc_1470	1	periplasmic binding protein	7.3	0.19	2.6	7.43	1.57	7.34	0.38	7.26	1.68	7.35	0.4	7.6	2.5	7.33	0.28	7.6	0.73	7.33	0.76	7.2	1.25	7.07	0.17	7.46	2.06	7.23	1.24	7.02	0.72	7.1	0.76
Fisuc_1471	1	putative transcriptional regulator, Crp/Fnr family	10.91	0.33	3.02	11.14	0.17	10.92	0.75	10.86	0.58	11.36	1.12	11.35	0.93	11.22	1.24	11.45	1.74	10.83	0.43	10.74	0.46	10.76	0.42	10.84	0.96	10.58	0.77	10.35	0.56	10.48	0.59
Fisuc_1472	1	phosphoribosylformylglycinamidine cyclo-ligase (EC 6.3.3.1)	11.02	0.17	1.54	11.24	0.61	10.99	0.57	10.81	0.37	11.17	0.84	11.14	1.06	10.89	0.47	11.29	0.54	11.01	0.32	10.96	0.24	10.93	0.25	10.89	0.39	11.27	0.41	10.81	0.44	10.9	0.68
Fisuc_1473	1	Cellulase	10.41	0.21	2.02	10.42	0.47	10.45	0.29	10.24	0.16	10.73	0.36	10.79	1.34	10.38	0.57	10.42	1.3	10.4	1.07	10.4	0.71	10.54	0.43	10.27	1.05	10.02	1.58	10.38	1.3	10.23	1.25
Fisuc_1474	1	fibro-slime family protein	13.3	0.47	3.53	13.19	0.32	12.76	0.41	12.83	0.2	14.17	0.29	13.53	1.17	13.44	1.34	13.73	2.01	13.44	1	13.49	0.14	13.77	0.33	13.5	1.29	12.44	2.22	13.25	0.83	12.83	0.71
Fisuc_1475	1	fibro-slime family protein	9.95	0.47	4.72	9.79	0.08	9.77	0.44	9.81	0.26	10.12	0.24	10	1.02	10.03	1.01	10.39	2.47	10.22	0.58	10.14	0.08	10.51	0.49	10.49	0.95	8.7	6.09	9.98	1	9.51	0.57
Fisuc_1476	8	hypothetical protein	10.94	0.42	3.84	10.67	0.5	10.4	0.35	10.63	0.2	10.76	0.81	10.41	1.24	10.58	0.54	10.69	1.4	10.77	0.94	11.05	0.1	11.13	0.38	11.28	0.53	11.62	0.67	11.41	0.39	11.64	1.05
Fisuc_1477	1	ABC transporter related protein	8.95	0.19	2.12	9.11	0.2	8.97	0.1	8.86	0.4	8.87	0.53	8.84	0.15	8.69	0.97	8.76	1.08	9.01	0.53	8.77	0.2	9.09	1.01	8.81	0.51	9.44	0.18	8.87	1.18	9.1	0.2
Fisuc_1478	1	hypothetical protein	5.82	0.24	4.12	5.95	2.38	5.63	1.67	5.78	0.98	5.7	1.79	5.53	1.71	5.69	3.83	5.86	4.58	5.94	1.83	5.59	0.81	6	1.5	5.64	3.29	6.3	3.02	5.85	1.84	6.07	1.8
Fisuc_1479	1	hypothetical protein	4.02	0.28	6.97	3.49	6.49	3.94	5.14	4.07	4.3	3.83	11.22	3.98	6.95	4.2	2.63	4.17	12.62	4.1	3.89	4.19	4.34	3.69	3.4	4.12	2.47	4.16	1.96	4.04	3.45	4.28	4.17
Fisuc_1480	1	hypothetical protein	4.38	0.25	5.71	4.18	8.74	4.16	4.49	4.61	0.54	4.17	5.28	4.25	3.49	4.56	0.39	4.57	0.6	4.42	4.45	4.56	2.6	4.07	6.35	4.59	1.28	4.61	3.17	4.21	3.66	4.43	4.45
Fisuc_1481	2	hypothetical protein	6.74	0.16	2.37	6.68	2.23	6.63	1.64	6.82	1.53	6.6	0.76	6.7	1.08	6.79	0.92	6.8	2.99	6.7	0.86	6.84	1.12	6.93	2.01	6.61	2.1	7.04	2.83	6.62	1.53	6.61	1.15
Fisuc_1482	1	hypothetical protein	8.03	0.18	2.24	7.84	1.03	7.96	2.7	8.15	1.71	8.06	2.17	8.02	0.2	8.19	1.63	8.11	2.55	7.76	0.84	8.07	1.11	8.25	0.66	8.23	1.36	7.92	1.76	7.99	1.95	7.93	1.97
Fisuc_1483	3	lipid-A-disaccharide kinase (EC 2.7.1.130)	4.39	0.22	5.01	4.5	2.98	4.45	4.04	4.28	5.83	4.38	4.21	4.64	4.68	4.3	1.41	4.52	7.5	4.33	4.48	4.27	1.8	4.1	5.26	4.17	2.51	4.74	2.5	4.38	1.53	4.43	3.61
Fisuc_1484	1	chorismate synthase (EC 4.2.3.5)	8.47	0.2	2.36	8.68	0.39	8.61	2.01	8.62	0.21	8.67	1.25	8.46	2.38	8.55	0.36	8.38	1.38	8.12	3	8.27	0.87	8.22	0.83	8.53	1.62	8.64	0.12	8.43	1.25	8.39	1.55
Fisuc_1485	4	hypothetical protein	11.36	0.17	1.5	11.23	0.2	11.19	0.8	11.19	0.98	11.65	0.25	11.57	0.65	11.48	0.43	11.45	1.89	11.24	0.36	11.36	0.4	11.36	0.28	11.15	0.88	11.52	0.75	11.31	0.51	11.41	0.87
Fisuc_1486	4	Rubrerythrin	14.34	0.45	3.14	14.6	0.8	14.29	0.48	14.05	0.76	15.34	0.43	14.79	0.74	14.47	0.84	14.4	2.2	13.83	1.04	13.97	0.35	14.11	0.82	14.91	2.28	13.88	1.38	14.11	0.89	14.1	1.36
Fisuc_1487	4	ferric uptake regulator, Fur family	12.15	0.44	3.62	12.28	0.93	12.16	0.93	11.86	1.73	12.96	0.34	12.73	1	12.4	0.97	12.41	2.57	11.7	2.02	11.82	1.02	11.96	1.38	12.62	2.43	11.54	1.35	11.86	1.43	11.84	2.02
Fisuc_1488	1	TrkA-N domain protein	7.91	0.35	4.42	7.48	2.92	7.7	1.82	8.2	0.55	7.94	0.98	8.26	1.33	8.42	0.94	8.18	1.39	7.94	2.13	7.98	2.52	7.28	2.83	8	1.68	8.25	1.19	7.71	1.3	7.48	2.1
Fisuc_1489	1	H(+)-transporting two-sector ATPase	7.16	0.22	3.07	6.75	2.26	7.11	2.54	7.38	0.67	7	2.56	7.25	0.97	7.28	0.92	6.99	1.43	7.12	2.54	7.41	0.74	7.01	2.6	7.18	4.02	7.38	1.08	7.2	1.19	7.11	2.47
Fisuc_1490	1	hypothetical protein	9.15	0.24	2.62	9.25	1.15	9.51	1.37	9.38	0.17	9.18	2.33	9.3	0.51	9.28	1.24	8.78	0.55	9.1	1.12	9.24	0.41	8.84	1.36	9.1	0.91	8.71	1.12	9.16	1.25	9.18	2.66
Fisuc_1491	5	NADH dehydrogenase subunit A (EC 1.6.5.3)	9.51	0.36	3.79	9.04	1.04	9.85	0.88	9.72	1.62	10.07	1.38	10.01	0.37	9.8	0.38	9	1.13	9.14	2.63	9.45	0.67	9.27	0.64	9.15	1.5	9.64	1.19	9.39	1.75	9.45	2.4
Fisuc_1492	2	hypothetical protein	6.84	0.34	4.97	6.66	1.06	7.15	2.39	6.97	1.49	6.4	4.24	6.9	0.75	6.83	1.52	6.74	4.36	7.16	0.56	6.88	1.93	6.78	1.03	6.45	3.26	7.57	2.04	6.4	3.61	6.78	1.93
Fisuc_1493	1	ABC transporter related protein	7.81	0.13	1.66	7.86	0.99	7.91	0.77	7.74	1.12	7.82	1.6	7.84	0.97	7.68	0.65	7.74	2.15	7.82	1.28	7.69	1	7.87	1.48	7.78	1.36	8.04	0.67	7.63	1.24	7.9	0.78
Fisuc_1494	4	hypothetical protein	12.11	0.3	2.48	12.24	0.23	12.09	0.35	12	0.15	12.81	0.32	12.4	0.64	12.34	0.53	12.23	1.8	11.99	0.74	11.93	0.42	12.02	0.13	12.26	1.27	11.65	0.72	11.89	0.55	11.74	0.81
Fisuc_1495	14	acetate kinase (EC 2.7.2.1)	7.63	0.69	9.04	6.74	1.17	7.52	0.97	9.03	0.32	6.67	1.01	7.53	1.77	8.96	1	7.26	0.9	7.43	0.75	7.44	1.36	7.38	0.82	7.27	1.26	8.21	1.25	7.42	1.19	7.81	1.2
Fisuc_1496	2	phosphoesterase PA-phosphatase related protein	7.48	0.29	3.88	7.07	0.79	7.85	1.22	7.22	1.18	6.97	1.89	7.78	2.36	7.26	0.6	7.58	1.35	7.63	1.65	7.69	1.32	7.68	0.81	7.37	1.2	7.69	1.04	7.3	1.84	7.63	1.25
Fisuc_1497	2	Phosphoglycerate mutase	7.21	0.27	3.74	6.97	1.47	7.34	2.52	6.81	0.24	6.87	1.16	7.43	2.2	6.76	0.94	7.42	3.03	7.56	0.72	7.4	0.83	7.33	1.22	7.18	0.63	7.44	1.94	7.19	0.87	7.29	1.62
Fisuc_1498	1	hypothetical protein	7.11	0.14	1.97	7	1.65	6.99	0.43	6.92	1.15	7.05	1	7.16	0.28	7.04	1.68	7.21	2.74	7.09	0.69	7.09	1.42	7.11	1.1	7.29	0.37	7.08	1.19	7.34	1.07	7.26	2.12
Fisuc_1499	2	hypothetical protein	7.35	0.32	4.35	6.84	2.16	7.03	1.53	7.26	1.02	6.83	1.28	7.05	1.1	7.33	0.66	7.52	1.89	7.48	0.91	7.6	0.82	7.54	0.94	7.62	0.5	7.9	1.89	7.33	1.53	7.59	2.25
Fisuc_1500	3	hypothetical protein	6.39	0.24	3.76	6.59	3.1	6.15	0.88	6.25	1.08	6.27	1.7	6.17	1.33	6.27	1.1	6.25	0.68	6.42	1.96	6.31	0.59	6.12	2.05	6.51	0.8	6.92	0.32	6.5	1.25	6.67	0.61
Fisuc_1501	3	Methylenetetrahydrofolate dehydrogenase (NADP(+))	8.68	0.31	3.57	9.06	0.95	8.8	0.88	8.67	0.46	8.96	1.28	8.56	2.11	8.47	1.92	8.26	3.35	8.44	2.64	8.49	0.57	8.38	1.02	8.3	3.26	9.12	0.86	8.79	2.45	9.07	1.38
Fisuc_1502	8	hypothetical protein	7.95	0.47	5.91	7.4	3.14	7.71	4.54	7.91	2.36	8.31	1.6	7.77	2.31	7.96	0.14	7.37	4.95	7.53	2.6	7.95	1.08	7.79	1.66	7.66	2.02	8.83	4.23	8.3	1.2	8.68	4.78
Fisuc_1503	3	peptidylprolyl isomerase FKBP-type	9.02	0.33	3.66	8.61	0.6	8.65	0.77	8.92	0.38	8.97	1.1	8.83	1.37	9.05	0.5	8.76	1.24	8.56	1.6	9.14	0.32	9.13	0.74	9.34	1.68	9.07	1.15	9.58	0.71	9.55	1.79
Fisuc_1504	1	N-acetylglutamate synthase (EC 2.3.1.1)	10.36	0.09	0.87	10.44	0.23	10.33	0.86	10.32	0.22	10.4	0.49	10.4	0.83	10.3	0.48	10.48	0.8	10.4	0.65	10.37	0.23	10.43	0.15	10.34	0.57	10.34	0.91	10.15	0.14	10.33	1.04
Fisuc_1505	1	hypothetical protein	9.17	0.26	2.84	8.79	1.42	9.07	0.92	9.28	0.73	9.03	0.74	9.54	2.52	9.53	1.08	9.17	0.61	9.38	0.43	9.45	0.84	8.93	1.17	9.34	1.21	8.81	1.13	9.11	0.74	9.03	1.3
Fisuc_1506	1	hypothetical protein	7.83	0.25	3.19	7.87	0.59	7.7	1.08	7.86	0.58	7.93	1.37	8.11	1.4	8.08	1.51	7.78	1.54	8.03	0.5	8.08	0.77	7.72	0.75	7.98	1.65	7.34	3.33	7.64	1.89	7.55	2.87
Fisuc_1507	1	hypothetical protein	7.54	0.22	2.92	7.69	1.15	7.51	1.38	7.64	0.82	7.58	0.39	7.46	2.78	7.61	1.88	7.49	2.37	7.8	0.13	7.83	1.01	7.58	2.06	7.57	2.37	7.05	1.59	7.43	1.11	7.28	2.86
Fisuc_1508	1	hypothetical protein	9.27	0.15	1.62	9.32	0.41	9.1	0.13	9.34	0.36	9.28	0.7	9.09	0.78	9.32	0.68	9.17	2.41	9.46	0.48	9.56	0.25	9.39	0.64	9.32	0.61	9.09	1.14	9.19	0.69	9.14	0.83
Fisuc_1509	1	nitroreductase	8.2	0.16	1.95	8.39	0.58	8.14	1.04	8.17	0.45	8.47	0.69	8.08	0.24	8.17	0.49	8.07	1.54	8.09	0.95	8.26	1.09	7.88	1.31	8.17	0.5	8.24	0.87	8.25	0.86	8.36	1.65
Fisuc_1510	10	hypothetical protein	9.06	0.68	7.51	8.77	1.25	8.24	0.19	8.71	0.65	9.32	0.82	8.48	0.58	8.75	0.44	8.98	2.71	8.65	0.91	8.83	1.07	10.11	0.56	9.19	0.64	8.33	2.96	10.47	0.82	9.93	1.53
Fisuc_1511	10	hypothetical protein, TIGR02147	7.41	0.65	8.77	7.16	0.87	6.71	2.26	7.15	1.64	7.97	0.79	7.06	0.6	7.32	1.31	7	3.28	6.79	3.5	7.02	0.94	8.06	1.94	7.43	0.6	6.74	2.1	8.83	1.02	8.4	1.78
Fisuc_1512	2	GTP cyclohydrolase I	9.05	0.29	3.2	9.1	1.78	9.19	0.41	9	0.27	9.04	1.2	9.1	1.01	8.97	1.38	8.6	2.06	8.87	1.84	9.05	0.68	9.18	0.16	8.39	0.32	9.48	0.56	9.08	2.38	9.44	2.25
Fisuc_1513	17	putative esterase/lipase/thioesterase	10.14	1.26	12.43	10.24	0.39	9.73	0.66	9.27	0.75	12.31	1.98	11.27	2.28	10.28	2.09	12.07	6.71	9.74	3.43	10.3	0.07	9.22	1.88	11.91	0.36	8.21	0.61	9.65	1.91	8.34	2
Fisuc_1514	17	putative esterase/lipase/thioesterase	10.44	1.26	12.07	10.69	0.57	9.82	1	9.44	0.24	12.5	2.03	11.2	2.05	10.28	1.86	12.66	6.72	10.21	3.3	10.52	0.32	9.43	2.02	12.45	0.47	8.81	2.03	10.21	0.99	8.67	1.11
Fisuc_1515	1	glycogen synthase (ADP-glucose)	9.77	0.19	1.94	9.63	0.37	9.63	0.3	9.67	0.44	9.63	0.66	9.59	0.87	9.62	0.53	9.86	1.32	9.67	1.08	9.72	0.15	9.92	0.16	9.9	0.2	10.25	1.6	9.75	1.13	9.98	0.64
Fisuc_1516	5	Thiol:disulfide interchange protein-like protein	9.28	0.19	2.05	9.59	0.43	9.48	0.38	9.33	0.58	9.53	0.34	9.48	1.11	9.34	0.48	9.13	0.53	9.29	0.98	9.26	0.2	9.03	0.93	9.15	0.1	9.01	1.07	9.13	0.62	9.1	0.59
Fisuc_1517	7	RNA polymerase, sigma-24 subunit, ECF subfamily	2.79	0.97	34.77	5.14	2.77	2.6	12.83	2.51	9.86	4.94	3.52	2.55	12.38	2.5	6.69	2.46	6.85	2.16	8.64	2.21	1.62	2.13	13.5	2.59	11.88	2.37	8.36	2.49	10.32	2.36	5.77
Fisuc_1518	1	hypothetical protein	10.48	0.21	2	10.94	0.16	10.47	0.37	10.32	0.4	10.92	0.35	10.58	0.72	10.44	0.51	10.44	0.59	10.45	0.49	10.35	0.31	10.31	0.72	10.5	1.13	10.36	0.31	10.32	0.13	10.29	0.46
Fisuc_1519	5	hypothetical protein	7.86	0.26	3.31	8.53	1.59	7.88	1.12	7.8	0.83	8.33	0.59	7.83	1.14	7.75	1.15	7.79	1.19	7.8	1.87	7.66	0.71	7.7	0.71	7.72	0.9	7.77	0.34	7.82	1.67	7.65	0.52
Fisuc_1520	5	Polynucleotide adenylyltransferase region	8.73	0.23	2.63	9.3	1.36	8.67	0.41	8.67	0.36	9.12	1.22	8.63	1.64	8.62	0.77	8.64	0.54	8.66	0.96	8.5	0.53	8.54	0.5	8.64	1.43	8.75	0.28	8.73	0.92	8.69	1.16
Fisuc_1521	1	glycosyl transferase family 2	8.76	0.18	2.05	8.62	0.52	8.79	0.49	8.72	0.56	8.65	2.22	9.01	1.65	8.78	0.33	9.01	2.57	8.75	0.97	8.69	1.28	8.79	1.15	9.05	0.93	8.74	0.3	8.54	1.08	8.53	1.56
Fisuc_1522	2	acyl-[acyl-carrier-protein]--UDP-N-acetylglucosamine O-acyltransferase (EC 2.3.1.129)	6.52	0.19	2.91	6.59	0.92	6.46	0.33	6.53	1.76	6.44	2.83	6.57	1.61	6.61	1.12	6.64	2.2	6.6	2.23	6.62	1.34	6.37	0.84	6.6	0.44	6.8	1.31	6.08	2.42	6.38	0.94
Fisuc_1523	11	glycoside hydrolase family 5	10.02	0.92	9.18	9.91	0.49	11.51	0.41	11.37	0.27	9.94	1.28	11.45	0.08	11.1	0.51	9.58	2.64	9.55	1.48	9.55	0.59	9.21	0.87	9.65	0.89	9.22	1.03	8.98	0.88	9.09	0.99
Fisuc_1524	1	hypothetical protein	-0.18	0.18	-100	-0.31	-3.15	-0.26	-34.35	-0.31	-0.66	-0.23	-62.61	0.04	343.33	-0.07	-170.19	-0.04	-380.31	-0.18	-107.11	-0.2	-115.3	-0.32	-1.09	0.1	354.22	-0.28	-26.39	-0.17	-75.61	-0.21	-37.92
Fisuc_1525	1	hypothetical protein	11.35	0.23	2.03	11.38	0.45	11.82	0.44	11.65	0.15	11.18	0.55	11.73	0.55	11.5	0.58	11.16	0.72	11.23	0.16	11.22	0.11	11.12	0.24	11.19	0.23	11.17	0.05	11.19	0.18	11.31	0.69
Fisuc_1526	1	hypothetical protein	11.85	0.19	1.6	12.01	0.3	12.29	0.26	12.01	0.36	11.7	0.48	12.09	0.77	11.84	0.2	11.86	0.7	11.87	0.34	11.66	0.26	11.66	0.38	11.85	0.12	11.69	0.37	11.69	0.45	11.71	1.09
Fisuc_1527	1	hypothetical protein	11.65	0.22	1.89	11.86	0.2	12.12	0.42	11.84	0.46	11.52	0.45	11.86	1.44	11.66	0.34	11.71	0.52	11.62	0.27	11.4	0.14	11.45	0.7	11.7	0.15	11.51	0.39	11.46	0.31	11.42	0.77
Fisuc_1528	1	hypothetical protein	11.87	0.18	1.52	12.02	0.28	12.3	0.24	12.06	0.35	11.63	0.5	11.97	0.98	11.83	0.17	11.94	1.02	11.85	0.12	11.64	0.26	11.76	0.68	11.88	0.41	11.8	0.13	11.77	0.11	11.76	0.3
Fisuc_1529	1	hypothetical protein	10.13	0.2	1.97	10.28	0.19	10.59	0.28	10.37	0.19	9.84	0.81	10.25	1.71	10.06	0.95	10.13	0.61	10.1	0.82	9.88	0.3	10.07	0.58	10.06	0.23	10.05	0.2	10.1	0.58	10.1	0.07
Fisuc_1530	1	glycoside hydrolase family 18	11.65	0.18	1.55	11.87	0.4	12.03	0.1	11.84	0.19	11.53	0.49	11.78	1.32	11.61	0.51	11.59	0.79	11.57	0.16	11.35	0.18	11.6	0.58	11.48	0.71	11.59	0.21	11.58	0.4	11.65	0.5
Fisuc_1531	11	non-processive endocellulase	8.53	0.66	7.74	8.57	0.62	9.72	1.06	9.52	0.53	8.66	2.48	9.41	1.37	9.14	1.44	7.92	1.83	7.99	0.47	7.97	0.75	8.15	1.27	8.13	0.77	7.69	2.76	8.3	0.88	8.03	1.18
Fisuc_1532	5	Chorismate binding-like protein	4.19	0.51	12.17	4.32	4.35	4.03	2.01	4.37	4.37	3.96	5.61	4.11	3.61	3.76	2.32	3.68	16.08	3.96	3.57	3.99	3.71	4.09	3.74	3.54	6.57	5.41	6.44	4.36	6.62	4.85	3.23
Fisuc_1533	1	hypothetical protein	7.61	0.2	2.63	7.4	0.97	7.44	0.45	7.66	0.47	7.69	1.18	7.63	1.54	7.73	0.76	7.81	3.78	7.56	1.12	7.79	0.3	7.74	0.12	7.93	0.92	7.31	2.47	7.4	1.86	7.49	0.67
Fisuc_1534	1	hypothetical protein	7.41	0.25	3.37	7.39	0.53	7.41	1.35	7.67	0.64	7.75	0.69	7.46	0.57	7.74	2.22	7.38	2.04	7.35	2.36	7.5	0.9	7.16	2.27	7.52	1.45	6.91	2.52	7.27	3	7.22	2.36
Fisuc_1535	2	ribulose-5-phosphate 3-epimerase (EC 5.1.3.1)	8.56	0.21	2.45	8.37	0.1	8.53	0.31	8.5	0.79	8.39	0.77	8.39	1.11	8.37	0.91	8.42	3.11	8.61	2	8.69	0.84	8.63	1.28	8.34	0.62	8.98	0.84	8.67	1.81	8.87	1.68
Fisuc_1536	8	glycoside hydrolase family 13 domain protein	9.24	0.34	3.68	8.85	0.6	8.93	1.36	9.06	0.65	9.11	1.33	8.94	0.46	9.15	0.31	9.03	0	8.96	1.13	9.16	0.89	9.37	0.76	9.25	1.05	9.81	0.76	9.8	0.34	9.84	0.43
Fisuc_1537	2	diaminopimelate decarboxylase (EC 4.1.1.20)	9.37	0.23	2.45	9.52	0.49	9.61	0.49	9.3	0.42	9.13	1.08	9.38	0.74	9.08	1.67	9.38	2.78	9.62	0.96	9.47	0.51	9.42	0.11	9.12	1.76	9.72	0.82	9.02	1.49	9.42	0.79
Fisuc_1538	2	hypothetical protein	6.88	0.14	2.03	6.78	0.52	6.86	0.32	6.95	1.56	6.61	0.88	6.69	1.7	6.92	1.64	6.94	0.5	6.9	1.96	6.89	1.51	7.07	0.97	6.95	1.18	6.85	1.88	6.89	2.18	7.03	1.12
Fisuc_1539	1	hypothetical protein	4.34	0.23	5.3	4.07	4.73	4.15	5.77	4.14	2.23	4.17	5.99	4.24	5.94	4.51	4.33	4.52	5.1	4.67	4.53	4.31	1.31	4.41	0.84	4.57	2.59	4.26	2.35	4.42	3.15	4.37	3.77
Fisuc_1540	1	hypothetical protein	3.69	0.26	7.05	3.32	2.07	3.51	6.09	3.63	4.25	3.72	9.37	3.56	8.95	4.05	4.46	4.01	4.62	3.72	1.55	3.74	2.78	3.61	8.03	3.83	6.58	3.6	5.06	3.92	1.93	3.5	2.38
Fisuc_1541	3	hypothetical protein	8.43	0.25	2.97	8.14	1.94	8.3	0.98	8.35	0.7	7.99	0.43	8.19	0.5	8.23	1.07	8.48	1.24	8.5	0.45	8.56	0.12	8.81	0.4	8.68	0.65	8.57	1.88	8.64	0.57	8.62	1.52
Fisuc_1542	2	hypothetical protein	8.57	0.21	2.45	8.35	1.06	8.48	1.13	8.57	1.15	8.37	0.19	8.23	1.04	8.5	1.1	8.65	0.25	8.66	0.82	8.62	1.03	9.05	0.88	8.57	0.52	8.72	2.9	8.64	0.69	8.57	1.2
Fisuc_1543	1	hypothetical protein	5.66	0.31	5.48	5.53	5.03	5.31	3.4	5.52	2.58	5.7	0.47	5.52	1.67	5.57	2.59	5.41	0.02	6.32	2.23	5.65	1.18	5.71	0.86	6.14	2.3	5.37	4.32	5.96	2.52	5.47	0.17
Fisuc_1544	1	serine/threonine protein kinase	6.45	0.31	4.81	6.26	1.95	6.18	0.73	6.32	1.89	6.38	3	6.35	1.09	6.38	0.72	6.49	1.08	7.17	4.86	6.56	1.6	6.51	1.69	6.89	2.37	6.06	2.95	6.58	1.06	6.2	1.64
Fisuc_1545	1	von Willebrand factor type A	5.61	0.31	5.53	5.71	2.71	5.42	3.89	5.72	3.41	5.73	5.31	5.41	1.19	5.49	2.35	5.31	1.25	6.16	5.55	5.63	2.16	5.54	1.35	6.01	4.69	5.12	3.52	5.74	1.76	5.44	3.24
Fisuc_1546	1	hypothetical protein	6.47	0.32	4.95	6.5	1.09	6.2	2.16	6.52	3.5	6.46	3.26	6.24	1.49	6.45	2.27	6.44	3.38	7.2	3.48	6.48	0.32	6.61	0.41	6.77	1.24	5.96	3.44	6.6	0.44	6.14	1.66
Fisuc_1547	4	Radical SAM domain protein	6.78	0.46	6.78	7.15	4.59	6.49	2.75	6.54	0.58	7.42	1.58	7.21	3.86	7.21	2.21	6.8	6.02	7.2	2.46	6.37	1.96	5.99	1.53	6.94	1.81	6.91	2.41	6.34	1.29	6.35	3.01
Fisuc_1548	15	hypothetical protein	4.41	0.55	12.47	4.14	7.54	3.77	3.64	3.79	5.56	5.04	3.74	4.27	8.62	4.65	4.07	4.31	4.72	5.45	3.47	4.44	5.43	4.01	7.64	5.29	3.28	3.97	1.62	4.46	3.46	4.17	2.03
Fisuc_1549	15	hypothetical protein	5.29	0.66	12.48	4.91	3.77	4.4	1.92	4.74	4.62	6.11	2.93	5.24	5.19	5.68	4.9	4.85	5.78	6.47	3.67	5.44	2.51	4.66	3.02	6.33	2.96	4.85	1.93	5.29	3.05	4.9	4.04
Fisuc_1550	15	GTP-binding protein HSR1-related protein	3.69	0.55	14.91	3.41	1.4	2.96	1.99	3.31	7.16	4.27	5.68	3.48	5.88	4.21	6.53	3.51	1.7	4.65	2.17	3.73	3.96	3.17	8.16	4.55	3.85	3.26	12.65	3.64	5.75	3.4	0.55
Fisuc_1551	15	GTP-binding protein HSR1-related protein	7.57	0.4	5.28	7.55	1.2	7.15	0.95	7.42	0.46	8.16	1.83	7.41	1.24	7.94	0.66	7.3	3.58	8.19	1.96	7.47	0.5	7.29	0.61	8.22	1.34	7.12	2.81	7.57	1.2	7.13	0.78
Fisuc_1552	1	CRISPR-associated protein, Cas1 family	6.53	0.33	5.05	6.08	2.09	6.52	0.41	6.72	1.98	6.47	2.09	6.98	1.63	6.98	2.94	6.75	5.56	6.4	1.37	6.37	2.4	6.28	1.8	6.91	1.55	6.48	2.35	6.59	1.8	5.97	1.86
Fisuc_1553	1	CRISPR-associated protein Cas2	4.45	0.29	6.52	4.08	2.69	4.46	3.39	4.58	1.25	4.52	5.02	4.77	0.76	4.91	4.72	4.73	7.38	4.46	1.56	4.31	4.3	4.26	2.92	4.64	2.37	4.28	3.9	4.41	4.25	4.02	5.98
Fisuc_1554	1	hypothetical protein	6.22	0.35	5.63	5.74	2.88	6.1	2.46	6.32	1.14	6.22	0.56	6.69	4.81	6.84	3.67	6.62	1.98	6.09	4.83	5.95	0.62	5.89	2.2	6.44	3.31	6.05	0.79	6.3	1.46	6.01	5.72
Fisuc_1555	4	hypothetical protein	5.86	0.43	7.34	6.15	2.12	5.96	2.35	6.1	1.87	6.53	4.47	6.21	2.22	6.39	1.74	6.07	3.54	5.45	3.08	5.67	2.5	5.43	2.18	5.97	3.65	5.07	3.59	5.56	2.28	5.55	3.26
Fisuc_1556	3	CRISPR-associated protein, TM1812 family	8.95	0.22	2.46	8.56	1.23	8.81	0.94	8.89	0.41	8.69	0.81	8.84	0.18	8.98	0.79	9.05	2.49	8.81	0.66	8.93	0.39	9.27	0.57	9.19	1.38	8.97	1.43	9.21	1.25	9.18	0.74
Fisuc_1557	1	hypothetical protein	8.89	0.18	2.02	8.78	0.56	8.8	0.77	8.74	0.22	8.8	0.77	8.76	0.91	8.8	0.73	9.08	0.39	8.97	0.73	8.86	0.73	9.3	0.77	9.06	1.46	8.87	3.13	9	0.83	8.76	0.38
Fisuc_1558	1	ID=646560082,locus_tag=Fisuc_1558	9.57	0.2	2.09	9.5	0.06	9.47	0.45	9.45	0.52	9.48	1.26	9.37	0.16	9.42	0.69	9.75	0.18	9.61	0.75	9.47	0.45	10.08	1.25	9.77	0.92	9.62	2.66	9.63	0.34	9.41	0.62
Fisuc_1560	1	protein of unknown function DUF324	9.22	0.18	1.95	9.25	0.53	9.2	0.28	9.19	0.82	9.16	0.77	9.06	0.82	9.09	1.1	9.42	0.05	9.24	0.36	9.13	1.08	9.67	1.02	9.34	0.98	9.21	2.33	9.22	0.4	8.99	0.64
Fisuc_1561	1	hypothetical protein	6.74	0.2	2.97	6.7	0.17	6.76	0.38	6.66	1.73	6.69	1.32	6.59	1.71	6.63	3.39	6.96	0.84	6.73	0.55	6.74	0.78	7.26	1.14	6.82	1.47	6.77	2.76	6.64	0.93	6.52	0.91
Fisuc_1562	1	hypothetical protein	9.48	0.2	2.11	9.49	0.81	9.38	0.81	9.41	0.6	9.45	0.36	9.27	0.39	9.44	1.26	9.7	1.52	9.53	0.45	9.43	0.43	10.01	0.79	9.52	0.45	9.39	1.92	9.43	1.17	9.26	1.28
Fisuc_1563	1	hypothetical protein	5.61	0.27	4.81	5.93	2.66	5.64	1.58	5.62	3.44	5.64	0.51	5.58	2.35	5.68	5.32	5.98	0.05	5.69	2.92	5.46	3.29	6.05	1.05	5.34	5.26	5.32	1.1	5.39	1.23	5.32	6.35
Fisuc_1564	2	hypothetical protein	6.29	0.26	4.13	6.25	0.84	6.51	3.54	6.3	1.1	6.14	0.5	6.25	2.37	6.24	1.05	6.18	5.89	6.08	3.92	6.25	0.43	6.37	1.29	5.83	3.45	6.86	1.94	6.31	2.17	6.44	0.87
Fisuc_1565	2	hypothetical protein	4.56	0.35	7.68	4.05	2.26	4.35	2.66	4.16	4.51	4.4	5.04	4.36	4.76	4.46	2.89	4.36	3.35	4.56	7.87	4.8	5.69	4.51	1.26	5.15	2.81	4.75	5.6	4.99	3.37	4.86	3.58
Fisuc_1566	2	Cupin 2 conserved barrel domain protein	6.45	0.3	4.65	6.34	1.86	6.76	0.65	6.48	2.46	6.1	3.26	6.56	2.42	6.34	1.47	6.32	1.53	6.36	0.87	6.39	1.74	6.67	3.61	6.07	2.94	7.08	2.92	6.19	3.05	6.63	1.96
Fisuc_1567	2	Phosphoglucosamine mutase	9.66	0.26	2.69	9.66	0.51	9.61	0.24	9.6	0.57	9.28	0.95	9.37	0.81	9.36	0.71	9.51	2.39	9.72	0.32	9.64	0.5	9.93	0.78	9.76	0.53	10.25	0.61	9.54	0.37	9.88	0.34
Fisuc_1568	17	hypothetical protein	9.73	1.47	15.11	10.3	1.14	9.14	0.91	8.87	0.46	12.83	1.42	10.94	3.38	10.1	3.37	11.95	6.95	9.33	3.6	9.55	0.05	8.31	2.5	11.09	1.12	7.72	1.16	8.94	1.31	7.86	0.42
Fisuc_1569	17	Poly(3-hydroxybutyrate) depolymerase-like protein	9.57	0.84	8.78	9.62	1.17	9.08	0.58	8.93	0.37	11.52	1.4	10.15	1.18	9.64	2.3	10.48	4.47	9.78	2.4	9.96	0.27	9.25	2.26	9.9	1.02	8.13	3.32	9.4	2.6	8.51	0.71
Fisuc_1570	4	protein of unknown function DUF88	7.87	0.36	4.57	8.33	0.79	7.89	1.03	7.74	0.23	8.72	0.43	8.2	2.6	7.91	1.7	7.99	0.86	7.68	0.91	7.58	0.09	7.63	0.89	7.24	1.17	7.85	0.7	7.68	0.96	7.81	0.8
Fisuc_1571	13	outer membrane efflux protein	10.83	1.18	10.9	11.78	0.4	11.19	1.32	10.23	0.27	13.81	0.92	12.62	3.47	10.85	1.84	11.15	2	10.26	0.3	10.19	0.27	9.86	0.22	9.96	0.44	10.02	1.04	9.79	0.6	9.96	0.62
Fisuc_1572	1	putative PTS IIA-like nitrogen-regulatory protein PtsN	10.24	0.17	1.66	10.13	0.87	10.18	1.17	10.23	0.59	10.34	0.87	10.42	2.18	10.33	0.57	10.26	2.15	9.99	0.48	10.24	1.02	10.13	0.07	10.06	0.91	10.2	0.84	10.21	0.45	10.58	0.58
Fisuc_1573	1	3-dehydroquinate dehydratase (EC 4.2.1.10)	7.74	0.15	1.94	7.67	1.89	7.79	0.62	7.84	1.78	7.6	0.88	7.82	0.25	7.82	0.85	7.85	2.41	7.91	0.94	7.92	0.89	7.76	1.54	7.58	1.28	7.78	0.15	7.49	0.91	7.62	0.98
Fisuc_1574	2	ATP-dependent Clp protease proteolytic subunit ClpP (EC 3.4.21.92)	10.32	0.14	1.36	10.33	0.86	10.39	1.17	10.29	0.84	10.34	0.79	10.59	1.12	10.37	0.69	10.4	1.03	10.36	0.75	10.38	0.65	10.27	0.45	10.23	0.72	10.3	0.28	10.06	0.48	10.22	1.1
Fisuc_1575	1	signal recognition particle-docking protein FtsY	10.39	0.17	1.64	10.58	1.04	10.45	1.55	10.26	0.76	10.5	1.34	10.69	1	10.36	0.85	10.58	0.74	10.44	1.66	10.31	0.72	10.24	0.91	10.37	0.9	10.28	0.19	10.15	0.37	10.26	0.9
Fisuc_1576	1	hypothetical protein	8.16	0.17	2.08	8.27	1.55	8.12	1.22	7.93	0.84	8.26	1.99	8.4	0.64	8.22	1.13	8.42	0.79	8.21	3.37	7.95	0.87	8.01	0.14	8.15	0.93	8.17	1.24	8.1	0.99	8.16	1.39
Fisuc_1577	1	protein of unknown function DUF255	7.96	0.13	1.63	7.99	1.66	7.92	0.66	7.98	1.01	7.85	1.16	8.14	1.1	7.98	0.3	8.13	1.63	8.01	2.26	7.84	1.25	7.77	0.6	7.89	1.23	7.98	2.43	8.01	0.07	8.02	0.63
Fisuc_1578	3	glycosyl transferase family 2	8.71	0.17	1.95	8.55	1.7	8.7	0.25	8.76	0.77	8.34	2.5	8.71	0.2	8.63	0.97	8.71	1.2	8.77	0.95	8.8	0.58	8.74	1.18	8.61	2.1	8.82	0.68	8.91	0.29	8.88	1.02
Fisuc_1579	1	hypothetical protein	7.34	0.15	2.04	7.6	1.28	7.31	1.51	7.31	1.24	7.35	1.96	7.23	0.59	7.29	1.08	7.52	2.49	7.35	2.19	7.18	0.72	7.44	1.63	7.24	1.27	7.53	1.99	7.32	1.73	7.22	0.27
Fisuc_1580	2	hypothetical protein	5.82	0.39	6.7	5.15	6.01	5.66	3.84	5.96	1.98	4.98	1.72	5.79	4.16	5.81	0.99	6.23	0.19	6.08	1.81	6.25	2.2	5.92	0.59	6.04	1.57	6.13	2.83	5.71	3.31	5.95	5.55
Fisuc_1581	2	hypothetical protein	4.19	0.27	6.44	3.62	3.99	4.11	6.84	4.28	2.86	3.87	4.09	4.12	1.55	4.26	7.83	4.15	3.29	4.41	1.06	4.27	4.63	4.27	2.57	4.48	4.83	4.48	2.85	4.17	0.84	4.17	4.44
Fisuc_1582	7	GCN5-related N-acetyltransferase	6.89	0.86	12.48	8.84	1.74	6.42	2.56	6.6	1.77	8.86	1.85	6.79	0.9	6.89	1.74	6.5	4.33	6.29	0.29	6.64	0.73	6.27	1.98	6.95	1.24	6.2	4.35	6.41	1.48	6.68	3.43
Fisuc_1583	7	hypothetical protein	5.96	0.95	15.94	8.11	2.83	5.71	5.28	5.76	2.78	8.11	2.62	5.75	1.15	6.05	2.8	5.54	8.93	5.4	2.03	5.4	2.5	5.19	2.74	5.8	2.8	5.2	2.94	5.48	1.55	5.76	3.57
Fisuc_1584	1	glycoside hydrolase family 5	9.4	0.33	3.51	9.51	0.35	9.43	1.04	9.32	0.31	10.3	1.39	9.57	0.34	9.33	0.25	9.33	0.41	9.36	1.76	9.38	0.8	9.27	0.87	8.93	2.44	9.56	1.66	8.95	0.88	9.26	1.05
Fisuc_1585	1	hypothetical protein	8.24	0.3	3.64	8.32	2.04	8.45	2.32	8.39	0.43	8.78	1.62	8.32	1.61	8.32	1.4	8.01	0.56	8.18	2.26	8.21	1.75	8.21	1.04	7.63	1.7	8.52	1.97	7.81	2.02	8.16	1.38
Fisuc_1586	1	futalosine synthase	6.02	0.2	3.32	6.08	2.03	6.14	2.15	6.4	0.38	5.96	2.38	5.67	1.39	6.11	2.27	5.95	2.23	6.02	2.24	6.21	0.32	6.07	3.04	5.98	3.71	5.86	1.73	5.92	1.01	5.93	0.8
Fisuc_1587	1	response regulator receiver modulated diguanylate cyclase	9.9	0.14	1.41	10	0.73	9.89	0.88	9.98	0.11	9.86	0.46	9.8	0.89	9.9	1.16	9.99	0.44	9.8	1.42	10.07	0.28	10.06	0.47	10.05	0.22	9.86	0.66	9.63	0.53	9.82	1.45
Fisuc_1588	13	2-dehydro-3-deoxyphosphogluconate aldolase/4-hydroxy-2-oxoglutarate aldolase	10.15	1.96	19.31	11.84	0.42	10.05	0.88	9.02	0.38	15.85	1.81	12.24	1.73	10.39	2.52	9.68	1.7	8.87	1.05	8.92	0.37	8.91	1.53	9.26	0.61	8.69	1.45	9.19	1.08	9.04	1.1
Fisuc_1589	13	protein of unknown function DUF214	9.52	1.69	17.75	11.01	0.3	9.8	0.52	8.45	0.66	14.08	2.98	11.6	1.67	9.76	3.35	9.75	2.8	8.64	0.77	8.54	0.51	8.34	0.32	8.92	0.27	8.15	1.3	8.16	0.5	8.16	0.97
Fisuc_1590	13	ABC transporter related protein	8.53	1.59	18.64	9.81	1.28	8.99	1.23	7.66	0.7	12.61	2.49	10.77	2.91	8.86	2.3	8.89	4.87	7.61	0.36	7.55	0.99	7.15	0.77	7.91	0.39	7.17	0.53	7.32	1.22	7.26	1.14
Fisuc_1591	1	capsular exopolysaccharide family	12.25	0.19	1.55	12.37	0.29	12.12	0.24	12.18	0.32	12.21	0.41	12.04	0.32	12.1	0.44	12.56	0.36	12.32	0.32	12.19	0.49	12.48	0.6	12.55	0.27	12.47	0.31	11.92	0.26	12.13	0.46
Fisuc_1592	2	OmpA/MotB domain protein	14.99	0.22	1.47	14.98	0.25	14.91	0.12	14.92	0.34	14.62	0.17	14.68	0.48	14.75	0.51	14.93	0.72	15.12	0.42	15.05	0.24	15.32	0.39	15.11	0.34	15.34	0.06	14.97	0.03	15.16	0.32
Fisuc_1593	5	GtrA family protein	5.41	0.31	5.73	5.17	1.97	5.58	4.1	5.62	1.15	5.19	1.57	5.32	5.13	5.42	3.56	5.08	1.75	5.36	3.22	5.5	0.9	5.19	5.58	4.93	0.74	5.97	0.79	5.46	2.28	5.84	4.27
Fisuc_1594	1	Acetyl-CoA hydrolase	7.29	0.18	2.47	7.11	1.57	7.51	0.63	7.33	1.28	7.08	1.27	7.34	1.1	7.28	1.6	7.58	1.45	7.49	1.54	7.38	0.76	7.38	0.76	7.12	1.88	7.36	3.05	7.15	0.47	7.1	1.3
Fisuc_1595	1	Phosphoglycerate mutase	8.85	0.42	4.75	8.34	1.49	8.76	0.89	9.02	0.25	8.79	0.97	8.93	0.39	9.07	0.19	9.4	1.63	8.73	2.48	9.31	0.61	8.98	1.68	9.65	0.62	8.12	1.03	8.59	0.8	8.41	0.75
Fisuc_1596	1	Phosphoglycerate mutase	9.72	0.25	2.57	9.77	0.88	9.85	1.13	9.69	1.14	9.63	0.31	9.88	1.53	9.72	0.81	10.15	2.18	9.95	0.3	9.95	1.15	9.73	0.28	9.7	0.33	9.34	1.33	9.38	1.54	9.46	4.32
Fisuc_1597	2	hypothetical protein	10.48	0.31	2.96	10.06	0.12	10.87	0.95	10.73	0.03	9.86	0.95	10.65	0.62	10.47	1.09	10.31	1.53	10.54	1.01	10.53	0.46	10.47	0.07	10.22	1.42	11.01	0.6	10.42	0.78	10.56	1.36
Fisuc_1598	2	biotin/lipoyl attachment domain-containing protein	9.27	0.25	2.7	8.91	0.54	9.56	0.86	9.39	0.67	8.74	0.97	9.41	1.4	9.32	0.55	9.25	2.05	9.36	0.96	9.14	0.93	9.3	0.63	9.19	1.16	9.72	1.26	9.22	0.3	9.33	0.57
Fisuc_1599	2	sodium ion-translocating decarboxylase, beta subunit	11.39	0.26	2.28	11.04	0.31	11.59	0.37	11.39	0.18	10.9	0.32	11.41	0.91	11.26	0.78	11.26	1.98	11.44	0.4	11.27	0.28	11.47	0.35	11.23	1.09	11.89	0.14	11.51	0.26	11.7	0.48
Fisuc_1600	3	hypothetical protein, TIGR02147	4.43	0.28	6.32	4.53	5.59	4.38	2.5	4.28	5.15	4.44	1.62	4.36	4.91	4.09	1.83	4.16	1.05	4.26	5.41	4.28	3.13	4.28	3.36	4.46	4.4	4.77	1.3	4.87	3.17	4.74	8.39
Fisuc_1601	8	hypothetical protein	6.34	0.38	5.99	6.21	2.07	5.92	1.89	6.15	1.29	6.54	0.72	5.95	0.73	5.99	2.23	6.17	1.18	6.1	2.15	6.16	2.91	6.28	0.54	6.45	1.16	6.81	1.57	7.09	0.45	6.94	1.78
Fisuc_1602	3	hypothetical protein, TIGR02147	5.05	0.32	6.34	5.29	1.31	4.83	2.91	4.79	4.64	5.83	2.55	4.92	2.2	4.99	3.52	4.89	2.22	4.77	1.72	4.71	3.1	4.85	5.32	5.04	3.51	5.31	2.73	5.2	2.52	5.26	2.14
Fisuc_1603	1	hypothetical protein	7.18	0.25	3.48	7.22	0.61	6.98	1.03	7.03	0.71	7.45	1.83	6.88	1.03	6.96	0.67	7.28	0.24	6.95	3.49	7.04	1.04	7.12	1.12	7.11	1.26	7.67	1.17	7.46	0.5	7.41	2.16
Fisuc_1604	1	hypothetical protein	7.25	0.24	3.31	7.47	2.29	7.03	1.37	7.06	0.65	7.55	0.63	6.96	2.17	7.04	2.26	7.35	0.76	7.07	3.8	7.18	1.03	7.19	0.97	7.27	0.92	7.66	1.76	7.3	0.42	7.42	3.63
Fisuc_1605	1	hypothetical protein	6.83	0.24	3.51	7.13	1.24	6.69	1.25	6.47	1.92	6.99	3.06	6.56	0.22	6.66	1.31	7.13	1.09	6.68	2.88	6.67	0.63	6.87	1.06	6.76	1.27	7.16	1.99	6.96	1.02	6.97	2.98
Fisuc_1606	2	ATPase	5.44	0.22	4.04	5.27	6.93	5.48	6.07	5.68	5.12	5.34	1.36	5.61	0.87	5.61	2.89	5.2	0.89	5.51	0.73	5.43	4.58	5.4	5.06	5.28	2.7	5.47	3.42	5.54	1.63	5.26	2.01
Fisuc_1607	3	hypothetical protein, TIGR02147	4.79	0.33	6.89	5.15	4.72	4.84	0.64	4.5	0.62	4.85	1.87	4.79	0.2	4.33	9.35	4.42	2.6	4.72	2.17	4.5	2.21	4.5	4.76	4.92	3.84	5.38	3.06	4.77	1.35	5.2	3.13
Fisuc_1608	8	hypothetical protein	5.7	0.35	6.14	5.57	3.28	5.43	3.26	5.41	2.09	5.78	1.7	5.36	2.82	5.45	2.74	5.46	0.87	5.63	1.81	5.45	1.12	5.6	1.67	5.83	2.45	6.15	3.12	6.13	3.31	6.42	3.35
Fisuc_1609	8	hypothetical protein	6.61	0.42	6.35	6.61	2.03	6.27	2.27	6.27	0.83	6.8	3.64	6.26	2.77	6.06	2	6.38	1.13	6.55	1.07	6.41	0.37	6.72	2.54	6.39	1.64	7.45	2.65	7.02	1.24	7.27	3.56
Fisuc_1610	3	hypothetical protein, TIGR02147	4.63	0.27	5.83	4.79	1.13	4.65	3.47	4.74	4.61	4.62	7.48	4.44	3.6	4.4	4.68	4.5	1.1	4.56	3.17	4.47	2.96	4.76	3.74	4.25	4.13	5.13	2.68	4.57	4.44	4.88	4.08
Fisuc_1611	8	hypothetical protein	6.2	0.35	5.65	6.26	0.86	5.91	2.19	6.04	1.65	5.99	2.14	5.82	2.84	5.79	2.97	6.21	3.57	6.23	1.9	6.04	2.41	6.28	4.07	6.08	0.49	7	1.74	6.44	2.2	6.66	0.67
Fisuc_1612	3	hypothetical protein	5.86	0.27	4.61	5.67	2.01	5.53	2.82	5.75	2.1	5.47	1.69	5.88	2.63	5.71	2.83	5.73	1.62	5.92	1.61	5.84	1.86	6.01	0.57	5.88	1.7	6.46	0.24	5.92	1.19	6.19	1.98
Fisuc_1613	3	hypothetical protein	5.55	0.25	4.5	5.5	4.29	5.47	2.54	5.57	2.65	5.4	1.98	5.55	4.12	5.42	4.94	5.28	0.93	5.52	1.47	5.52	4.37	5.65	0.91	5.45	1.19	6.04	4.23	5.46	4.74	5.83	5.92
Fisuc_1614	4	protein serine/threonine phosphatase	8.45	0.37	4.38	8.66	1.04	8.45	1.57	8.38	0.99	8.93	1.07	9.06	2.31	8.68	1.56	8.9	2.45	8.09	2.29	8.4	2.54	8.25	0.72	8.55	0.86	7.78	1.8	8.24	1.73	8.13	3.15
Fisuc_1615	1	hypothetical protein	9.64	0.22	2.28	9.43	0.93	9.6	0.41	9.59	0.11	10.08	0.39	9.69	0.98	9.69	0.8	9.47	2.36	9.59	1.23	9.87	0.24	9.61	1.01	9.28	0.54	9.79	0.86	9.42	0.48	9.79	2.05
Fisuc_1616	6	beta-lactamase domain protein	2.65	0.41	15.47	2.78	2.13	2.51	4.76	2.63	8.74	2.7	8.12	3.48	9.48	3.23	1.96	3.11	11.52	2.53	3.8	2.73	6.72	2.07	4.83	2.75	1.88	2.28	2.88	2.35	3.79	2.17	5.26
Fisuc_1617	1	hypothetical protein	-0.51	0.15	-29.41	-0.28	-31.07	-0.56	-18.18	-0.57	-16.05	-0.42	-40.68	-0.38	-65.4	-0.51	-16.56	-0.33	-118.38	-0.5	-29.4	-0.58	-13.7	-0.58	-12.32	-0.5	-22.92	-0.63	-0.84	-0.62	-0.54	-0.62	-1.13
Fisuc_1618	2	hypothetical protein	7.65	0.2	2.61	7.49	1.34	7.63	0.98	7.78	1.13	7.2	1.33	7.54	1.33	7.62	0.99	7.62	2.4	7.81	0.6	7.73	0.71	7.79	0.7	7.6	0.26	8.02	1.48	7.61	1.21	7.64	0.77
Fisuc_1619	1	acyl-ACP thioesterase	7.88	0.27	3.43	7.76	1.14	8.05	0.93	7.99	0.28	8.03	2.21	8.28	1	8.21	1.01	7.9	4.84	7.78	0.18	7.92	0.22	7.55	1.46	7.98	1.44	7.35	0.83	7.68	2.28	7.83	1.14
Fisuc_1620	1	3-phosphoshikimate 1-carboxyvinyltransferase (EC 2.5.1.19)	9.8	0.11	1.12	9.88	0.27	9.81	0.77	9.8	0.47	9.71	0.41	9.71	0.16	9.74	0.83	9.92	1.13	9.89	1.05	9.87	0.31	9.94	0.58	9.64	1.3	9.82	0.65	9.69	0.21	9.88	0.93
Fisuc_1621	1	extracellular solute-binding protein family 1	9.16	0.17	1.86	9.38	0.91	9.15	0.41	9.12	0.1	9.07	1.65	8.94	0.73	8.92	0.73	9.33	0.53	9.31	0.14	9.18	0.29	9.47	0.42	9	1.31	9.22	0.87	9.14	0.3	9.09	0.33
Fisuc_1622	1	D-alanyl-D-alanine carboxypeptidase/D-alanyl-D-alanine-endopeptidase	8.81	0.23	2.61	9.05	1.12	8.79	1.3	8.88	0.96	8.66	0.95	8.41	1.78	8.57	1.01	8.93	1.85	9.02	1.31	8.82	0.63	9.22	0.3	8.74	1.41	8.96	1.58	8.71	1.3	8.68	1.59
Fisuc_1623	2	hypothetical protein	6.01	0.37	6.16	5.5	2.23	5.81	3.36	5.91	2.06	5.38	4.42	5.71	2.57	5.77	3.3	6.02	3.98	6.19	0.95	6.36	1.85	6.17	0.38	6.14	3.46	6.55	2.16	6.14	2.67	6.48	2.67
Fisuc_1624	2	hypothetical protein	6.05	0.32	5.29	5.65	1.26	5.88	1.96	5.78	2.35	5.77	1.85	5.9	4.15	5.88	1.49	5.84	3.34	6.31	5.19	6.25	2.58	5.85	1.07	6.23	3.06	6.64	2.72	6.24	1.73	6.4	1.27
Fisuc_1625	1	hypothetical protein	6.13	0.3	4.89	6.59	2.4	6.31	3.37	6.45	3.22	6.48	0.54	6.06	2.53	6.23	0.23	6.12	0.64	5.7	1.71	5.7	3.86	5.99	2.2	6.31	1.87	6.15	2.83	5.89	2.02	5.86	0.17
Fisuc_1626	14	hypothetical protein	5.08	0.35	6.89	5.12	2.07	5.41	0.55	5.42	1.23	5.2	4.94	5.38	3.54	5.53	2.9	4.78	2.96	4.97	4.14	5.08	3.49	4.46	3.92	4.66	2.49	4.6	1.36	5.31	2.35	5.11	2.33
Fisuc_1627	2	Adenylosuccinate synthetase (EC 6.3.4.4)	11.8	0.09	0.76	11.95	0.13	11.85	0.3	11.75	0.43	11.84	0.25	11.91	0.57	11.71	0.63	11.85	0.93	11.78	0.33	11.78	0.37	11.72	0.33	11.72	0.1	11.84	0.24	11.71	0.27	11.82	0.64
Fisuc_1628	1	transcriptional regulator, Crp/Fnr family	10.4	0.21	2.02	10.8	0.41	10.44	0.48	10.27	0.2	10.68	0.52	10.42	0.38	10.31	0.59	10.72	0.25	10.37	1.61	10.21	0.66	10.28	0.79	10.49	0.86	10.44	1.53	10.16	0.18	10.19	0.85
Fisuc_1629	1	PASTA domain containing protein	9.59	0.13	1.36	9.85	1.49	9.53	0.37	9.5	0.65	9.71	0.31	9.61	0.35	9.5	0.63	9.8	1.37	9.61	1.54	9.5	0.38	9.48	0.52	9.66	0.57	9.46	0.41	9.6	0.64	9.49	0.51
Fisuc_1630	1	hypothetical protein	10.42	0.14	1.34	10.72	0.7	10.34	0.33	10.37	0.3	10.46	0.99	10.22	0.64	10.32	0.28	10.5	0.14	10.42	0.94	10.22	1.01	10.49	0.29	10.51	0.67	10.37	1.12	10.5	0.63	10.45	0.52
Fisuc_1631	1	hypothetical protein	7.98	0.15	1.88	8.07	2.26	7.93	0.93	7.89	1.81	7.77	1.15	7.78	0.53	7.84	0.48	8.09	1.96	8.18	0.41	8.03	0.79	8.08	0.99	7.89	1.21	8.1	0.69	8.07	1.19	8.01	1.99
Fisuc_1632	1	FG-GAP repeat protein	11.08	0.12	1.08	11.1	0.26	11.07	0.32	11.03	0.47	11	0.21	11.13	0.45	10.99	0.54	10.93	0.72	11.13	0.73	11.08	0.23	10.99	0.03	11.1	0.23	10.95	0.41	11.32	0.41	11.28	0.22
Fisuc_1633	1	protein of unknown function DUF323	8.39	0.15	1.79	8.73	0.81	8.43	0.55	8.37	0.34	8.42	0.87	8.32	0.8	8.34	0.85	8.16	1.92	8.43	1.95	8.31	0.65	8.38	0.47	8.3	0.82	8.23	1.14	8.59	0.91	8.42	1.25
Fisuc_1634	1	hypothetical protein	7.95	0.18	2.26	7.81	0.5	8.11	0.67	8.17	1.04	7.85	1.54	7.99	1.62	8.05	0.62	8	2.16	8.04	0.2	8.09	0.88	8.09	0.82	7.81	1.53	7.99	1.36	7.55	0.53	7.8	1.8
Fisuc_1635	2	two component transcriptional regulator, LytTR family	8.42	0.18	2.14	8.3	0.73	8.45	0.84	8.47	0.47	8.09	0.67	8.34	0.78	8.3	0.81	8.53	0.92	8.68	1.24	8.75	1	8.56	0.8	8.35	1.8	8.44	0.77	8.31	1.07	8.39	1.64
Fisuc_1636	1	signal peptidase I	8.58	0.16	1.86	8.69	0.64	8.55	0.88	8.51	0.25	8.42	0.29	8.37	0.17	8.43	0.93	8.68	0.05	8.92	1.38	8.66	0.98	8.69	0.17	8.5	1.18	8.66	0.33	8.45	0.18	8.58	2.55
Fisuc_1637	1	hypothetical protein	8.68	0.21	2.42	8.91	1.22	8.62	1.22	8.79	0.94	8.43	1.48	8.36	1.46	8.58	0.77	8.48	2.72	8.86	1.98	8.72	1.14	9	0.81	8.56	2.15	8.75	1.95	8.74	0.47	8.69	2.07
Fisuc_1638	1	DNA polymerase III, epsilon subunit	9.87	0.2	2.03	10.05	0.59	9.83	0.53	9.84	0.63	9.68	0.25	9.52	0.74	9.58	0.66	9.8	2.24	10.04	0.7	9.89	0.38	10.2	0.59	9.8	0.52	10.17	0.16	9.82	0.37	9.94	0.42
Fisuc_1639	1	hypothetical protein	6.89	0.21	3.05	6.41	2.37	6.74	0.37	6.92	1.55	6.78	1.04	6.8	3.48	7.06	0.76	6.91	3.37	6.94	1.7	6.94	0.99	6.96	0.08	7.18	2.48	6.84	1.31	7.04	2.17	7	0.86
Fisuc_1640	5	hypothetical protein	8.49	0.45	5.3	8.09	0.47	8.78	1.51	8.46	0.65	8.06	0.33	8.44	1.26	8.34	0.45	8.12	1.93	8.52	0.66	8.36	0.76	8.16	0.48	7.99	2.4	9.58	2.61	8.65	2.27	9.17	1.48
Fisuc_1641	2	hypothetical protein	8.12	0.3	3.69	7.57	1.64	8.1	2.97	8.09	0.64	7.44	1.37	8.09	1.52	8.05	0.48	8.21	1.5	8.33	0.5	8.46	0.4	8.32	0.85	8.28	1.43	8.13	1.73	8.28	0.2	8.35	2.08
Fisuc_1642	10	diguanylate cyclase	10.4	0.44	4.23	9.97	0.37	10.27	1.04	10.16	0.51	10	0.72	10.44	0.85	10.28	0.54	10.22	1.37	10.39	0.53	10.33	0.36	10.2	0.16	10.25	0.18	10.21	0.36	11.49	0.48	11.3	0.55
Fisuc_1643	10	hypothetical protein	8.12	0.35	4.31	7.9	1.64	7.9	1.93	7.96	0.35	7.89	1.92	8.1	0.79	8.06	0.58	8.18	0.48	8.22	1.99	7.94	1	7.82	0.24	8.17	1.6	7.83	1.81	9.04	0.42	8.67	0.97
Fisuc_1644	1	hypothetical protein, TIGR02147	9.69	0.25	2.58	9.72	0.65	9.69	1.03	9.53	0.51	9.85	0.48	10.11	1.49	9.7	1.11	9.98	2.3	9.52	1.39	9.73	0.31	9.38	0.74	9.68	0.83	9.16	0.55	9.97	0.22	9.76	0.58
Fisuc_1645	1	hypothetical protein	10.22	0.23	2.25	10.24	0.66	10.13	0.69	10.09	0.12	10.31	0.56	10.48	1.01	10.22	0.62	10.64	1.98	10.16	0.7	10.33	0.4	10.11	0.17	10.47	0.54	9.7	1.23	10.39	0.45	10.02	0.5
Fisuc_1646	2	Polyprenyl synthetase	10.35	0.13	1.26	10.51	0.14	10.44	0.42	10.36	0.41	10.44	1.12	10.51	0.76	10.3	0.77	10.39	0.66	10.32	0.7	10.31	0.15	10.23	0.07	10.13	0.31	10.39	0.19	10.27	1.18	10.25	1.72
Fisuc_1647	1	1-deoxy-D-xylulose-5-phosphate synthase (EC 2.2.1.7)	10.76	0.15	1.39	11.11	0.72	10.81	0.23	10.68	0.34	10.89	0.86	10.78	0.23	10.6	0.16	10.72	1.34	10.82	0.21	10.59	0.6	10.67	0.24	10.65	0.56	10.92	0.78	10.75	0.61	10.68	0.61
Fisuc_1648	1	tRNA/rRNA methyltransferase (SpoU)	10.16	0.16	1.57	10.48	1.14	10.21	0.15	10.11	1.11	10.2	0.17	10.02	0.68	9.98	0.35	9.95	2.69	10.18	0.87	10.03	0.08	10.07	0.5	10.08	0.6	10.39	0.93	10.22	0.14	10.23	0.39
Fisuc_1649	1	orotidine-5'-phosphate decarboxylase (EC 4.1.1.23)	9.47	0.23	2.43	9.97	0.84	9.49	0.2	9.36	0.2	9.56	0.53	9.3	1.55	9.2	0.44	9.27	3.74	9.5	1.11	9.25	0.48	9.3	0.63	9.4	0.68	9.81	1.44	9.54	0.41	9.5	0.67
Fisuc_1650	3	hypothetical protein	7.86	0.29	3.69	8.42	0.53	7.8	0.34	7.91	0.69	8.29	2.34	7.68	1.12	7.65	0.69	7.71	7.45	7.85	0.65	7.53	0.88	7.6	1.06	7.73	1.53	8.15	3.22	7.78	0.68	7.8	1.35
Fisuc_1651	1	hypothetical protein	8.54	0.17	1.99	8.68	0.96	8.46	0.45	8.44	0.8	8.56	0.62	8.34	0.3	8.4	0.59	8.93	0.94	8.65	0.67	8.59	0.96	8.69	0.39	8.68	0.88	8.47	2.18	8.47	1.21	8.27	0.66
Fisuc_1652	2	Mammalian cell entry related domain protein	9.66	0.13	1.35	9.61	0.1	9.64	0.56	9.79	0.14	9.5	0.94	9.55	0.48	9.64	0.75	9.58	1.61	9.52	1.25	9.83	0.4	9.77	0.29	9.53	0.71	9.61	0.71	9.77	0.33	9.83	0.32
Fisuc_1653	3	Aspartyl aminopeptidase	8.09	0.27	3.34	7.68	1.72	8.16	1.42	8.12	1.06	7.67	1.67	7.95	3.02	7.96	0.3	7.95	1.3	7.94	1.71	8.07	1.14	8.39	0.71	8.07	0.8	8.32	2.88	8.36	0.51	8.54	1.67
Fisuc_1654	2	acyltransferase 3	5.97	0.29	4.86	5.52	3.56	5.96	1.69	6.16	2.7	5.51	3.4	5.78	2.22	6	2.94	6.09	2.44	6.23	3.56	6.52	2.53	6.06	0.82	6.06	3.72	6.01	0.57	5.81	0.39	5.86	2.28
Fisuc_1655	2	acyltransferase 3	6.21	0.38	6.12	5.63	3.79	6.36	0.9	6.28	2.19	5.37	3.27	6.08	1.64	6.14	2.7	6.4	0.96	6.61	1.48	6.64	0.95	6.62	1.24	6.32	2.65	6.43	1.6	5.9	2.9	6.26	3.7
Fisuc_1656	2	Glycosyl hydrolase family 98 putative carbohydrate binding module	7.14	0.33	4.62	6.77	1.52	7.11	1.24	7.09	0.58	6.49	2.61	6.68	1.75	6.93	1.15	7.36	4.45	7.56	0.88	7.33	0.09	7.52	0.69	7.34	2.43	7.45	0.8	7.16	0.73	7.3	2.04
Fisuc_1657	2	hypothetical protein	6.24	0.34	5.45	5.74	2.04	6.19	1.32	6.3	2.77	5.68	1.24	5.81	1.43	6.02	2.89	6.29	5.09	6.53	2.13	6.52	1.23	6.68	1.68	6.31	0.85	6.68	1	6.2	1.56	6.39	1.14
Fisuc_1658	5	TPR repeat-containing protein	8.52	0.33	3.87	8.61	1.48	8.93	2.6	8.87	0.72	8.58	2.38	8.74	2.45	8.61	1.25	7.93	3.51	8.41	2.04	8.55	0.53	8.33	1.99	7.81	2.59	8.36	1.53	8.73	0.53	8.67	0.62
Fisuc_1659	5	hypothetical protein	8.77	0.28	3.19	9.25	1.04	9.03	0.27	8.95	0.63	8.95	2.06	8.83	2.31	8.83	0.66	8.35	2.47	8.78	1.32	8.69	1.58	8.65	0.91	8.23	2.44	8.48	1.63	8.84	1.19	8.71	2.1
Fisuc_1660	3	hypothetical protein	10.77	0.28	2.6	10.51	0.12	10.82	0.26	10.85	0.45	10.44	0.35	10.73	0.83	10.81	0.27	10.47	3.44	10.99	1.62	11.08	0.7	10.86	1.11	10.19	0.9	10.79	0.34	10.96	1.2	11.14	0.29
Fisuc_1661	6	glycoside hydrolase family 5	7.94	0.33	4.16	7.67	1.51	7.66	1.91	8.12	0.33	7.82	0.87	7.72	0.46	8.13	0.69	8.07	1.76	7.7	1.72	8.1	0.2	7.97	1	8.72	2.16	7.38	1.74	8.22	1.2	7.96	1.37
Fisuc_1662	1	xanthine permease	5.69	0.13	2.28	5.81	1.16	5.69	1.43	5.66	2.52	5.54	4.46	5.67	0.51	5.66	1.45	5.61	1.15	5.76	3.5	5.71	0.3	5.74	2.22	5.71	3.31	5.72	1.37	5.73	0.65	5.56	2.46
Fisuc_1663	5	xanthine phosphoribosyltransferase	5.64	0.24	4.26	5.86	1.23	5.82	2.06	5.81	1.74	5.89	2.77	5.81	2.9	5.76	2.79	5.42	1.93	5.57	0.85	5.71	2.56	5.4	2.06	5.22	2.72	5.37	1.2	5.62	2.2	5.63	5.81
Fisuc_1664	7	hypothetical protein	7.3	0.95	13.01	9.45	1.65	7.26	0.65	7.31	1.09	9.4	0.68	7.07	1.77	7.27	1.1	6.76	1.87	6.41	2.35	6.81	1.66	6.43	2.59	6.84	0.54	6.54	1.9	7.19	1.42	7.23	0.41
Fisuc_1665	7	phosphoadenosine phosphosulfate reductase	8.59	0.63	7.33	9.37	0.7	8.9	0.73	7.77	0.14	9.23	0.45	8.81	1.51	8	0.96	9.2	0.27	9.07	0.33	8.99	0.34	9.37	0.62	7.67	0.25	7.96	0.47	8.12	0.88	7.99	0.33
Fisuc_1666	7	hypothetical protein	6.86	0.83	12.1	7.95	1.56	7.28	0.24	6.05	2.22	7.76	1.64	7.08	1.61	5.87	3.58	7.59	1.13	7.45	1.13	7.27	0.43	7.92	1.12	5.55	1.77	6.06	4.87	6.35	3.01	6.13	0.79
Fisuc_1667	7	hypothetical protein	8.7	0.86	9.89	9.91	0.4	9.11	0.35	7.85	1.36	9.59	0.92	8.77	2.26	7.75	1.05	9.36	1.87	9.3	1.28	9.14	0.81	9.87	0.22	7.29	0.85	8.04	1.75	8.11	1.43	7.88	0.23
Fisuc_1668	7	cysteine desulfurase family protein	6.65	0.81	12.18	7.85	0.37	7.04	1.88	5.9	2.19	7.6	1.46	6.69	3.4	5.59	1.25	7.36	1.69	7.23	2.08	6.94	0.66	7.61	1.3	5.33	1.17	5.97	3.45	6.16	1.45	6.07	2.59
Fisuc_1669	7	type III restriction protein res subunit	7.58	0.85	11.21	8.77	0.58	7.96	0.71	6.72	2.12	8.5	0.67	7.68	2.37	6.57	0.07	8.28	3.1	8.14	1.51	8.03	0.44	8.72	0.43	6.31	1.51	6.92	3.22	7.03	1.05	6.68	2.13
Fisuc_1670	7	hypothetical protein	3.64	0.55	15.11	4.45	3.55	3.88	2.6	3.11	2.18	4.11	9.52	3.8	9.25	3	8.82	4.08	2.86	3.99	3.07	3.97	2.25	4.32	0.52	2.91	4.93	3.17	0.72	3.2	2.39	3.06	6.16
Fisuc_1671	7	hypothetical protein	7.73	0.83	10.74	8.91	1.65	8.12	1.49	7.03	1.19	8.58	0.64	7.82	1.98	6.79	1.47	8.49	1.04	8.27	0.22	8.19	0.2	8.8	0.52	6.51	1.56	7.16	3.61	7.05	1.21	6.71	3.06
Fisuc_1672	7	hypothetical protein	6.05	0.72	11.9	7.08	4.95	6.44	1.56	5.38	1.65	6.89	1.07	6.08	0.75	5.37	0.77	6.67	0.31	6.42	2.47	6.5	0.73	6.91	0.94	5.06	2.59	5.5	2.67	5.27	3.05	5.29	7.89
Fisuc_1673	7	putative RNA polymerase, sigma 70 family subunit	6.71	0.72	10.73	7.82	1.67	7.04	3.35	6.14	1.42	7.49	0.43	6.9	1.89	6.12	1.28	7.28	3.48	7.11	0.77	7.12	0.41	7.58	0.91	5.68	3.38	6.14	4.26	5.85	3.07	5.9	3.48
Fisuc_1674	3	iron (metal) dependent repressor, DtxR family	10.93	0.36	3.29	10.64	2.36	10.85	2.37	11.09	1.26	10.89	1.33	11.19	2.38	11.27	1.05	10.11	0.6	10.53	1.68	10.74	0.52	10.91	1.48	10.78	1.31	11.32	2.11	10.95	0.91	11.51	1.8
Fisuc_1675	3	FeoA family protein	7.58	0.35	4.62	7.34	3.78	7.53	4.28	7.64	3.18	7.59	1.31	7.84	3.11	7.93	1.19	6.75	1.01	7.19	2.87	7.41	0.92	7.51	1.66	7.51	1.35	7.96	2.6	7.58	1.63	8.07	2.97
Fisuc_1676	3	ferrous iron transport protein B	11.44	0.38	3.32	11.22	1.99	11.12	3.85	11.03	2.82	11.35	2.03	11.78	3.55	11.5	1.8	11.27	1.73	11.45	3.45	11.24	1.18	11.15	2.72	11.76	3.08	12.08	1.08	11.35	1.25	11.78	1.61
Fisuc_1677	3	hypothetical protein	4.43	0.38	8.58	4.26	1.26	4.19	6.2	4.03	1.36	4.39	7.06	4.67	10.65	4.67	3.17	4.57	12.02	4.54	5.35	4.11	3.9	4.03	3.16	4.79	3.79	5.18	3.67	4.35	1.79	4.23	5.32
Fisuc_1678	3	hypothetical protein	8.92	0.52	5.83	8.72	0.41	8.24	1.14	8.4	0.74	9.69	1	8.91	2.21	9.14	2.78	9.1	1.47	8.93	1.49	8.74	0.5	8.29	1.33	9.29	1.28	10.08	1.23	8.74	1.93	8.7	1.59
Fisuc_1679	3	hypothetical protein	1.39	0.41	29.5	1.11	11.59	1.13	7	1.31	15.53	1.33	21.11	1.31	23.34	1.4	14.45	1.36	15.75	1.35	17.92	1.26	24.72	1.09	6.91	1.37	19.31	2.63	10.85	1.3	8.84	1.5	12.25
Fisuc_1680	3	flavodoxin	0.98	0.24	24.49	0.82	13.69	0.82	11.95	0.9	7.34	0.87	17.13	1.02	22.28	1	15.25	0.84	20.35	0.98	5.68	0.96	14.73	0.82	13.85	1.01	14.6	1.62	21.9	0.93	12.7	1.05	11.72
Fisuc_1681	2	hypothetical protein	6.54	0.54	8.26	6.58	0.68	5.91	1.4	6.25	2.55	6.45	0.94	5.83	3.27	6.15	1.56	6.75	0.58	7.19	0.8	6.48	2.27	7.03	2.08	6.66	2.36	7.85	1.52	6.26	1.85	6.19	0.74
Fisuc_1682	2	heavy metal translocating P-type ATPase	7.78	0.55	7.07	7.78	1.6	7.12	1.07	7.39	1.31	7.67	1.61	7.03	1.07	7.27	0.82	8.18	0.19	8.46	1.19	7.77	0.1	8.25	2.69	7.89	0.48	9.07	1.87	7.61	0.85	7.5	0.42
Fisuc_1683	1	filamentation induced by cAMP protein Fic	6.5	0.17	2.62	6.4	0.85	6.46	2.11	6.6	1.63	6.36	0.73	6.31	2.42	6.49	2.57	6.22	0.65	6.5	3.01	6.58	1.16	6.58	1.1	6.4	2.51	6.72	1.31	6.7	1.04	6.63	1.26
Fisuc_1684	3	exporter of the RND superfamily protein-like protein	0.93	0.44	47.31	0.69	19.58	0.75	14.78	0.75	14.6	0.82	18.44	0.93	32.27	0.69	11.26	0.8	4.36	0.75	26.14	0.83	9.81	0.8	20.42	0.8	14.92	2.34	2.83	0.98	21.59	1.06	24.78
Fisuc_1685	9	hypothetical protein	2.07	0.64	30.92	1.6	7.23	2.12	18.84	1.73	16.28	1.62	6.1	1.97	8.81	1.87	1.38	1.72	21.85	2.05	12.67	1.89	12.66	1.77	8.88	1.74	5.82	4.01	3.04	2.12	3.61	2.63	16.88
Fisuc_1686	3	cobalt transport protein	1.51	0.45	29.8	1.21	15.41	1.49	16.73	1.36	17.09	1.33	13.12	1.48	9.4	1.31	17.44	1.19	12.26	1.56	2.19	1.4	5.74	1.23	12.69	1.38	9.85	2.92	12.47	1.47	12.45	1.69	12.36
Fisuc_1687	3	ABC transporter related protein	1.73	0.42	24.28	1.45	3.51	1.74	14.68	1.63	3.41	1.72	11.9	1.91	9.1	1.58	10.42	1.45	2.65	1.92	4.78	1.67	20.7	1.44	13.85	1.59	11.6	3.03	6.07	1.44	1.55	1.59	6.05
Fisuc_1688	11	Mannan endo-1,4-beta-mannosidase	3.94	0.95	24.11	3.71	0.77	5.58	1.52	5.08	2.27	4.6	4.39	5.4	3.45	4.83	2.67	3.46	2.9	3.15	5.44	3.02	4.02	3	4.76	3.52	6.87	3.12	8.91	3.49	6.41	3.08	4.75
Fisuc_1689	5	hypothetical protein, TIGR02147	5.76	0.46	7.99	5.63	2.97	6.52	1.99	6.52	0.78	5.61	5.12	6.21	0.93	6.16	1.75	5.4	1.85	5.4	4.82	5.47	2.16	5.51	2.11	4.98	5.61	5.65	2.2	5.87	0.38	5.63	1.89
Fisuc_1690	5	hypothetical protein	6.26	0.32	5.11	6.05	2.73	6.73	1.35	6.82	0.29	6.11	2.47	6.59	1.81	6.54	3.94	5.94	1.39	5.96	1.67	5.95	2.35	6	2.03	5.98	3.62	6.21	1.38	6.42	1.5	6.2	1.52
Fisuc_1691	8	hypothetical protein	6.33	0.37	5.85	5.95	2.1	6	4.6	6.06	3.69	6.36	1.5	6.54	4.11	6.24	3.3	6	0.52	6.14	1.82	6.22	0.94	6.12	3.37	6.26	3.08	7.07	0.81	6.74	1.38	6.86	2.24
Fisuc_1692	1	Holliday junction ATP-dependent DNA helicase RuvA	7.07	0.15	2.12	7.14	2	7.05	2.38	7.06	0.83	7.14	2.04	7.29	0.05	7.19	0.36	7.27	2.98	7.07	0.86	6.95	0.08	7.12	2.29	7.1	1.01	6.9	0.74	6.81	0.31	7.02	0.39
Fisuc_1693	1	protein of unknown function DUF323	3.8	0.24	6.32	3.78	7.72	3.86	2.49	3.82	4.69	4.02	5.32	3.76	0.92	4.09	1.71	3.93	5.14	3.71	6.04	3.88	3.41	3.35	5.21	3.84	10.2	3.87	2.89	3.65	1.5	3.62	3.6
Fisuc_1694	1	Carboxymuconolactone decarboxylase	3.91	0.23	5.88	3.77	5.42	3.97	2.43	4.06	6.13	3.82	4.53	4.04	7.22	4.07	1.83	4.31	0.97	4.05	3.81	4.08	1.34	3.46	4.68	3.85	3.62	3.85	2.99	3.72	1.76	3.8	2.32
Fisuc_1695	1	hypothetical protein	1.82	0.2	10.99	1.76	11.61	1.85	9.98	1.87	9.3	1.8	6.11	1.73	13.22	1.98	9.57	2.07	4.16	1.84	8.21	1.68	3.78	1.94	1.66	2.04	5.48	1.7	17.81	1.64	15.29	1.61	10.18
Fisuc_1696	1	hypothetical protein	6.16	0.25	4.06	5.59	0.79	6.03	1.45	6.25	1.56	6.25	1.12	6.17	2.01	6.39	1.35	6.31	4.46	5.9	3.06	6.41	0.73	6.34	1.47	6.47	1.14	6.01	2.11	6.02	2.48	6.12	2.73
Fisuc_1697	1	Phosphate/sulphate permease-like protein	3.56	0.38	10.67	3.33	4.62	3.69	6.05	3.18	9.05	3.31	12.28	3.45	1.36	3.7	7.66	3.23	9.95	3.46	3.31	3.93	5.21	3.14	2.33	4.1	5	3.26	2.89	4.17	0.65	3.84	5.53
Fisuc_1698	2	two component transcriptional regulator, winged helix family	6.38	0.14	2.19	6.39	2.88	6.41	1.5	6.44	0.59	6.14	1.71	6.29	2.61	6.41	2.61	6.47	0.75	6.3	0.96	6.39	1.05	6.44	0.86	6.29	0.78	6.54	0.3	6.26	0.93	6.56	1.17
Fisuc_1699	1	integral membrane sensor signal transduction histidine kinase	5.98	0.16	2.68	5.94	1.07	5.76	0.69	5.79	1.68	5.92	1.94	5.94	1.11	5.92	2.25	6.3	1.96	6.07	1.42	5.98	1.36	6.1	1.32	6.02	2.32	6.22	0.51	5.91	2.15	5.98	3.48
Fisuc_1700	1	ID=646560083,locus_tag=Fisuc_1700	-0.06	0.15	-250	-0.01	-609.84	0	18719.8	-0.15	-55.3	0.12	105.43	0.17	189.55	-0.15	-48.97	-0.12	-102.86	-0.13	-58.14	-0.12	-126.68	-0.11	-73.02	-0.03	-425.51	-0.08	-135.35	-0.11	-150.46	-0.09	-110.69
Fisuc_1701	2	ID=646560084,locus_tag=Fisuc_1701	-0.17	0.18	-105.88	-0.16	-72.38	-0.06	-487.38	-0.2	-83.9	-0.22	-65.24	-0.04	-318.01	-0.05	-539.49	-0.3	-2.41	-0.19	-79.46	-0.31	-2.62	-0.31	-1.11	-0.06	-372.48	-0.11	-195.22	-0.3	-1.4	-0.04	-626.73
Fisuc_1702	1	phosphate uptake regulator, PhoU	1.4	0.22	15.71	1.44	13.55	1.41	22.52	1.4	11.81	1.63	13.55	1.56	15.05	1.68	10.08	1.33	3.26	1.25	9.19	1.33	12.79	1.17	9.24	1.35	15.3	1.28	15.3	1.37	24.39	1.37	10.14
Fisuc_1703	4	phosphate ABC transporter ATP-binding protein, PhoT family (TC 3.A.1.7.1)	2.25	0.29	12.89	2.41	8.66	2.17	12.77	2.12	17.99	2.94	2.71	2.43	3.59	2.31	6.37	2.29	9.92	2.19	5.46	2.06	6.09	2.04	12.32	2	2.39	2.34	9.59	2.04	9.32	2.14	3.12
Fisuc_1704	1	phosphate ABC transporter membrane protein 2, PhoT family (TC 3.A.1.7.1)	0.46	0.24	52.17	0.34	39.06	0.47	21.8	0.46	18.7	0.83	14.57	0.71	63.34	0.76	26.65	0.54	7.31	0.32	47.1	0.31	34.78	0.24	2.08	0.35	40.92	0.37	31.85	0.3	29.17	0.42	65.99
Fisuc_1705	4	phosphate ABC transporter membrane protein 1, PhoT family (TC 3.A.1.7.1)	-0.02	0.2	-1000	-0.12	-80.11	-0.12	-75.24	-0.08	-211.59	0.29	44.61	0.15	163.17	0.28	93.48	-0.17	-4.72	-0.08	-123.01	-0.19	-4.97	-0.13	-62.05	0.1	246.13	-0.1	-124.21	-0.12	-81.82	-0.07	-114.8
Fisuc_1706	4	hypothetical protein	1.94	0.29	14.95	1.87	8.56	1.74	13.89	1.93	7.54	2.4	4.22	2.2	9.43	2.27	21.31	1.96	10.39	1.75	15.11	1.77	3.8	1.58	6.99	2.12	11.85	1.72	9.18	1.81	7.12	2.05	1.01
Fisuc_1707	6	phosphate ABC transporter substrate-binding protein, PhoT family (TC 3.A.1.7.1)	2.27	0.3	13.22	2.16	6.44	2.34	7.53	2.19	17.98	2.56	0.97	2.75	6.26	2.56	10.76	2.23	5.62	2.03	7.67	1.97	8.21	2.07	1.2	2.35	19.66	1.98	13.31	2.27	7.12	2.27	6.52
Fisuc_1708	1	flavodoxin	6.11	0.22	3.6	5.65	1.3	6.12	1.37	6.03	1.53	6.34	3.15	6.08	1.71	6.21	1.47	5.82	2.44	5.91	1.86	6.19	1.28	6.19	0.47	6.06	0.79	6.08	1.41	6.38	1.24	6.42	1.41
Fisuc_1709	1	aldo/keto reductase	4.37	0.25	5.72	4.57	2.86	4.37	2.92	4.38	2.08	4.83	4.84	4.22	2.6	4.47	4.15	4.4	2.14	4.32	4.64	4.41	4.18	4.09	5.22	4.39	3.03	3.91	3.13	4.53	3	4.31	5.64
Fisuc_1710	1	conserved hypothetical ATPase	6.46	0.17	2.63	6.38	0.97	6.35	0.88	6.51	2.47	6.85	1.78	6.36	1.29	6.58	2.13	6.47	0.84	6.43	2.32	6.3	1.4	6.48	0.9	6.48	1.35	6.51	1.27	6.45	2.45	6.3	4.01
Fisuc_1711	1	transcriptional regulator, LysR family	6.19	0.16	2.58	6.2	2.27	6.32	0.58	6.17	1.58	6.32	3.42	6.02	2.06	6.08	1.16	6.11	2.06	6.05	1.13	6.04	1.38	6.22	0.63	6.12	1.1	6.51	0.28	6.09	2.08	6.33	1.86
Fisuc_1712	4	Antibiotic biosynthesis monooxygenase	6.46	0.28	4.33	6.63	1.3	6.35	0.89	6.41	0.97	7.06	1.5	6.66	1.1	6.58	2.2	6.75	3.64	6.38	1.24	6.46	1.76	5.98	2.43	6.61	1.55	6.13	0.95	6.27	0.92	6.3	3.53
Fisuc_1713	4	hypothetical protein	6.92	0.26	3.76	6.95	2.05	6.8	1.19	6.89	2.38	7.39	1.81	7.09	1.57	7.1	1.07	7.16	4.84	6.94	1.21	7.09	1.74	6.61	3.53	7.05	1.92	6.56	1.73	6.68	0.92	6.68	0.85
Fisuc_1714	4	hypothetical protein	7.66	0.29	3.79	7.71	0.31	7.74	2.21	7.81	1.38	8.2	0.97	7.95	0.68	7.9	1.46	7.85	2.1	7.48	1.46	7.65	0.46	7.27	0.44	7.64	0.81	7.41	2.87	7.26	1.82	7.47	4.07
Fisuc_1715	4	hypothetical protein	6.64	0.44	6.63	7.02	1.23	6.82	1.81	6.72	1.98	7.69	1.53	6.97	2.06	6.94	1.83	6.63	2.63	6.26	3.22	6.41	2.54	6.34	2.6	6.57	3.49	6.36	2.2	6.06	1.09	6.18	3.2
Fisuc_1716	1	hypothetical protein	5.1	0.32	6.27	5.18	4.41	4.95	3.02	4.93	4.54	5.56	4.06	5.31	6.98	4.89	5.67	5.33	3.29	5.14	4.57	5	2.65	4.78	2.88	5.63	5.19	4.77	1.91	4.96	2.92	5.07	2.91
Fisuc_1717	1	protein of unknown function DUF1349	5.95	0.33	5.55	6.31	1.98	6.16	2.11	5.82	2.2	6.51	1.43	6.21	0.94	5.9	1.77	6.32	2.58	5.86	1.88	5.71	1.49	5.78	2.35	6.02	4.46	5.41	1.67	5.85	2.62	5.5	2.67
Fisuc_1718	4	NADPH-dependent FMN reductase	5.56	0.39	7.01	6.03	1.09	5.55	1.69	5.32	3.76	6.18	1.06	5.9	3.65	5.62	3.46	5.76	7.5	5.48	2.83	5.48	2.28	5.3	2.15	5.82	5.28	4.77	2.17	5.39	3.59	5.24	1.93
Fisuc_1719	11	protein of unknown function DUF1016	4.99	0.65	13.03	5.42	3.95	5.46	5.67	4.91	6.08	5.44	2.64	5.96	6.17	5.27	1.63	4.59	8.57	4.57	2.2	3.86	1.4	3.66	2.51	5.15	6.91	5.04	1.25	5.15	3.67	5.28	0.95
Fisuc_1720	10	Type I site-specific deoxyribonuclease	5.38	1.23	22.86	4.4	3.03	4.89	4.46	4.67	2.58	4.57	2.68	5	4.32	4.64	3.43	4.59	0.18	4.66	6.13	4.4	2.76	4.42	7.13	7.69	1.2	7.03	0.78	7.32	0.6	6.84	4.41
Fisuc_1721	10	restriction modification system DNA specificity domain protein	5.03	1.27	25.25	3.81	3.29	4.47	1.94	4.08	4.51	4.24	3.39	4.82	2.86	4.4	3.12	4.28	5.82	4.26	4.29	4.09	6.21	4.09	2.66	7.56	2.52	6.71	1.2	6.85	1.04	6.48	2.54
Fisuc_1722	10	Site-specific DNA-methyltransferase (adenine-specific)	7.67	0.86	11.21	6.67	0.88	7.2	0.93	7.01	0.3	6.96	0.82	7.64	1.68	7.33	1.37	7.68	6.38	7.07	1.13	7.05	2.05	7.2	1.92	9.51	0.34	8.64	0.35	8.81	0.58	8.6	1.46
Fisuc_1723	2	transcriptional regulator, LysR family	5.37	0.24	4.47	5.61	2.77	5.69	1.69	5.46	1.39	5.25	4.52	5.4	2.16	5.18	1.98	5.41	3.39	5.49	2.06	5.35	1.13	5.29	2.08	5.1	3.1	5.25	5.51	5.25	3.58	5.44	10.13
Fisuc_1724	2	GCN5-related N-acetyltransferase	5.45	0.17	3.12	5.26	3.5	5.61	1.86	5.61	1.39	5.44	3.25	5.3	3.67	5.49	1.04	5.42	3.82	5.43	6.01	5.39	1.13	5.41	1.68	5.3	1.28	5.59	1.83	5.46	3.41	5.54	3.01
Fisuc_1725	1	hypothetical protein	6.78	0.24	3.54	6.37	1.53	6.58	0.83	6.94	0.36	6.65	0.8	6.86	1.39	6.89	0.81	7.11	1.51	6.9	1.54	7.06	0.78	6.9	1.27	7.08	2.54	6.7	1.82	6.48	1.92	6.6	1.92
Fisuc_1726	2	ATPase	6.15	0.13	2.11	6.13	2.32	6.17	1.85	6.23	1.71	6.11	2.32	6.03	2.17	6.3	1.26	6.25	1.62	6.25	4.11	6.05	0.86	6.12	1.47	6.12	1.78	6	0.39	6.16	1.43	6.25	0.36
Fisuc_1727	1	zinc/iron permease	4.53	0.25	5.52	4.47	1.69	4.49	2.98	4.59	6.15	4.18	3.5	4.47	2.74	4.61	4.02	4.63	3.03	4.42	6.51	4.45	8.97	4.71	4.77	4.82	7.08	4.73	1.92	4.43	3.65	4.47	7.67
Fisuc_1728	3	Lysophospholipase-like protein	3.3	0.39	11.82	3.06	3.18	2.99	1.39	3.13	0.81	3.94	12.69	3.29	6.2	3.42	4.35	3.08	2.32	3.37	10.72	2.97	8.94	3	13.78	3.42	11.53	3.98	5.7	3.19	9.95	3.31	4.06
Fisuc_1729	3	Methyltransferase type 11	2.78	0.27	9.71	2.69	6.68	2.67	4.6	2.83	2.42	2.34	8.75	2.53	7.76	2.84	8.01	2.87	6.36	2.76	2.05	2.6	2.49	2.82	5.73	2.66	7.32	3.3	1.8	2.98	3.85	3.12	3.4
Fisuc_1730	3	ABC transporter related protein	1.4	0.35	25	1.25	17.21	1.38	4.75	1.28	11.87	1.11	3.82	1.28	6.07	1.44	14.21	1.04	1.84	1.23	15.73	1.21	17.83	1.38	14.13	1.33	12.69	2.43	6.21	1.4	3.45	1.67	13.56
Fisuc_1731	3	ABC transporter related protein	1.53	0.43	28.1	1.28	11.34	1.47	8.75	1.38	5.33	1.39	24.23	1.46	11.38	1.35	3.16	1.27	13.86	1.31	17.91	1.35	4.28	1.52	17.82	1.38	12.1	2.87	4.59	1.6	20.84	1.71	5.94
Fisuc_1732	9	hypothetical protein	3.73	1.12	30.03	3.01	2.42	3.29	12.91	3.16	2.49	3.23	6.4	3.53	8.65	3.37	4.71	2.86	6	3.41	5.87	3.55	10.71	3.32	8.3	3.41	5.7	7.19	12.02	3.69	4.28	4.91	8.32
Fisuc_1733	9	TonB-dependent receptor plug	2.77	0.89	32.13	2.12	9.91	2.39	7.44	2.21	7.55	2.37	9.16	2.72	11.56	2.69	6.53	2.61	9.09	2.71	10.87	2.43	4.79	2.58	6.02	2.6	8.28	5.71	8.36	2.53	1.01	3.12	7.75
Fisuc_1734	3	FeoA family protein	-0.49	0.26	-53.06	-0.44	-41.67	-0.61	-0.71	-0.55	-17.88	-0.55	-11.99	-0.44	-26.67	-0.56	-14.98	-0.61	-1.14	-0.62	-1.99	-0.62	-1.28	-0.62	-0.53	-0.55	-15.53	0.35	62.41	-0.5	-17.73	-0.61	-1.32
Fisuc_1735	9	small GTP-binding protein	2.66	0.78	29.32	2.25	12.01	2.45	13.92	2.24	6.6	2.37	9.83	2.3	19.56	2.5	6.96	2.58	16.99	2.39	1.92	2.39	5.55	2.32	2.87	2.58	20.86	5.14	5.75	2.6	4.11	3.18	14.1
Fisuc_1736	3	outer membrane transport energization protein TonB (TC 2.C.1.1.1)	0.26	0.35	134.62	0.07	23.39	0.19	49.13	0.19	52.65	0.16	100.04	0.2	33.2	0.07	16.89	0.07	18.13	0.42	29.16	0.13	95.7	0.06	10.75	0.18	93.44	1.38	3.21	0.32	73.95	0.19	45.32
Fisuc_1737	3	MotA/TolQ/ExbB proton channel	0.53	0.41	77.36	0.42	30.98	0.41	46.46	0.29	1.48	0.46	36.18	0.43	14.25	0.36	31.2	0.29	5.31	0.67	13.92	0.37	48.75	0.56	39.34	0.36	23.27	1.87	1.09	0.41	27.52	0.48	7.13
Fisuc_1738	3	outer membrane transport energization protein ExbD (TC 2.C.1.1.1)	-0.58	0.28	-48.28	-0.69	-1.33	-0.69	-0.62	-0.69	-0.28	-0.68	-2.94	-0.68	-3.91	-0.63	-13.51	-0.61	-17.33	-0.59	-16.13	-0.7	-1.16	-0.7	-0.48	-0.69	-2.19	0.38	7.8	-0.69	-0.58	-0.52	-29.88
Fisuc_1739	9	exporter of the RND superfamily protein-like protein	3.1	0.75	24.19	3.03	6.81	2.96	4.81	2.68	7.12	2.7	12.23	2.81	20.36	2.91	4.39	2.58	18.84	2.99	10.96	2.64	4.56	3.02	10.99	2.92	6.23	5.49	3.77	3.04	6.68	3.45	7.28
Fisuc_1740	9	hypothetical protein	1.71	0.6	35.09	1.46	15.88	1.28	7.68	1.22	0.72	1.37	5.19	1.76	5.35	1.51	18.66	1.61	2.13	1.68	18.55	1.21	3.43	2	6.19	1.58	11.62	3.57	0.72	1.67	7.06	1.93	8.15
Fisuc_1741	9	hypothetical protein	1.42	0.55	38.73	1.01	3.25	1.19	13.57	1.18	13.23	1.09	4.15	1.6	17.02	1.33	13.88	1.25	29.46	1.38	7.58	1.22	27.41	1.4	18.97	1.25	17.79	3.19	1.52	1.28	7.04	1.46	14.41
Fisuc_1742	3	transcriptional regulator, AraC family	8.41	0.41	4.88	7.72	2.62	8.33	3.08	8.79	1.95	8.16	2.64	8.68	1.61	9.06	1.69	7.69	4.12	8.43	3.36	8.78	1.39	8.04	1.81	8.53	1.75	8.58	0.89	8.19	0.36	8.51	2.52
Fisuc_1743	1	diguanylate cyclase	7.92	0.28	3.54	8.26	0.95	7.59	2.56	8	0.56	8.25	1.33	7.48	1.02	7.85	0.24	7.91	1.95	7.6	1.17	7.94	1.43	8.37	0.8	8.16	0.74	7.9	0.13	7.91	1.17	7.66	1.33
Fisuc_1744	1	diguanylate cyclase	7.63	0.24	3.15	7.67	2.05	7.42	1.11	7.72	0.55	7.59	1.69	7.49	0.85	7.72	0.32	7.83	0.55	7.31	3.39	7.76	0.71	7.94	0.2	8.1	0.59	7.62	1.08	7.42	1.91	7.36	1.39
Fisuc_1745	1	protein of unknown function DUF167	5.85	0.16	2.74	6.05	0.65	5.79	1.5	5.87	1.79	5.85	2.4	5.71	1.83	5.87	1.51	5.96	3.57	5.74	3.92	5.75	1.06	6	0.8	6.03	3.43	5.89	1.37	5.78	1.88	5.63	1.31
Fisuc_1746	1	DivIVA domain protein	8.07	0.17	2.11	8.03	1	8.03	1.65	8.15	0.25	7.82	0.68	7.98	1.04	8.12	0.08	8.07	1.03	7.83	1.93	8.1	1.18	8.25	0.92	8.34	0.74	8.21	1.03	7.88	0.23	8.11	0.56
Fisuc_1747	5	LSU ribosomal protein L34P	10.47	0.39	3.72	10.04	0.79	10.61	1.78	10.49	0.96	10.11	1.51	10.46	2.78	10.47	0.98	10.03	2.6	10.38	0.49	10.28	0.36	10.21	0.27	10.16	0.25	11.26	1.82	10.83	1.26	11.08	2.26
Fisuc_1748	5	hypothetical protein	8.4	0.33	3.93	8.17	0.72	8.49	1.17	8.5	0.66	8.05	1.34	8.49	1.44	8.47	1.28	8.08	1.4	8.23	1.45	8.3	0.82	8.12	1.34	8.07	1.12	9.22	1.33	8.53	1.82	8.79	2.82
Fisuc_1749	5	protein of unknown function DUF37	6.78	0.47	6.93	6.48	1.17	6.89	2.49	6.86	1.25	6.06	2.86	6.79	1.91	6.68	1.04	6.23	5.09	6.8	5.46	6.83	3.33	6.52	1.85	6.32	2.62	7.73	2.34	7.22	3.45	7.35	4.12
Fisuc_1750	5	protein translocase subunit yidC	10.1	0.34	3.37	10.03	0.67	10.11	0.69	9.94	0.24	9.67	1.08	9.91	0.18	9.71	0.89	9.73	3.74	10.28	0.17	10.08	0.63	9.9	0.25	10.05	1.05	10.71	1.37	10.45	0.73	10.71	2.01
Fisuc_1751	6	glycoside hydrolase family 3 domain protein	7.07	0.36	5.09	6.42	1.64	6.81	2.09	7.18	1.34	7.23	1.1	7.35	0.17	7.31	3.41	7.49	2.24	6.62	2.34	7.13	1.17	6.93	1.17	7.66	0.83	6.73	4.31	7.32	0.64	6.94	1.4
Fisuc_1752	6	peptidase U61 LD-carboxypeptidase A	7.2	0.34	4.72	6.48	1.36	7.05	0.93	7.28	0.67	6.96	1.61	7.42	0.77	7.61	1.47	7.54	1.79	6.84	1.4	7.17	0.39	7.03	1.15	7.74	0.5	7.04	2.07	7.5	0.74	7.25	1.32
Fisuc_1753	1	hypothetical protein	7	0.34	4.86	6.51	2.42	6.97	1.27	7.28	0.88	6.69	2.46	7.14	0.43	7.39	1.57	7.29	1.09	7.11	3.07	7.34	1.25	6.35	1.88	7.13	1.82	7.02	1.31	7.22	1.06	6.68	2.41
Fisuc_1754	1	two component regulator propeller domain protein	11	0.11	1	11.08	0.28	10.95	0.24	10.9	0.57	10.99	0.39	10.91	0.04	10.87	0.37	11.02	0.16	11.02	0.46	10.99	0.21	11.07	0.47	11.28	1.16	10.93	0.55	10.97	0.6	10.97	0.67
Fisuc_1755	1	hypothetical protein	7.79	0.19	2.44	7.37	1.16	7.6	1.65	7.79	0.06	7.64	0.56	7.86	0.57	8.05	0.78	7.86	2.85	7.77	1.24	7.96	0.98	7.7	0.84	7.9	0.25	8.06	0.41	7.82	1.22	7.71	0.77
Fisuc_1756	1	peptidylprolyl isomerase FKBP-type	9.91	0.28	2.83	10.08	0.28	10.09	1.43	9.89	0.67	10.22	0.34	10.42	2.07	10.11	0.55	9.98	0.84	10	0.93	9.95	0.5	9.55	0.35	9.81	0.44	9.55	0.77	9.55	0.29	9.6	0.31
Fisuc_1757	2	hypothetical protein	8.37	0.23	2.75	7.97	0.45	8.29	1.59	8.36	0.72	7.99	0.04	8.41	2.46	8.42	0.68	8.45	0.28	8.57	0.66	8.64	1.3	8.53	0.84	8.27	1.7	8.68	1.29	8.22	1.44	8.48	1.75
Fisuc_1758	2	hypothetical protein	7.87	0.25	3.18	7.65	0.46	7.72	1.62	7.83	1.33	7.43	1.76	7.71	1.66	7.79	0.91	7.87	1.72	8.16	1.85	8.09	0.88	7.97	0.58	7.61	0.46	8.3	1.07	7.95	1.4	8.12	0.81
Fisuc_1759	2	hypothetical protein	7.67	0.25	3.26	7.46	2.99	7.57	0.84	7.69	0.46	7.27	2.89	7.32	1.6	7.61	1.71	7.67	0.35	7.87	2.31	7.77	1.13	7.85	1.5	7.45	1.57	8.1	0.7	7.77	0.39	7.92	0.85
Fisuc_1760	16	hypothetical protein, TIGR02147	11.5	0.89	7.74	11.04	0.39	11.05	0.55	10.82	0.41	12.46	1.35	12.41	1.28	11.63	1.49	13.09	4.37	11.04	2.75	11.54	0.18	10.71	1.19	13.14	0.33	10.38	1.28	11.73	0.71	10.43	0.48
Fisuc_1761	16	hypothetical protein	12.72	0.71	5.58	12.56	0.26	12.33	0.76	12.18	0.52	14.03	1	13.43	1.54	12.77	1.21	13.91	3.34	12.43	1.02	12.61	0.08	12.18	0.28	13.74	0.34	11.77	0.34	12.53	0.21	11.97	0.33
Fisuc_1762	17	glycoside hydrolase family 43	12.06	1.06	8.79	12.17	0.13	11.65	0.18	11.29	0.09	14.34	1.01	13.41	1.69	12.27	1.93	13.06	5.14	11.72	1.65	11.85	0.03	11.54	0.48	12.97	0.83	10.33	1.62	11.83	1.09	10.7	0.62
Fisuc_1763	17	Carbohydrate binding family 6	12	1.08	9	11.81	0.32	11.46	0.15	11.22	0.33	13.53	1.22	12.79	1.36	12.09	1.54	13.8	5.46	11.77	3	12.08	0.3	11.29	1.13	13.85	0.19	10.26	1.41	12.1	0.38	10.55	0.33
Fisuc_1764	17	Carbohydrate binding family 6	11.3	1.2	10.62	11.35	0.77	10.76	0.12	10.44	0.48	13.48	1.5	12.12	1.64	11.37	2.13	13.18	6.12	10.94	3.11	11.38	0.16	10.64	0.95	13.01	0.25	9.33	1.87	11.15	1.19	9.67	0.52
Fisuc_1765	16	Glucuronoarabinoxylan endo-1,4-beta-xylanase	9.75	1.02	10.46	8.98	0.18	8.89	0.43	9.3	0.38	10.42	1.06	9.82	1.21	9.73	1.53	11.23	5.6	10	2.49	10.56	0.31	9.29	1.19	11.68	1.03	7.89	2.32	10.59	1.1	8.61	0.56
Fisuc_1766	16	Carbohydrate binding family 6	6.62	0.85	12.84	6.18	0.96	5.93	1.28	6.51	0.78	7.14	3.06	6.75	0.98	6.91	3.63	8.02	8.38	6.85	3.18	7.37	0.45	6.27	1.49	7.96	2.64	4.94	4.11	6.98	0.73	5.39	1.89
Fisuc_1767	17	Carbohydrate binding family 6	10.27	1.02	9.93	9.97	0.95	9.89	0.77	9.64	0.1	11.9	1.24	10.96	1.27	10.38	1.73	11.7	5.47	9.88	3.18	10.43	0.25	9.72	0.94	12.04	1.04	8.55	2.3	10.35	1.89	8.89	0.79
Fisuc_1768	6	Feruloyl esterase	4.99	0.45	9.02	4.47	2.48	4.9	2.74	4.78	2.56	5	3.53	5.32	2.64	5.12	4.43	6.03	9.21	4.81	2.74	5.43	1.84	4.69	1.91	5.7	2.88	4.51	3.71	4.68	4.13	4.82	4.92
Fisuc_1769	17	Xylan 1,4-beta-xylosidase	11.87	1.1	9.27	11.77	0.54	11.32	0.39	11.14	0.14	13.58	1.14	12.6	1.34	12.03	1.65	13.62	5.8	11.51	2.68	11.84	0.41	10.96	0.96	13.78	0.17	10.27	0.51	11.89	0.69	10.41	0.07
Fisuc_1770	16	hypothetical protein	3.53	0.84	23.8	3.43	7.81	2.97	3.33	2.99	4.02	4.49	4.85	4.15	4.24	4.01	8.97	5.43	10.03	3.35	1.52	3.45	3.44	2.66	1.86	4.76	4.76	2.45	1.81	3.3	0.41	2.61	4.71
Fisuc_1771	16	Carbohydrate-binding CenC domain protein	6.31	1.19	18.86	5.63	4.15	5.18	1.53	5.35	4.02	7.69	1.21	6.51	3.21	5.99	3.94	8.45	7.78	6.45	5.71	6.76	0.94	5.41	6.03	8.6	0.51	4.8	4.38	7.18	3.22	5.12	2.36
Fisuc_1772	11	hypothetical protein	4.97	0.59	11.87	4.61	0.33	5.08	0.91	5.06	5.56	5.33	6.37	6.05	7.13	5.83	8.33	5.28	6.88	4.31	1.71	4.81	2.68	4.1	4.42	5.35	7.06	4.61	4.99	4.73	3.84	4.55	2.07
Fisuc_1773	17	Alpha-galactosidase	11.42	1.04	9.11	11.7	0.3	10.87	0.24	10.66	0.14	14.01	1.03	12.25	1.23	11.65	1.97	12.13	5.67	11.07	3.19	11.23	0.62	10.94	0.7	12.29	0.4	9.82	1.89	11.37	0.85	10.17	0.31
Fisuc_1774	17	Carbohydrate binding family 6	11.99	1.07	8.92	11.85	0.43	11.41	0.08	11.09	0.19	13.83	1.09	12.95	1.43	12.35	2.2	13.6	7.85	11.37	2.96	11.73	0.06	11.09	0.87	13.31	0.27	10.31	1.16	12.61	0.54	10.92	0.57
Fisuc_1775	17	glycoside hydrolase family 43	11.97	1.2	10.03	12.05	0.37	11.36	0.61	11.06	0.38	14.49	1.09	12.97	2.26	12.38	2.59	13.63	7.56	11.27	3.07	11.57	0.3	10.97	1.01	13.11	0.61	10.13	1.09	12.39	0.53	10.73	0.73
Fisuc_1776	7	hypothetical protein	6.94	0.94	13.54	7.16	1.53	6.19	1.75	6.11	1.37	9.54	1.06	7.39	3.15	7.13	2.48	7.83	6.74	6.4	2.95	6.77	4.96	6.43	2.03	7.56	1.89	6	0.84	6.82	0.87	6.12	1.88
Fisuc_1777	4	HipA domain protein	5.59	0.35	6.26	5.38	2.93	5.38	1.62	5.54	1.34	6.52	1.87	5.94	1.91	5.7	1.18	5.56	4.2	5.33	3.61	5.25	1.16	5.3	4.21	5.34	1.56	5.61	1.96	5.74	1.91	5.61	3.2
Fisuc_1778	4	transcriptional regulator, XRE family	3.68	0.29	7.88	3.78	8.89	3.58	1.75	3.64	3.1	4.23	6.49	3.94	3.84	3.87	5.89	3.51	1.64	3.4	6.99	3.44	4.84	3.47	3.27	3.42	7.92	3.82	5.75	3.7	7.06	3.64	6.1
Fisuc_1779	7	lipoprotein	7.28	0.54	7.42	7.18	1.4	6.82	1.67	6.85	1.65	8.83	1.55	7.16	1.76	7.27	1.78	7.32	6.61	6.89	2.86	6.99	0.76	7.37	0.87	7.8	1.04	6.74	3.39	7.5	2	7.16	3.16
Fisuc_1780	7	hypothetical protein	7.1	0.52	7.32	7.08	0.98	6.76	1.32	6.7	1.57	8.53	0.67	7.06	1.19	7.19	2.62	7.34	3.38	6.84	1.59	6.87	1.31	7.19	0.51	7.69	1.24	6.51	3.55	7.13	1.17	6.62	1.6
Fisuc_1781	2	hypothetical protein	5.13	0.17	3.31	4.99	2.03	5.22	2.89	5.32	2.91	5	1.27	5.02	3.45	5.21	3.21	4.99	2.93	5.01	1.65	5.28	1.3	4.99	3.55	5.02	2.06	5.27	1.23	5.31	1.58	5.15	4.98
Fisuc_1782	1	hypothetical protein	9.68	0.24	2.48	9.63	1.14	9.58	0.63	9.53	0.25	10.21	0.6	9.37	0.47	9.49	0.3	9.7	0.67	9.62	0.24	9.55	0.18	10.13	0.63	9.63	0.58	9.83	1.59	9.66	0.6	9.6	1.05
Fisuc_1783	1	UvrD/REP helicase	9.89	0.4	4.04	9.97	0.48	9.67	0.42	9.75	1.1	11.04	0.48	9.64	0.86	9.8	0.87	10.02	0.51	9.79	0.13	9.64	0.04	10.41	0.61	9.78	0.6	9.92	1.1	9.59	0.57	9.44	0.98
Fisuc_1784	1	protein of unknown function DUF262	8.75	0.21	2.4	8.68	1.62	8.65	1.45	8.79	0.91	8.66	0.74	8.51	2.1	8.64	0.6	8.9	2.13	8.63	1.36	8.64	1	9.06	0.44	8.69	1.29	9.22	0.45	8.65	0.47	8.86	0.68
Fisuc_1785	6	hypothetical protein	5.31	0.36	6.78	5.08	4.78	5.15	1.45	5.13	1.46	5.79	3.72	5.19	2.43	5.46	1.3	5.65	8.16	4.74	4.69	5.12	5.81	5.19	0.97	5.82	3.74	4.98	1.21	5.66	2	5.55	3.15
Fisuc_1786	4	hypothetical protein	7.8	0.64	8.21	7.8	0.62	7.44	0.82	7.36	0.57	9.36	0.89	8.01	3.28	7.67	1.45	8.54	6.15	7.13	2.77	7.53	5.03	7.2	0.47	8.6	0.83	7.13	0.87	7.97	0.89	7.72	2.65
Fisuc_1787	4	hypothetical protein	6.91	0.76	11	6.9	1.38	6.44	2.16	6.44	1.1	8.97	1.14	7.13	2.84	6.85	1.89	7.68	7.61	6.29	1.8	6.52	0.6	6.25	1.02	7.7	3.31	6.15	1.42	7	2.39	6.7	0.49
Fisuc_1788	17	glycoside hydrolase family 2 TIM barrel	13.19	1.23	9.33	13.05	0.12	12.7	0.29	12.4	0.18	14.9	0.88	14.31	1.35	13.59	1.91	15.45	6.12	12.39	2.63	12.87	0.17	11.97	0.9	15.07	0.68	11.36	1.17	13.49	0.52	11.84	0.38
Fisuc_1789	17	Alpha-L-fucosidase	10.21	1.43	14.01	10.21	0.66	9.62	0.46	9.21	0.77	12.26	1.27	11.21	1.98	10.35	2.66	12.98	7.34	9.62	4.08	10.16	0.49	8.91	1.69	12.54	0.63	8.3	1.09	10.17	1.08	8.26	0.54
Fisuc_1790	17	Carbohydrate binding family 6	9.84	1.35	13.72	9.72	0.73	9.32	0.22	8.9	0.64	11.67	1.17	10.99	2.01	10.02	2.22	12.49	7.34	9.23	2.91	9.81	0.52	8.75	1.23	12.05	1.3	7.99	1.6	9.69	1.61	8.04	0.73
Fisuc_1791	17	Carbohydrate binding family 6	10.17	1.15	11.31	10.07	0.99	9.65	0.62	9.35	0.28	12.29	1.44	10.93	2.24	10.28	2.26	12.25	5.76	9.84	2.46	10.17	0.41	9.41	0.78	11.81	0.86	8.42	1.79	9.76	1.1	8.84	1.48
Fisuc_1792	1	hypothetical protein	0.26	0.21	80.77	0.24	72.4	0.29	23.34	0.23	63.6	0.4	60.89	0.51	35.1	0.3	30.74	0.85	17.34	0.13	69.72	0.1	50.06	0.07	6.18	0.36	37.97	0.11	63.72	0.18	48.5	0.09	12.23
Fisuc_1793	16	Carbohydrate binding family 6	11.6	0.9	7.76	11.28	0.65	11.05	0.87	11.05	0.3	12.81	1.21	11.91	0.57	11.73	1.33	12.99	4.56	11.62	3.27	12.1	0.29	11.31	0.87	13.07	0.17	10	2.06	11.71	1.37	10.23	0.93
Fisuc_1794	16	glycoside hydrolase family 10	8.81	1.22	13.85	7.72	0.6	7.76	0.92	8.24	0.89	9.18	1.34	8.82	1.08	8.96	2.02	10.59	6.83	9.46	3.2	9.98	0.45	8.42	1.59	11.24	0.41	6.84	1.74	9.42	2.19	7.26	0.32
Fisuc_1795	6	histidine kinase	10.58	0.42	3.97	10.29	0.19	10.41	0.07	10.6	0.17	10.86	0.74	10.86	1.08	10.94	1.17	11.09	2.77	10.05	1.6	10.55	0.39	10.79	0.33	11.28	1.71	9.81	3.13	10.56	1.45	10.14	0.79
Fisuc_1796	1	response regulator receiver modulated metal dependent phosphohydrolase	9.41	0.27	2.87	9.09	0.14	9.23	0.86	9.29	0.5	9.65	0.48	9.57	2.12	9.47	1.24	9.39	2.71	9.02	1.03	9.22	1.05	9.38	1.22	9.74	1.67	9.2	1.69	9.86	1.52	9.6	1.71
Fisuc_1797	3	hypothetical protein	7.03	0.24	3.41	7.03	2.27	7.07	0.8	6.98	0.62	7	2.44	6.9	0.85	6.75	2.64	6.82	3.19	6.94	2.94	7.12	2.23	7.06	1.83	6.68	1.4	7.34	0.52	7.28	3.73	7.43	1.45
Fisuc_1798	1	histidine kinase	9.76	0.23	2.36	9.71	0.51	9.65	0.44	9.84	0.59	9.71	0.25	9.7	0.43	9.87	0.18	10.09	1.86	9.96	0.97	9.96	0.32	10.05	0.17	9.91	0.38	9.62	0.92	9.31	0.63	9.4	0.76
Fisuc_1799	6	Hpt protein	5.9	0.5	8.47	6.08	0.41	5.67	2.68	6.12	1.06	6.55	1.26	6.09	2.19	6.15	2.74	5.95	1.93	5.31	1.9	5.54	0.96	5.82	1.13	7.03	3.14	5.15	2.79	5.72	2.21	5.41	1.66
Fisuc_1800	6	response regulator receiver modulated metal dependent phosphohydrolase	8.02	0.49	6.11	7.94	1.08	7.87	1.09	8.14	1.89	8.41	1	7.88	1.84	8.21	2.01	8.06	2.18	7.37	1.24	7.79	1.1	8.15	0.74	9.38	0.89	7.34	2.01	8.01	0.37	7.78	0.97
Fisuc_1801	16	histidine kinase	7.52	0.98	13.03	7.51	1.08	6.81	0.97	7.47	1.44	8.72	1.19	7.52	1.92	7.87	2.55	7.84	5.88	6.55	3.43	7.24	0.95	7.04	2.86	10.16	2.59	6.12	3.5	7.55	1.3	7	1.12
Fisuc_1802	11	glycoside hydrolase family 8	13.24	0.5	3.78	13.74	0.21	13.81	0.88	13.5	0.42	13.7	0.14	13.91	1.04	13.57	0.42	13.05	0.79	12.94	0.77	12.89	0.63	12.53	0.27	13.53	0.36	12.29	0.57	13.02	0.26	12.87	0.21
Fisuc_1803	10	polysaccharide deacetylase	9.24	1.15	12.45	8.73	0.04	8.47	0.5	8.73	0.43	10.98	1.34	9.8	2.25	10.07	3.05	8.78	8.22	7.66	2.19	8.24	0.54	8.16	0.32	10.3	1.83	7.98	3.58	11.14	1.86	10.19	2.16
Fisuc_1804	10	sugar transporter	9.89	1.18	11.93	9.39	0.96	9.04	1.05	9.01	0.58	10.55	0.42	9.58	1.48	9.62	2.2	9.16	6.7	8.49	0.93	8.78	0.28	9.06	0.36	12.1	1.12	10.02	3.65	11.8	0.79	11.63	1.75
Fisuc_1805	2	Isoleucyl-tRNA synthetase (EC 6.1.1.5)	11.96	0.17	1.42	12.12	0.18	12.11	0.31	11.91	0.22	11.88	0.6	11.9	0.78	11.72	0.47	11.74	2.75	12.08	0.4	11.88	0.3	11.95	0.83	12.07	1.18	12.31	0.62	11.82	0.47	11.93	0.34
Fisuc_1806	1	hypothetical protein	9.5	0.22	2.32	9.62	2.6	9.65	1.24	9.69	1.73	9.7	1.1	9.63	0.74	9.66	0.47	9.48	1.96	9.43	0.25	9.34	0.87	9.63	0.26	9.64	0.82	9.11	0.76	9.25	1.47	9.2	1.53
Fisuc_1807	1	hypothetical protein	10.17	0.24	2.36	10.27	1.06	10.31	0.89	10.35	0.34	10.33	1.11	10.26	0.9	10.34	1.3	10.29	2.16	10.07	1.07	10.08	0.04	10.34	0.56	10.38	0.33	9.69	1.49	9.9	1.06	9.8	2.74
Fisuc_1808	1	hypothetical protein	9.54	0.3	3.14	9.74	2.04	9.63	0.7	9.7	0.44	9.7	0.42	9.58	0.28	9.73	1.27	9.85	2.99	9.58	0.27	9.52	0.23	9.73	0.87	9.79	0.23	9.11	1.36	9.06	0.22	8.92	2.11
Fisuc_1809	1	ID=646560085,locus_tag=Fisuc_1809	9.07	0.4	4.41	9.47	0.6	9.2	0.39	9.14	0.29	9.61	0.45	9.33	0.83	9.31	1.08	9.4	0.69	8.95	1.22	8.89	0.29	9.09	1.35	9.36	0.63	8.62	2.03	8.41	0.5	8.28	0.73
Fisuc_1810	1	hypothetical protein	6.14	0.47	7.65	6.41	2.69	6.26	2.17	6.18	2.12	6.87	1.22	6.58	1.31	6.5	0.49	6.62	3.56	6.01	2.57	5.85	0.49	6.03	1.72	6.49	2.38	5.45	0.83	5.41	1.83	5.49	1.79
Fisuc_1811	10	hypothetical protein	5.17	0.47	9.09	4.68	3.96	5	2.98	5.04	0.5	4.54	6.07	4.79	5.2	4.67	3.82	5.29	2.15	4.91	6.97	5.21	2.7	5.45	1.06	5.79	1.55	5.31	3.66	5.74	5.01	5.98	3.43
Fisuc_1812	10	hypothetical protein	5.83	0.45	7.72	5.17	6.05	5.79	2.45	5.44	0.42	5.31	1.83	5.83	5.03	5.55	2.44	5.97	6.71	5.51	8.71	6.08	0.55	5.88	2.91	6.62	0.96	5.84	1.7	6.3	4.37	6.34	3.2
Fisuc_1813	12	diaminopimelate epimerase (EC 5.1.1.7)	10.45	0.9	8.61	9.53	0.93	11.02	1.8	11.21	1.22	9.15	2.03	10.74	0.21	10.83	2.54	10.34	10.01	11.17	1.35	11.9	1.02	11.5	1.34	9.4	2.04	10.02	3.2	9.36	0.51	10.05	2.69
Fisuc_1814	12	LL-diaminopimelate aminotransferase apoenzyme (EC 2.6.1.83)	9.4	1.02	10.85	8.65	2.06	9.7	6.28	9.48	6.24	8.39	1.94	9.76	1.45	9.42	3.95	10	10.63	10.67	3.13	11.24	0.39	10.64	0.6	8.76	2.53	8.37	3.81	7.92	1.34	8.79	4.35
Fisuc_1815	1	transcriptional regulator, NifA subfamily, Fis Family	9.1	0.29	3.19	9.04	1.22	9.07	2.74	8.8	0.49	8.93	1.08	9.12	1.99	8.87	1.02	9.45	4.05	9.43	5.13	9.44	1.11	9.4	2.1	9.29	0.88	9.03	0.63	8.72	0.29	8.9	1.6
Fisuc_1816	12	glutamine synthetase catalytic region	7.43	1.1	14.8	5.96	0.91	7.45	2.94	7.96	0.67	6.47	0.77	7.39	1.28	7.76	4.1	8.05	19.71	8.47	1.86	9.65	0.61	8.81	2.06	6.9	1.68	6.81	3.64	5.99	0.54	6.63	4.2
Fisuc_1817	12	glutamate synthase (NADH) large subunit (EC 1.4.1.14)	9.92	1.09	10.99	8.34	0.92	10.13	3.39	10.2	1.77	8.77	0.91	10.08	0.08	9.98	3.07	10.59	12.08	11.11	3.07	11.91	0.16	11.4	0.74	9.38	1.95	9.31	2.98	8.53	0.65	9.35	4.6
Fisuc_1818	15	glutamate synthase (NADH) small subunit (EC 1.4.1.14)	4.89	0.53	10.84	4.54	1.01	4.28	2.13	4.18	4.49	5.35	1.62	4.61	4.47	4.55	6.11	6.05	7.1	5.25	6.88	5.59	0.13	5.2	3.1	5.28	3.36	4.89	4.49	4.69	2.38	4.46	6.08
Fisuc_1819	3	NAD+ synthetase	7.85	0.34	4.33	7.65	0.89	7.65	1.03	7.81	0.3	7.32	0.65	7.37	2.01	7.6	0.42	7.65	1.42	7.89	2	7.88	1.13	8.08	1.23	7.93	2.51	8.48	1.17	8.09	1.56	8.35	0.75
Fisuc_1820	12	ammonium transporter (TC 1.A.11)	4.83	1.06	21.95	4.03	2.47	4.07	6.86	4.79	6.72	4.55	4.56	4.32	1.52	4.68	8.15	6.58	24.44	5.96	5.6	7.07	0.69	5.82	4.16	4.69	1.01	3.99	1.17	3.62	7.31	4.07	1.94
Fisuc_1821	12	nitrogen regulatory protein P-II family	3.71	0.99	26.68	2.8	4.28	3.27	3.4	4.04	2.15	3.18	3.12	3.33	12.11	3.72	7.76	4.99	32.84	4.5	4.59	5.93	1.21	4.78	5.85	3.17	17.82	2.79	9.9	2.88	1.03	3.03	6.39
Fisuc_1822	7	CTP synthase (EC 6.3.4.2)	6.29	0.53	8.43	6.71	0.49	6.09	3.57	6.04	2.87	7.78	2.49	6.83	3.49	6.13	2.04	6.44	0.86	6.21	0.25	6.23	1.96	6.01	1.29	6.14	0.91	5.9	3.37	6	3.19	5.67	1.17
Fisuc_1823	2	hypothetical protein	4.98	0.19	3.82	4.82	3.28	5.04	2.62	5.09	2.5	4.78	1.79	4.9	5.94	4.88	0.87	4.75	5.67	4.96	2.35	5.1	3.04	5.26	0.21	5.11	1.83	5.1	0.68	4.92	4.39	4.99	4.41
Fisuc_1824	1	alpha/beta hydrolase fold protein	7.62	0.13	1.71	7.59	0.55	7.65	1.78	7.53	0.14	7.5	1.4	7.62	1.39	7.53	1.68	7.73	1.67	7.51	1.39	7.6	0.29	7.8	1.56	7.61	1.16	7.84	1.23	7.54	0.51	7.73	1.18
Fisuc_1825	1	Putative endonuclease, Z1 domain protein	11.08	0.23	2.08	11	0.38	11.01	0.27	10.97	0.41	10.93	0.86	10.83	0.72	10.85	0.08	11.21	0.27	11.08	0.57	10.97	0.37	11.63	0.68	10.84	0.3	11.35	1.19	11.28	0.31	11.21	0.91
Fisuc_1826	1	hypothetical protein	8.59	0.27	3.14	8.67	1.39	8.56	1.08	8.51	0.41	8.4	0.83	8.3	1.62	8.32	0.63	8.6	1.13	8.57	0.76	8.45	0.89	9.19	1.21	8.26	2.84	8.93	1.09	8.83	0.19	8.72	0.46
Fisuc_1827	1	DNA methylase N-4/N-6 domain protein	9.79	0.27	2.76	9.84	1.1	9.76	0.64	9.74	0.31	9.49	0.5	9.4	0.55	9.49	0.5	9.83	1.04	9.85	0.82	9.78	0.31	10.39	0.6	9.5	0.12	10.12	1.3	9.96	0.44	9.91	1.69
Fisuc_1828	1	type III restriction protein res subunit	10.24	0.28	2.73	10.29	0.29	10.14	0.68	10.15	0.68	10.01	0.92	9.86	1.22	9.92	0.41	10.27	0.43	10.25	0.71	10.18	0.5	10.86	0.5	9.93	0.42	10.57	1.45	10.47	0.59	10.47	0.8
Fisuc_1829	1	cell divisionFtsK/SpoIIIE	8.74	0.2	2.29	8.76	1.83	8.83	1	8.77	0.51	8.52	0.46	8.57	1.27	8.64	0.73	8.8	0.22	8.78	0.96	8.65	0.16	9.16	0.87	8.73	0.07	9.07	0.43	8.52	0.14	8.59	2.4
Fisuc_1830	1	Heat shock protein 70	9.13	0.18	1.97	9.17	1.32	9.11	0.44	9.14	0.29	9.03	0.32	8.89	1.27	8.98	1.3	9.16	0.23	9.22	0.96	9.14	0.36	9.53	1.17	9	0.31	9.39	0.68	8.95	0.24	9.07	0.68
Fisuc_1831	1	hypothetical protein	7.62	0.2	2.62	7.77	1.87	7.68	0.37	7.67	2.28	7.47	1.09	7.31	1.3	7.62	0.49	7.66	2.22	7.75	0.62	7.59	1.08	7.98	1.74	7.47	1.15	7.86	0.63	7.4	0.44	7.46	1.42
Fisuc_1832	1	hypothetical protein	8.42	0.21	2.49	8.4	2.38	8.31	0.85	8.47	0.54	8.27	0.58	8.21	2.08	8.31	0.97	8.39	2.86	8.46	0.8	8.43	0.19	8.84	0.93	8.4	0.56	8.84	1.48	8.23	0.67	8.38	0.45
Fisuc_1833	4	nucleic acid binding protein	5.79	0.6	10.36	5.54	3.29	5.52	1.56	5.58	2.14	7.63	1.44	6.18	1.95	6.1	3.17	5.78	6.15	5.34	3.21	5.4	0.3	5.38	2.85	5.82	3.74	5.4	1.64	5.69	2.16	5.66	3.68
Fisuc_1834	4	addiction module antitoxin, RelB/DinJ family	5.25	0.42	8	5.04	3.32	5.16	1.64	5.06	2.36	6.48	3.27	5.5	4.02	5.5	2.7	5.33	6.25	4.96	1.62	4.95	5.65	4.78	2.86	5.25	0.83	5.05	1.4	5.24	2.74	5.23	2.33
Fisuc_1835	6	hypothetical protein	5.86	0.65	11.09	5.11	3.39	6.02	1.21	6.15	3.28	5.13	2.97	6.45	1.88	6.45	3.73	7.21	5.5	5.79	6.02	6.13	2.46	5.03	3.19	6.33	2.49	5.14	7.09	6.05	9.23	5.54	11.95
Fisuc_1836	7	hypothetical protein	7.48	0.96	12.83	7.8	1.87	7.47	0.63	7.51	2.41	10.09	1.07	8.47	3.71	8.25	3.74	7.54	3.28	6.77	2.04	6.84	0.68	6.64	1.48	7.27	0.96	6.69	0.54	6.67	3.06	6.75	2.14
Fisuc_1837	7	hypothetical protein	6.29	0.92	14.63	6.49	3.33	6.46	1.01	6.21	1.05	8.71	1.46	7.33	4.38	7.05	3.4	6.43	3.07	5.51	2.42	5.42	1.82	5.48	3.38	5.91	1.92	5.58	2.33	5.7	3.41	5.78	4.59
Fisuc_1838	7	hypothetical protein	8.68	0.74	8.53	8.67	1.11	8.33	1.07	8.34	0.05	10.55	0.98	9.39	1.76	9.32	3.18	9.15	3.33	8.22	1.13	8.28	0.68	7.43	0.78	8.98	1.49	8.32	1.53	8.41	1.09	8.25	1.58
Fisuc_1839	6	hypothetical protein	5.2	0.49	9.42	4.44	1.06	5.39	3.48	5.43	1.4	5.65	4.13	5.79	2.12	5.88	2.06	5.71	4.73	4.94	3.1	5.22	1.3	4.23	3.47	5.16	1.13	5.03	4.6	5.22	1.58	4.84	1.84
Fisuc_1840	6	hypothetical protein	6.85	0.59	8.61	6.09	3.57	6.76	0.58	6.99	1.34	6.3	3.08	7.14	2.09	7.37	1.29	7.78	3.1	7.03	4.09	7.26	0.68	5.88	1.66	7.8	1.06	6.38	0.96	7.12	1.33	6.31	3.26
Fisuc_1841	6	hypothetical protein	6.9	0.62	8.99	6.34	3.03	6.83	0.98	7.16	0.97	6.77	2.47	7.25	0.66	7.48	2.33	8.06	3.71	7.07	3.83	7.25	0.38	5.74	4.32	7.75	0.96	6.33	1.28	6.83	2.49	6.18	1.66
Fisuc_1842	13	hypothetical protein	4.54	0.65	14.32	4.1	4.96	4.46	2.51	4.48	4.43	5.69	2.98	5.33	5.78	5.29	6.09	5.5	4.6	4.27	3.72	4.43	3.12	3.83	2.7	4.77	6.02	3.86	7.75	3.98	1.4	3.82	4.61
Fisuc_1843	6	hypothetical protein	9.38	0.63	6.72	8.95	1.66	9.45	0.85	9.59	0.69	9.79	1.58	10.18	1.43	10.12	1.86	10.5	3.64	9.08	2.75	9.47	1.27	8.34	0.74	9.83	1.45	8.54	1.58	9.18	2.66	8.68	0.92
Fisuc_1844	10	hypothetical protein	7.35	0.49	6.67	6.79	0.68	7.08	0.39	7.28	1.26	6.86	1.06	7.09	0.95	7.25	2.23	7.15	3.26	6.59	5.2	7.34	1.07	7.68	1.74	8.07	1	7.54	4.3	8.06	0.8	8.07	1.28
Fisuc_1845	10	hypothetical protein	4.21	0.49	11.64	3.53	9.66	3.71	3.74	4.16	6.06	3.86	8.38	3.81	2.71	4.17	1.54	4.35	2.04	3.61	6.14	4.28	0.55	4.49	3.11	5.03	3.46	4.42	8.09	4.88	0.41	4.63	3.43
Fisuc_1846	4	M6 family metalloprotease domain protein	8.25	0.79	9.58	8.63	0.3	8.06	1.63	7.8	1.14	10	1.05	9.11	3.86	8.63	2.91	8.62	7.27	8.31	3.7	7.97	1.28	8.16	0.28	7.99	4.39	6.61	6.85	8.09	4.34	7.65	2.43
Fisuc_1847	2	uridylate kinase (EC 2.7.4.22)	9.07	0.22	2.43	9.02	0.38	9.21	0.9	8.92	0.66	8.84	1.59	9.14	1.16	8.77	1.05	9.08	0.65	9.06	1.49	9.17	1.08	9.25	0.48	8.7	1.74	9.43	1.32	9.07	0.71	9.33	0.72
Fisuc_1848	2	hypothetical protein	6.8	0.21	3.09	6.54	0.78	6.68	3.02	6.91	1.3	6.46	0.67	6.81	1.46	6.82	1.44	6.79	0.15	6.95	1.11	6.89	0.29	6.77	1.03	6.93	2.66	7.21	1.03	6.61	1.67	6.8	0.77
Fisuc_1849	3	hypothetical protein	5.69	0.37	6.5	5.38	5.64	5.67	3.86	5.19	2.61	5.75	1.18	5.72	0.94	5.26	3.26	5.91	11.3	5.31	3.27	5.69	5.1	6.2	5.76	5.65	1.74	5.95	3.3	5.98	3.09	6.06	4.81
Fisuc_1850	1	ribosome recycling factor	9.83	0.21	2.14	9.91	0.42	10.05	0.1	9.9	0.23	9.91	0.82	10.11	1.62	9.96	0.37	10.06	2.37	9.85	0.47	9.87	0.68	9.62	0.66	9.66	0.23	9.52	1.37	9.57	1.6	9.66	2.16
Fisuc_1851	1	Undecaprenyl pyrophosphate synthetase (EC 2.5.1.31)	9.44	0.25	2.65	9.66	0.61	9.7	0.44	9.42	0.97	9.39	2.35	9.75	1.57	9.5	0.52	9.85	2.76	9.52	0.65	9.46	1.42	9.21	0.23	9.22	1.41	9.14	1.83	9.29	1.86	9.22	4
Fisuc_1852	1	phosphatidate cytidylyltransferase	9.21	0.12	1.3	9.29	1.1	9.27	0.35	9.12	0.51	9.28	0.92	9.3	0.6	9.07	0.5	9.3	0.35	9.2	0.35	9.06	0.44	9.08	0.75	9.22	0.18	9.12	0.74	9.31	0.89	9.41	0.64
Fisuc_1853	7	hypothetical protein	3.96	0.85	21.46	4.39	5.81	3.92	6.03	3.74	3.94	6.06	2.75	4.15	8.11	4.71	7.31	4.49	0.45	4.09	4.69	3.98	1.1	3.54	3.98	3.9	4.51	2.82	2.06	2.9	1.25	2.89	4.33
Fisuc_1854	1	hypothetical protein	0.33	0.17	51.52	0.3	11.15	0.24	64.13	0.34	62.34	0.43	82.74	0.33	49.35	0.36	66.66	0.28	62.82	0.3	59.12	0.3	30.85	0.14	3.2	0.43	57.11	0.35	23.71	0.29	47.96	0.53	20.11
Fisuc_1855	1	hypothetical protein	-0.82	0.11	-13.41	-0.9	-1.18	-0.9	-0.68	-0.9	-0.15	-0.84	-6.38	-0.75	-15.13	-0.7	-12.01	-0.82	-13.95	-0.68	-23.76	-0.83	-16.76	-0.9	-0.21	-0.8	-16.9	-0.87	-7.26	-0.85	-10.53	-0.71	-9.45
Fisuc_1856	11	protein of unknown function DUF323	5.79	0.76	13.13	6.25	1.24	6.21	3.12	6.09	1.26	6.77	3.75	6.36	3.02	6.43	2.88	6.22	5.67	6.21	1.18	6.06	1.14	5.19	0.85	5.67	2.49	4.21	3.65	4.83	5.3	4.76	3.07
Fisuc_1857	3	1-deoxy-D-xylulose 5-phosphate reductoisomerase (EC 1.1.1.267)	9.55	0.23	2.41	9.4	0.39	9.46	0.68	9.33	0.53	9.35	0.6	9.44	0.82	9.26	0.71	9.64	0.18	9.64	0.63	9.59	0.06	9.83	0.92	9.45	0.73	10.02	0.89	9.51	0.48	9.87	1.08
Fisuc_1858	4	Esterase/lipase-like protein	6.1	0.56	9.18	6.4	1.35	6.06	0.21	5.91	1.18	7.51	2.37	6.41	4.01	6.23	2.87	6.83	6.54	5.7	2.22	6.15	2.27	5.81	1.22	6.15	1.27	5.64	3.23	5.36	4.94	5.51	2.9
Fisuc_1859	11	glycoside hydrolase family 9	10.42	1.46	14.01	10.9	0.45	12.31	0.44	12.18	0.47	11.76	0.7	12.47	0.79	11.98	0.39	10.03	3.85	9.54	1.56	9.48	1.9	9.24	0.23	9.71	1.86	8.18	1.38	9.16	2.24	8.74	0.56
Fisuc_1860	4	non-processive endocellulase	9.56	1.46	15.27	10.11	0.73	10	0.21	9.71	0.09	11.33	0.82	10.56	1.72	10.4	1.82	11.4	3.18	10.6	1.15	10.43	0.32	10.21	1.39	7.34	0.41	7.32	0.48	7.45	0.41	7.57	0.8
Fisuc_1861	2	membrane-associated zinc metalloprotease	9.08	0.15	1.65	9.01	0.34	9.19	1.18	9.07	0.63	9.07	1.3	9.39	1.91	9.11	0.64	9.15	1.29	8.99	1.44	8.95	0.25	9.19	0.57	9	0.21	9.11	0.65	8.86	0.86	9	1.14
Fisuc_1862	2	Cupin 2 conserved barrel domain protein	7.09	0.28	3.95	7.1	1.14	7.23	0.7	7.32	0.94	7.01	1.43	7.09	3.61	7.21	1.44	6.64	3.39	6.81	1.71	7.11	0.65	7.15	1.81	6.65	2.28	7.64	1.05	6.88	1.01	7.29	1.3
Fisuc_1863	2	RDD domain containing protein	7.63	0.29	3.8	7.24	1.7	7.51	0.34	7.71	1.79	7.25	1.08	7.34	1.21	7.62	0.91	7.69	1.26	7.94	0.18	7.81	1.55	8.04	1.18	7.46	1.28	8.08	0.97	7.39	1.91	7.78	1.38
Fisuc_1864	2	hypothetical protein	5.64	0.26	4.61	5.35	2.54	5.61	0.5	5.82	1.4	5.45	1.46	5.54	1.86	5.76	2.16	5.48	2.78	5.69	2.27	5.87	2.63	5.96	4.5	5.29	0.87	5.99	4.53	5.33	3.91	5.78	2.96
Fisuc_1865	2	NADPH-dependent FMN reductase	4.66	0.25	5.36	4.44	4.33	4.87	3.95	4.94	2.99	4.43	5.56	4.88	3.32	4.85	3.78	4.37	2.43	4.62	1.83	4.78	2.56	4.61	3.13	4.45	8.58	4.65	3.06	4.42	5.19	4.79	2.16
Fisuc_1866	2	hypothetical protein	7.59	0.23	3.03	7.28	0.81	7.56	1.86	7.71	0.76	7.17	2.67	7.4	0.88	7.56	0.52	7.7	2.2	7.63	1.72	7.71	0.42	7.93	0.85	7.62	0.75	7.85	3.33	7.48	0.98	7.74	1.45
Fisuc_1867	1	ID=646560086,locus_tag=Fisuc_1867	4.39	0.28	6.38	4.26	5.01	4.3	7.33	4.36	9.27	4.28	2.83	4.52	2.16	4.38	2.38	4.74	4.21	4.68	0.86	4.6	2.21	4.39	0.78	4.38	4.48	4.72	2.29	3.83	4.92	4.18	3.78
Fisuc_1868	1	ID=646560087,locus_tag=Fisuc_1868	1.56	0.19	12.18	1.3	4.56	1.48	9.64	1.42	16.97	1.47	3.81	1.53	14.52	1.65	6.68	1.54	15.82	1.72	7.82	1.63	11.07	1.58	2.44	1.74	15.25	1.6	18.05	1.59	13.11	1.65	10.79
Fisuc_1869	1	Putative protein-S-isoprenylcysteine methyltransferase-like protein	3.1	0.27	8.71	2.76	8.05	2.89	4.84	3.22	6.98	2.97	9.08	2.95	7.27	3.18	3.88	3.08	3.01	2.95	13.61	3.23	1.97	3.29	8.19	3.51	4.04	3.22	6.55	2.99	4.34	3.19	11.71
Fisuc_1870	1	GCN5-related N-acetyltransferase	7.14	0.17	2.38	7.43	0.31	7.02	0.85	7.09	1.59	7.26	0.93	7.06	0.91	7.01	0.76	7.42	1.64	7.23	1.4	7.28	1.13	7.28	1.45	7	0.64	7.01	0.67	6.99	2.18	6.92	1.06
Fisuc_1871	1	hypothetical protein	7.2	0.17	2.36	7.31	2.61	7.09	0.76	7.15	0.9	7.22	1.83	7.18	2.16	7.24	0.22	7.34	1.34	7.27	1.04	7.33	0.6	7.47	1.34	6.98	1.59	7.17	1.76	6.96	1.54	7.11	3.46
Fisuc_1872	1	phosphoribosylamine--glycine ligase (EC 6.3.4.13)	10.1	0.17	1.68	10.32	1.83	10.27	1.31	10.03	1.08	10.25	0.29	10.25	0.62	9.98	0.91	10.15	0.57	10.1	0.05	10.01	0.56	9.99	0.83	10.16	0.84	10.24	0.4	9.78	0.22	9.93	0.93
Fisuc_1873	2	5-(carboxyamino)imidazole ribonucleotide mutase	7.35	0.17	2.31	7.33	3.91	7.36	0.23	7.21	1.96	7.4	0.92	7.41	1.85	7.23	2.32	7.57	0.49	7.46	3.18	7.07	1.14	7.25	1.46	7.44	1.96	7.53	1.3	7.27	0.59	7.38	1.37
Fisuc_1874	10	hypothetical protein	9.92	0.82	8.27	8.67	0.98	9.88	0.49	9.96	0.17	9.01	1.13	10.21	0.78	10.2	0.28	9.45	0.71	9.38	1	9.88	0.51	9.56	0.47	9.73	0.78	9.61	1.27	11.8	0.8	11.38	0.58
Fisuc_1875	1	hypothetical protein	11.24	0.37	3.29	10.79	0.78	11.28	0.67	11.28	0.29	11.04	0.27	11.43	0.93	11.36	0.62	10.8	1.41	10.97	1.35	11.21	0.15	11.21	0.56	11.14	0.25	10.83	1.87	12.1	0.69	11.82	1.67
Fisuc_1876	2	SSU ribosomal protein S12P methylthiotransferase (EC 2.-.-.-)	8.58	0.14	1.63	8.76	0.52	8.63	0.47	8.58	0.66	8.63	1.2	8.64	0.52	8.43	0.85	8.4	0.43	8.62	0.49	8.63	0.28	8.35	0.86	8.38	0.47	8.75	0.41	8.53	1.07	8.69	0.42
Fisuc_1877	2	hypothetical protein	10.28	0.25	2.43	9.94	0.6	9.98	0.28	10.16	0.05	10.12	0.2	9.98	1.08	10.14	0.24	10.38	1.42	10.44	0.2	10.5	0.49	10.64	0.36	10.14	0.43	10.55	1.93	10.42	0.68	10.54	1.03
Fisuc_1878	2	Sporulation domain protein	8.98	0.29	3.23	8.75	2.18	9.21	1.17	9.39	0.42	8.76	0.91	8.89	0.9	9.19	1.13	8.29	0.59	8.71	2.14	9.08	0.3	8.87	1.45	9.23	0.74	9.24	1.88	8.7	0.3	9.14	1.99
Fisuc_1879	1	protein serine/threonine phosphatase	9.15	0.12	1.31	9.28	0.44	9.16	1.39	9.29	1.16	8.98	1.36	9.01	0.92	9.2	0.53	9.08	1.94	9.13	0.95	9.12	0.32	9.13	0.46	9.18	1.06	9.08	0.17	9.18	1.32	9.19	2.67
Fisuc_1880	5	SSU ribosomal protein S21P	10.6	0.52	4.91	9.86	1.43	11.03	1.87	10.77	0.92	9.88	1.17	10.72	1.9	10.69	1.31	10.06	2.72	10.57	1.3	10.56	0.52	10.47	0.5	9.91	0.96	11.53	1.33	10.93	1.59	11.24	2.28
Fisuc_1881	3	hypothetical protein	10.61	0.31	2.92	10.11	0.21	10.64	0.58	10.66	0.61	10.19	0.2	10.65	0.93	10.63	0.85	10.34	2.06	10.54	0.92	10.67	0.28	10.46	0.47	10.41	1.11	11.23	0.85	10.83	0.74	11.05	1.51
Fisuc_1882	3	transcriptional regulator, NifA subfamily, Fis Family	8.5	0.21	2.47	8.15	0.68	8.45	1.34	8.45	0.97	8.11	0.97	8.57	1.77	8.54	0.4	8.54	0.73	8.72	0.83	8.46	0.7	8.4	0.99	8.66	0.56	8.91	0.57	8.52	1.66	8.59	1.15
Fisuc_1883	2	transcriptional regulator, LysR family	7.2	0.23	3.19	6.79	0.84	7.17	2.28	7.18	0.16	6.92	0.21	7.16	1.23	7.26	0.85	6.92	3.98	7.22	1.58	7.31	0.37	7.25	1.42	7.14	1.32	7.58	1.16	7.36	1.58	7.47	2.14
Fisuc_1884	2	hypothetical protein	6.51	0.39	5.99	6.57	1.25	5.83	1.86	6.54	1.22	6.22	1.1	5.74	2.08	6.59	1.2	6.49	2.93	6.8	4.28	7.2	1.22	6.44	2.7	6.64	1.73	6.7	2.43	6.66	1.8	6.62	2.1
Fisuc_1885	2	hypothetical protein	8.51	0.29	3.41	8.33	0.83	8.23	0.38	8.47	0.96	8.15	2.82	8.11	0.49	8.43	0.97	8.2	1.98	8.66	3.18	8.99	0.8	8.51	0.88	8.58	1.19	8.88	1.81	8.65	1.34	8.79	0.42
Fisuc_1886	1	tyrosyl-tRNA synthetase (EC 6.1.1.1)	9.88	0.26	2.63	9.99	0.21	10.1	1.43	9.93	0.62	9.76	0.88	10.08	0.76	9.82	0.95	10.05	0.37	10.2	0.71	10.1	0.7	9.75	0.45	9.78	0.85	9.98	0.34	9.24	0.51	9.57	0.55
Fisuc_1887	1	PfkB domain protein	8.73	0.25	2.86	8.99	1.28	8.79	1.64	8.68	0.39	8.65	1.65	8.8	0.19	8.48	0.71	9.04	0.69	9.16	2.41	8.77	1.31	8.5	0.88	8.79	0.74	8.89	0.8	8.31	1	8.48	0.75
Fisuc_1888	1	futalosine hydrolase (EC 3.2.2.26)	5.97	0.24	4.02	6.22	4.22	5.91	2.17	5.88	1.84	5.95	3.79	6	1.99	5.86	1.83	6.26	2.67	6.25	2.71	5.9	1.89	5.64	1.91	5.91	2.46	6.32	2.76	5.68	2.9	5.91	1.66
Fisuc_1889	1	1,4-dihydroxy-6-naphthoate synthase	6.15	0.16	2.6	6.06	1.71	6.22	2.93	6.14	0.77	6.02	1.52	6.06	3.31	6.12	1.18	6.12	1.78	6.46	2	6.32	2.1	6.18	1.62	6.13	2.08	6.17	1.89	6.07	0.35	6.03	3.99
Fisuc_1890	1	hypothetical protein	8.43	0.47	5.58	7.67	2.49	8.96	1.43	8.94	0.9	7.57	1.07	8.44	1.07	8.72	0.32	8.4	2.8	8.54	1.2	8.59	1.18	8.66	1.19	8.55	0.47	7.72	4.96	8.79	1.64	8.39	1.83
Fisuc_1891	1	OmpA/MotB domain protein	12.94	0.16	1.24	12.92	0.49	13.14	0.14	13.04	0.23	12.77	0.56	13.02	0.14	12.91	0.22	12.98	1.44	12.98	0.68	12.99	0.14	13.11	0.31	13	0.37	12.57	1.1	12.91	0.62	12.8	1.03
Fisuc_1892	1	TPR repeat-containing protein	13.16	0.21	1.6	13.13	0.19	13.37	0.25	13.21	0.07	12.98	0.26	13.22	0.52	13.1	0.37	13.47	1.01	13.28	0.1	13.19	0.04	13.37	0.37	13.39	0.28	12.73	1.41	13.03	0.2	12.85	0.94
Fisuc_1893	1	TPR repeat-containing protein	13.1	0.17	1.3	13.08	0.37	13.18	0.37	13.18	0.42	12.86	0.29	13	0.6	13.04	0.22	13.36	0.83	13.18	0.26	13.21	0.17	13.3	0.21	13.32	0.12	12.94	0.83	12.91	0.35	12.87	0.06
Fisuc_1894	5	outer membrane transport energization protein ExbB (TC 2.C.1.1.1)	11.66	0.3	2.57	12.01	1.14	12.19	0.3	12.02	0.22	11.63	0.53	11.87	0.93	11.78	0.89	11.31	0.94	11.4	2.1	11.38	0.24	11.47	0.22	11.36	0.74	11.33	1.32	11.69	0.46	11.72	1
Fisuc_1895	5	Biopolymer transport protein ExbD/TolR	12	0.31	2.58	12.56	0.18	12.46	0.35	12.26	0.14	12.28	0.24	12.19	1.31	12.05	0.38	11.78	0.64	11.84	1.94	11.68	0.32	11.76	0.53	11.76	0.98	11.6	0.48	11.88	0.25	11.79	0.55
Fisuc_1896	5	Biopolymer transport protein ExbD/TolR	10.91	0.24	2.2	11.26	0.28	11.31	0.1	11.2	0.1	10.86	0.58	11.07	1.21	10.97	0.7	10.81	1	10.84	2.17	10.68	0.43	10.76	0.61	10.81	1.16	10.54	1.07	10.88	0.15	10.69	0.25
Fisuc_1897	5	TonB family protein	10.82	0.29	2.68	11.32	0.56	11.22	0.53	11.11	0.14	10.89	1.64	11	0.92	10.95	1.2	10.76	1.64	10.73	2.28	10.5	0.45	10.59	0.51	10.68	1.64	10.46	1.05	10.73	0.52	10.53	0.64
Fisuc_1898	2	hypothetical protein	11.95	0.2	1.67	11.78	0.61	11.93	0.1	11.9	0.21	11.64	0.48	11.77	0.51	11.78	0.61	11.91	0.56	11.89	0.76	12.05	0.29	12.24	0.47	12.23	0.29	11.79	1.2	12.25	0.7	12.13	0.62
Fisuc_1899	2	hypothetical protein	7.72	0.19	2.46	7.55	0.96	7.76	1.22	7.83	0.6	7.68	0.69	7.73	0.31	7.8	0.61	7.52	1.04	7.57	1.51	7.74	0.68	7.57	0.86	7.55	1.25	7.56	0.34	8.09	1.22	8.05	1.37
Fisuc_1900	1	rod shape-determining protein MreB	11.37	0.1	0.88	11.53	0.36	11.39	0.47	11.27	0.36	11.46	0.14	11.35	0.75	11.23	0.62	11.39	0.01	11.48	0.59	11.39	0.6	11.41	0.04	11.18	0.3	11.39	0.57	11.35	0.24	11.38	0.39
Fisuc_1901	1	rod shape-determining protein MreC	7.95	0.19	2.39	8.2	1.69	7.8	0.55	7.72	0.47	8.06	1.86	7.89	0.8	7.89	1.08	8.38	0.51	8.17	1.76	7.77	1.46	7.86	0.6	7.83	1.19	8.09	1.36	7.87	1.51	7.96	1.2
Fisuc_1902	2	rod shape-determining protein MreD	6.51	0.16	2.46	6.5	2.05	6.55	3.02	6.68	1.83	6.4	2.07	6.44	0.12	6.5	1.71	6.57	0.22	6.53	2.43	6.5	0.61	6.49	1.64	6.2	3.05	6.53	1.33	6.58	2.3	6.68	1.41
Fisuc_1903	1	peptidoglycan glycosyltransferase (EC 2.4.1.129)	6.91	0.25	3.62	7.29	2.67	6.84	1.72	6.94	2.1	6.88	1.24	6.73	0.95	6.73	1.89	6.79	3.92	6.97	2.5	6.93	0.92	6.99	0.47	6.47	5.15	7	2.66	7.16	1.8	6.93	5.36
Fisuc_1904	3	rod shape-determining protein RodA	7.54	0.21	2.79	7.66	1.06	7.42	0.52	7.43	1.55	7.27	0.82	7.29	0.97	7.34	0.95	7.4	4.59	7.52	0.88	7.63	0.72	7.75	0.07	7.48	2.91	7.81	0.63	7.82	1.32	7.71	1.44
Fisuc_1905	1	amidophosphoribosyltransferase-like protein	5.16	0.18	3.49	5.48	1.96	4.97	2.76	4.96	1.8	5.12	3.39	5.1	3.44	5.1	1.47	5.17	3.55	5.13	6.79	5.1	0.57	5.19	2.06	5.33	3.09	5.23	2.13	5.19	1.75	5.21	3.18
Fisuc_1906	1	metal dependent phosphohydrolase	9.81	0.11	1.12	9.79	0.51	9.71	0.65	9.73	0.2	9.88	0.31	9.8	0.57	9.85	0.43	9.89	0.83	9.82	0.49	10	0.35	9.96	0.12	9.79	0.35	9.67	0.33	9.71	0.31	9.69	1.01
Fisuc_1907	11	Spore coat protein CotH	11.22	0.45	4.01	11.83	0.51	11.83	1.35	11.51	0.31	11.75	0.26	11.78	1.19	11.43	0.32	10.95	1.03	10.92	1.29	10.79	0.68	10.72	0.73	11.03	0.25	10.61	0.92	10.89	0.37	10.91	0.29
Fisuc_1908	2	ubiquinone/menaquinone biosynthesis methyltransferase	7.61	0.15	1.97	7.75	1.42	7.71	1.08	7.65	1.04	7.65	1.49	7.74	0.21	7.63	0.48	7.65	0.89	7.6	1.13	7.49	2.06	7.66	0.51	7.5	0.58	7.75	1.06	7.27	1.27	7.49	1.04
Fisuc_1909	1	3-octaprenyl-4-hydroxybenzoate carboxy-lyase	6.14	0.16	2.61	6.11	2.54	6.19	1.37	6.15	1.83	5.98	3.64	6.11	3.63	6.02	0.83	6.3	0.61	6.32	0.89	6.13	0.47	6.16	0.2	6.17	1.04	6.31	1.66	5.91	3.67	6.12	2.3
Fisuc_1910	3	4-hydroxybenzoate polyprenyltransferase (EC 2.5.1.39)	6.67	0.25	3.75	6.67	1.95	6.55	1.11	6.57	2.35	6.44	3.18	6.56	0.72	6.55	1.52	6.38	3.49	6.71	0.55	6.56	1.99	6.65	0.41	6.52	2.29	7.19	2.08	6.92	0.83	7.06	2.21
Fisuc_1911	3	hypothetical protein	5.11	0.28	5.48	4.85	2.8	5.04	3.67	5.1	1.33	4.85	2.56	4.94	2.67	4.93	2.98	4.85	6.95	5.07	1.35	4.99	2.92	5.2	2.48	5.08	2.35	5.65	2.73	5.51	2.47	5.45	1.54
Fisuc_1912	2	hypothetical protein	7.44	0.51	6.85	6.73	0.91	6.86	3.36	7.27	1.86	7.11	1.17	7.19	3.61	7.37	0.98	7.81	3.26	8.37	0.86	8.3	1.16	7.57	1.47	7.21	0.2	8	0.91	7.1	2.32	7.37	0.84
Fisuc_1913	1	biotin/acetyl-CoA-carboxylase ligase	7.68	0.27	3.52	7.25	1.49	7.56	2.33	7.84	0.42	7.45	0.44	7.84	2.99	7.88	0.91	8.06	2.76	7.99	0.74	8.05	0.64	7.5	1.42	7.84	0.67	7.54	1.13	7.55	0.6	7.36	1.46
Fisuc_1914	1	hypothetical protein	8.69	0.23	2.65	8.46	0.61	8.73	1.02	8.89	1.72	8.79	0.99	8.97	2.75	8.98	0.54	8.8	2.29	8.78	1.31	8.75	0.59	8.56	0.61	8.78	1.82	8.53	0.96	8.27	0.5	8.39	1.46
Fisuc_1915	1	O-sialoglycoprotein endopeptidase (EC 3.4.24.57)	8.02	0.13	1.62	8.21	1.26	7.95	0.66	7.97	0.46	7.91	1.2	7.86	0.45	7.86	0.37	8.22	0.27	8	0.78	7.97	0.89	8.18	1.09	8.09	0.46	8.14	0.66	8	0.99	7.93	1.65
Fisuc_1916	1	hypothetical protein	8.21	0.16	1.95	8.02	0.67	8.31	0.06	8.21	0.82	7.93	0.8	8.18	0.96	8.16	1.98	8.09	2.46	8.04	1.69	8.34	0.4	8.36	0.29	8.41	0.06	8.32	0.26	8.16	1.26	8.38	0.74
Fisuc_1917	2	Cell division protein-like protein	8.29	0.14	1.69	8.31	0.38	8.33	0.34	8.28	0.48	8.11	0.19	8.14	0.7	8.17	1.38	8.19	0.76	8.13	1.87	8.44	0.48	8.34	0.85	8.28	1.59	8.36	0.77	8.39	0.6	8.54	1.89
Fisuc_1918	1	Peptidase M23	7.98	0.15	1.88	8.1	0.9	7.8	1.19	7.83	1.28	7.86	0.58	7.84	0.66	7.83	0.38	8.23	0.24	8.02	1.23	8.03	1.06	8.12	0.57	8.01	1.6	8.05	1.82	8.01	1.09	8.13	1.8
Fisuc_1919	1	AAA ATPase	9.55	0.11	1.15	9.49	0.89	9.6	0.07	9.59	0.22	9.37	0.54	9.52	0.51	9.44	1.2	9.47	0.21	9.49	0.94	9.56	0.37	9.79	0.58	9.65	0.03	9.6	0.62	9.59	0.79	9.58	0.55
Fisuc_1920	1	single-stranded-DNA-specific exonuclease RecJ	9.66	0.16	1.66	9.94	0.87	9.68	0.47	9.69	0.64	9.67	0.43	9.5	1.17	9.49	0.54	9.74	2.34	9.75	0.33	9.54	0.53	9.9	0.35	9.72	0.59	9.61	1.05	9.67	0.44	9.39	0.2
Fisuc_1921	1	hypothetical protein	6.96	0.19	2.73	7.1	0.48	6.93	0.67	6.99	1.84	6.73	1.57	6.62	2.32	6.95	0.53	7.11	2.12	7.09	1.11	6.99	1.69	7.08	1.77	7.2	0.62	6.83	1.36	7.13	0.46	6.73	1.62
Fisuc_1922	3	hypothetical protein	9.76	0.24	2.46	9.57	0.38	9.68	1.16	9.69	0.87	9.86	0.53	9.78	0.67	9.7	1	9.58	3.4	9.65	0.37	9.87	0.24	9.74	0.26	9.4	0.62	10.36	0.52	9.69	1.07	10.06	1.05
Fisuc_1923	4	hypothetical protein	9.08	0.44	4.85	9.43	0.61	9.32	0.8	9.04	1	9.94	0.54	9.76	0.8	9.45	1.11	8.79	0.31	8.68	0.12	8.76	0.53	8.91	0.22	8.74	0.23	8.93	0.63	8.55	1.13	8.64	0.97
Fisuc_1924	4	hypothetical protein	8.14	0.33	4.05	8.06	1.39	8.08	1.09	8.15	0.3	8.95	0.82	8.56	1.36	8.5	1.39	8.03	1.38	7.8	1.51	7.96	1.47	8.02	1.25	8.09	0.24	7.96	0.3	7.86	0.49	7.85	1.56
Fisuc_1925	1	hypothetical protein	8.42	0.23	2.73	8.36	0.39	8.41	0.84	8.61	1.17	8.7	0.79	8.67	1.07	8.76	1.1	8.24	3.44	8.28	1.08	8.33	0.3	8.17	0.14	8.45	1.01	7.97	0.74	8.49	0.96	8.43	1.14
Fisuc_1926	1	hypothetical protein	8.38	0.18	2.15	8.43	0.03	8.35	0.24	8.37	0.67	8.59	0.3	8.66	0.72	8.53	1.16	8.39	3.36	8.18	0.53	8.41	0.28	8.25	1.28	8.54	0.2	8.01	0.12	8.3	1.01	8.36	1.64
Fisuc_1927	1	hypothetical protein	7.38	0.2	2.71	7.32	1.52	7.44	1.12	7.27	1.13	7.52	2.29	7.64	2.13	7.47	2.31	7.47	2.83	7.36	0.41	7.46	1.59	7.26	1.19	7.58	2.27	6.98	2.19	7.27	0.86	7.28	2.6
Fisuc_1928	1	hypothetical protein	7.87	0.21	2.67	8.23	1.47	7.87	0.72	7.76	1.17	8.19	0.9	8.05	0.74	7.87	0.83	7.94	0.1	8.01	1.26	7.79	1.12	7.78	1.21	7.85	1.02	7.54	1.35	7.62	0.28	7.68	0.18
Fisuc_1929	3	GCN5-related N-acetyltransferase	7.12	0.16	2.25	7.33	1.29	7.04	1.68	7.04	0.38	7.12	0.55	7.19	2.06	7.06	0.57	7.21	0.21	6.99	1.79	7	0.52	7.01	1.57	7.05	0.41	7.39	1.91	6.98	0.83	7.29	2.12
Fisuc_1930	11	hypothetical protein, TIGR02147	9.51	1.44	15.14	10.45	1.03	11.56	0.72	11.28	0.32	10.41	0.97	11.63	0.22	11.09	1.02	8.66	1.84	8.41	0.93	8.26	0.6	8.05	1.12	8.48	0.73	8.06	0.65	8.31	0.88	8.2	0.6
Fisuc_1931	11	Carbohydrate-binding CenC domain protein	10	0.75	7.5	10.09	0.71	11.1	0.69	10.96	0.33	10.18	0.68	11.24	0.54	10.86	0.92	9.55	1.24	9.38	0.31	9.38	0.47	9.38	0.71	9.91	1.89	9.09	2.11	9.36	0.87	9.33	1.26
Fisuc_1932	2	alpha amylase catalytic region	10.93	0.23	2.1	10.96	0.18	11.18	0.94	11.05	0.5	10.92	0.59	11.4	0.47	11.02	0.47	10.82	0.26	10.66	0.54	10.58	0.35	10.94	0.46	10.74	0.1	11.11	0.52	10.66	0.36	10.87	0.59
Fisuc_1933	5	Cellulase	8.66	0.17	1.96	8.85	0.77	8.8	0.38	8.64	0.27	8.85	0.68	8.93	0.93	8.55	0.49	8.47	1.79	8.58	0.4	8.49	0.26	8.68	0.84	8.43	1.4	8.5	0.85	8.75	0.46	8.69	1.73
Fisuc_1934	13	hypothetical protein	6.59	1.06	16.08	6.72	2.16	6.5	4.42	6.07	0.57	8.69	2.45	8.16	4.46	7.24	1.88	6.8	14.77	5.44	3.46	5.52	0.9	4.88	1.25	7.03	2.61	5.82	0.87	7.23	0.78	6.27	2.62
Fisuc_1935	2	hypothetical protein	4.42	0.36	8.14	3.73	2.3	3.96	3.2	4.4	6.18	4.22	3.7	4.23	2.11	4.39	2.38	4.28	6.85	4.69	5.45	4.99	1.56	4.54	3.74	4.44	2.56	4.92	1.12	4.36	5.3	4.67	2.57
Fisuc_1936	8	ATP-dependent RNA helicase CsdA (EC 5.99.1.-)	8.17	0.38	4.65	8.75	0.97	8.21	0.74	7.96	1.73	8.48	1.3	7.98	1.82	7.89	0.49	7.62	4.14	8.24	1.77	7.85	1.03	7.59	0.95	8.07	1.91	8.76	1.66	8.18	0.43	8.64	1.16
Fisuc_1937	2	ABC transporter related protein	7.45	0.23	3.09	7.09	0.38	7.43	1.22	7.53	1.09	6.97	1.8	7.34	1.21	7.35	2.39	7.75	1.09	7.59	1.07	7.63	0.91	7.72	0.96	7.64	0.87	7.51	0.48	7.33	2.51	7.5	1.46
Fisuc_1938	2	hypothetical protein	5.44	0.21	3.86	5.12	0.78	5.46	0.93	5.4	3.1	5.08	1.66	5.42	2.7	5.42	2.91	5.42	0.99	5.71	1.92	5.64	1.34	5.58	3.32	5.32	1.78	5.64	0.76	5.4	2.75	5.57	2.65
Fisuc_1939	1	Three-deoxy-D-manno-octulosonic-acid transferase domain protein	9.15	0.3	3.28	9.23	1.23	9.31	1.62	9.21	0.36	9.33	0.67	9.79	2.74	9.46	1.71	9.33	0.51	9.02	1.79	9.02	1.48	8.87	0.34	8.99	0.45	8.74	0.94	8.97	0.88	8.85	0.91
Fisuc_1940	1	4-hydroxy-3-methylbut-2-enyl diphosphate reductase (EC 1.17.1.2)	8.34	0.2	2.4	8.36	1.91	8.54	1.09	8.35	0.83	8.44	0.77	8.81	2.39	8.46	0.98	8.25	1.01	8.38	1.6	8.27	0.45	8.18	0.79	8.11	0.6	8.17	0.91	8.22	0.94	8.26	0.63
Fisuc_1941	5	LSU ribosomal protein L28P	10.15	0.44	4.33	9.61	1.04	10.55	2.59	10.37	1.56	9.96	0.82	10.39	2.72	10.38	2.18	9.7	1.9	9.79	1.3	9.95	0.44	9.62	0.73	9.64	0.54	10.87	1.35	10.45	2.18	10.63	2.79
Fisuc_1942	1	DNA polymerase III, epsilon subunit	8.66	0.23	2.66	8.54	0.41	8.57	0.75	8.52	0.64	9.29	1.16	8.64	0.41	8.67	0.96	8.54	0.22	8.47	0.64	8.69	1.14	8.7	1.25	8.58	0.4	8.91	0.98	8.4	0.39	8.69	1.5
Fisuc_1943	1	protein of unknown function DUF374	5.18	0.19	3.67	5.02	1.17	5.15	0.88	5.29	3.43	5.1	2.2	5.35	4.95	5.44	2.08	5.31	4.58	5.16	0.41	5.25	1.8	5.16	1.4	5.28	3.82	5.05	0.89	5.06	4.1	4.95	4.35
Fisuc_1944	5	hypothetical protein	7.49	0.31	4.14	7.05	2.38	7.51	2.17	7.82	1.79	7.92	0.27	7.77	0.19	7.79	0.89	7.44	2.37	7.21	2.59	7.35	1.34	7.67	0.82	7	0.59	7.67	1.56	7.28	2.28	7.31	2.79
Fisuc_1945	8	DNA alkylation repair enzyme	9.44	0.52	5.51	10.01	0.2	9.32	1.6	9.38	0.33	9.94	1	9.41	0.82	9.51	0.93	8.84	0.11	8.82	3.55	9.22	0.94	8.49	2.17	9.31	1.19	9.3	0.85	10.19	1.87	10.19	2.65
Fisuc_1946	13	hypothetical protein	6.19	0.79	12.76	6.11	2.12	6.01	3.43	6.21	0.71	7.38	1.2	6.95	2.12	7.17	3.99	6.38	9.08	5.43	2.23	5.5	5.93	5.42	0.98	6.96	5.04	4.83	3.65	6.69	7.18	5.75	8.71
Fisuc_1947	1	de-hypoxanthine futalosine cyclase	7.33	0.15	2.05	7.34	0.73	7.46	1.12	7.19	1.19	7.29	1.44	7.53	1.02	7.22	0.74	7.58	1.21	7.4	2.1	7.3	1.86	7.09	1.91	7.36	1.16	7.28	0.4	7.25	1.72	7.36	1.85
Fisuc_1948	17	hypothetical protein	11.97	1.27	10.61	11.96	0.27	11.5	0.48	11.22	0.34	13.91	0.72	13.22	1.9	12.35	1.82	13.93	5.48	11.54	2.39	11.79	0.33	10.92	1.24	13.94	0.94	9.98	0.69	11.69	0.97	10.26	0.58
Fisuc_1949	4	ABC transporter related protein	8.5	0.29	3.41	8.61	0.49	8.51	0.98	8.33	1.08	8.99	1.27	8.83	1.33	8.3	1.06	8.74	2.67	8.22	0.91	8.26	0.93	7.95	1.3	8.76	0.7	8.44	1.42	8.64	2.44	8.51	1.46
Fisuc_1950	4	camphor resistance protein CrcB	5.05	0.3	5.94	5.23	4.89	4.97	3.22	4.81	2.91	5.69	3.1	5.14	4.46	4.88	3.49	4.9	1.04	4.96	0.55	4.74	5	4.7	5	5.18	6.37	5.07	0.8	5.15	1.21	5.2	4.48
Fisuc_1951	1	ATPase-like, ParA/MinD	8.58	0.14	1.63	8.73	0.25	8.54	0.38	8.46	1.11	8.79	0.41	8.51	0.63	8.35	1.4	8.49	0.91	8.53	0.69	8.44	0.93	8.58	0.61	8.53	1.09	8.68	0.84	8.69	0.26	8.7	0.67
Fisuc_1952	1	protein of unknown function DUF971	6.6	0.15	2.27	6.79	0.6	6.6	0.42	6.38	1.42	6.78	0.48	6.62	1.22	6.33	2.78	6.57	1.06	6.6	1.34	6.53	1.12	6.63	0.44	6.69	1.45	6.61	1.49	6.75	0.41	6.55	1.8
Fisuc_1953	1	RNA polymerase, sigma 32 subunit, RpoH	10.76	0.11	1.02	10.76	1.07	10.74	0.47	10.8	0.08	10.65	0.49	10.6	0.61	10.73	0.48	10.89	1.97	10.82	0.61	10.91	0.28	10.89	0.12	10.77	0.56	10.72	0.8	10.64	0.59	10.82	0.3
Fisuc_1954	1	hypothetical protein	9.7	0.16	1.65	9.68	0.78	9.47	0.54	9.58	0.64	9.67	0.26	9.5	0.32	9.49	0.38	10.03	0.84	9.88	0.04	9.83	0.21	9.8	0.14	9.77	1.06	9.79	0.93	9.73	0.39	9.69	0.35
Fisuc_1955	1	hypothetical protein	10.68	0.15	1.4	10.74	0.37	10.72	0.85	10.67	0.42	10.83	0.32	10.97	1.06	10.79	0.48	10.72	0.25	10.68	0.26	10.75	0.38	10.54	0.73	10.43	0.23	10.45	0.19	10.62	0.17	10.61	0.46
Fisuc_1956	1	rare lipoprotein A	8.02	0.21	2.62	8.19	1.72	8.01	1.56	7.95	0.92	8.35	0.5	8.34	1.55	8.08	1.12	8.17	0.07	8.12	2.52	7.99	0.77	7.8	0.51	7.87	0.65	7.71	0.27	7.85	1.95	7.97	1.45
Fisuc_1957	7	hypothetical protein	6.95	0.47	6.76	7.34	0.95	6.46	0.82	6.6	1.06	8.23	1.19	7.1	2.45	7.06	2.12	7.31	0.29	6.96	0.49	6.71	1.02	6.29	1.93	6.92	2.24	6.93	1.91	6.71	0.39	6.86	3.45
Fisuc_1958	3	[protein release factor]-glutamine N5-methyltransferase (EC 2.1.1.-)	8.34	0.23	2.76	8.7	1.66	8.43	1.11	8.34	0.15	8.48	0.52	8.3	0.78	8.15	1.62	8.08	5.22	8.49	1.13	8.31	0.4	8.24	0.63	7.98	2.94	8.63	1.47	8.21	0.95	8.36	2.04
Fisuc_1959	3	bacterial peptide chain release factor 1 (bRF-1)	9.17	0.32	3.49	9.55	0.75	9.51	0.62	9.3	0.8	9.15	1.56	9.17	0.48	8.99	1.74	8.64	4.35	9.27	1.52	9.26	0.67	9.16	0.51	8.49	1.12	9.5	1.32	8.93	3.08	9.24	1.48
Fisuc_1960	7	ID=646560088,locus_tag=Fisuc_1960	2.84	0.71	25	2.77	3.31	2.4	12.41	2.46	5.03	4.82	3.37	3.15	4.72	3.41	5.96	3.04	24.7	3.07	7.77	2.27	10.21	2.14	1.23	3.1	2.17	2.45	6.16	2.32	11.33	2.46	14.56
Fisuc_1961	8	hypothetical protein	8.1	0.37	4.57	8.13	2.55	8.01	1.6	7.92	0.7	8.83	1.44	8.08	0.59	8.05	0.77	7.67	2.1	7.8	2.06	7.87	0.6	8.06	1.65	7.55	1.48	8.74	2.35	8.14	3.67	8.42	1.14
Fisuc_1962	3	hypothetical protein	7.92	0.35	4.42	8.12	2.51	7.71	0.49	7.71	0.62	8.25	0.34	7.67	0.64	7.63	1.51	7.42	6.96	7.7	0.84	7.85	1.02	8.13	0.97	7.47	2.65	8.45	3.2	8.31	1.91	8.27	1.03
Fisuc_1963	3	hypothetical protein	8.67	0.41	4.73	8.99	0.57	8.36	0.65	8.32	0.45	9.4	0.8	8.4	1.14	8.39	1.14	8.13	5.24	8.37	0.48	8.41	0.92	8.81	0.64	8.29	1	9.22	3.3	9.02	0.42	9.07	0.64
Fisuc_1964	7	hypothetical protein	7.87	0.89	11.31	9.67	1.01	7.38	0.38	7.47	0.94	10.15	1	7.64	1.1	7.74	0.8	7.31	1.19	7.17	1.33	7.15	1.63	7.45	0.31	7.41	1.67	7.78	3.38	7.79	0.46	7.85	0.69
Fisuc_1965	1	hypothetical protein	9.78	0.14	1.43	9.98	0.7	9.58	1.01	9.64	0.65	9.96	0.64	9.75	1.31	9.67	0.59	9.71	1.41	9.78	0.42	9.92	0.1	9.81	0.52	9.65	0.37	9.77	0.95	9.82	0.62	9.9	0.79
Fisuc_1966	1	protein of unknown function UPF0066	7.17	0.18	2.51	7.51	2.25	6.96	2.19	6.94	1.44	7.3	0.35	7.23	0.26	7.06	0.87	7.23	2.39	7.37	2.33	7.08	1.35	7.23	1.39	7.06	0.4	7.13	2.32	7.15	0.88	7.17	2.2
Fisuc_1967	1	hypothetical protein	6.51	0.22	3.38	6.31	1.31	6.29	0.3	6.33	1.6	6.36	0.75	6.27	2.34	6.34	1.4	6.6	1.24	6.9	0.35	6.84	0.58	6.52	0.79	6.39	1.06	6.71	0.68	6.69	1.94	6.56	0.82
Fisuc_1968	3	hypothetical protein	5.58	0.27	4.84	5.86	2	5.26	1.24	5.35	1.04	5.79	0.56	5.29	4.47	5.27	5.68	5.57	7.92	5.93	3.8	5.65	2.66	5.44	1.07	5.64	2.83	5.82	1.49	5.67	4.45	5.64	3.47
Fisuc_1969	2	dTDP-4-dehydrorhamnose reductase	3.73	0.25	6.7	3.54	11.06	3.82	6.92	3.72	5.31	3.55	1.18	3.53	1.01	3.73	5.63	3.48	6.53	3.99	3.6	3.85	2.31	3.85	6.47	3.57	5.76	4.07	3.09	3.68	8.59	3.79	4.05
Fisuc_1970	2	NUDIX hydrolase	5.44	0.24	4.41	5.49	1.76	5.73	2.63	5.52	1.89	5.22	2.33	5.5	2.41	5.54	1.09	5.15	1.61	5.46	0.95	5.65	1.49	5.49	1.21	5.2	1.09	5.77	2.37	5.04	5.33	5.24	3.95
Fisuc_1971	3	hypothetical protein, TIGR02147	3.77	0.3	7.96	3.8	5.82	3.46	2.78	3.56	1.95	3.86	2.61	3.58	4.36	3.65	2.75	3.37	1.13	3.72	3.6	3.79	3.05	3.93	2.7	3.54	5.56	4.47	4.62	4.01	2.42	3.94	9.21
Fisuc_1972	3	hypothetical protein	4.11	0.33	8.03	4.1	1.92	3.77	0.4	3.92	6.66	3.91	8.58	3.86	7.53	4.17	0.47	3.8	0.34	4.2	5.3	4.1	1.59	4.18	1.65	3.89	9.88	4.91	2.32	4.38	2.05	4.28	0.32
Fisuc_1973	3	hypothetical protein	4.51	0.3	6.65	4.34	4.29	4.03	6.24	4.44	3.1	4.65	4.9	4.22	3.68	4.36	3.61	4.58	8.27	4.69	1.67	4.54	1.94	4.59	2.18	4.38	2.53	5.16	4.75	4.47	1.09	4.69	1.25
Fisuc_1974	11	polysaccharide deacetylase	6.16	0.7	11.36	6.38	1.2	6.85	1.82	6.58	1.07	6.43	2.94	6.73	1.89	6.54	1	6.8	6.51	5.9	3.97	6.7	1.6	6.35	0.54	6.26	0.98	4.67	4.3	5.4	2.25	4.9	1.87
Fisuc_1975	3	adenosylhomocysteinase (EC 3.3.1.1)	7.7	0.19	2.47	7.8	0.11	7.8	0.7	7.81	1.68	7.63	0.6	7.62	1.88	7.6	0.38	7.34	1.46	7.52	1.83	7.63	0.45	7.56	1.46	7.54	0.91	7.9	0.84	7.97	2.3	7.92	1.74
Fisuc_1976	3	hypothetical protein	5.77	0.25	4.33	5.71	1.47	5.64	1.8	5.74	1.97	5.56	1.91	5.65	2.4	5.61	1.33	5.58	5.04	5.66	1.17	5.61	2.92	5.79	0.85	5.74	2.29	6.13	2.04	6.36	1.65	5.98	0.89
Fisuc_1977	8	MATE efflux family protein	7.01	0.53	7.56	7.53	1.51	7.1	1.47	6.69	0.77	7.27	0.58	6.75	1.24	6.65	1.93	6.4	6.11	6.85	0.2	6.54	0.87	6.42	2.84	6.63	0.91	8.15	2.41	7.14	2.09	7.79	1.41
Fisuc_1978	3	diguanylate cyclase	7.63	0.26	3.41	7.54	0.19	7.62	0.82	7.77	0.61	7.27	0.98	7.51	0.25	7.49	2.02	7.15	1.81	7.73	1.06	7.81	0.42	7.52	0.27	7.48	4.31	8.16	0.8	7.83	3.11	7.85	0.99
Fisuc_1979	1	fibro-slime family protein	13.55	0.28	2.07	13.5	0.29	13.75	0.1	13.63	0.09	13.39	0.11	13.6	0.16	13.5	0.09	13.89	1.79	13.54	0.3	13.55	0.23	13.68	0.16	13.8	0.36	12.77	3.14	13.81	0.3	13.46	0.45
Fisuc_1980	2	Sporulation domain protein	9.05	0.18	1.99	9.13	0.86	9.3	0.65	9.19	0.46	9.12	1.08	9.22	0.84	9.17	0.65	9.05	1.33	8.99	0.4	8.97	0.32	9.08	0.41	8.7	0.85	9.08	1.28	8.77	0.65	8.97	1.93
Fisuc_1981	1	hypothetical protein	9.67	0.26	2.69	9.78	0.47	9.48	0.6	9.56	0.99	10.05	0.75	9.45	0.59	9.53	1.29	10.02	0.07	9.53	1.44	9.56	1.01	10.13	0.12	9.91	0.7	9.68	0.71	9.55	0.64	9.3	1.71
Fisuc_1982	2	Glutamyl/glutaminyl-tRNA synthetase, class Ic, catalytic domain protein	5.33	0.22	4.13	5.14	4.39	5.33	2.5	5.55	0.51	5.27	2.85	5.05	0.89	5.38	2.69	5.13	2.21	5.22	4.44	5.18	3.04	5.68	1.52	5.36	4.42	5.6	0.53	5.23	2.46	5.38	1.8
Fisuc_1983	5	hypothetical protein	6.2	0.42	6.77	5.95	1.52	6.11	3.69	6.12	2.64	6.82	1.55	6.85	1.43	6.53	2.83	6.27	6.84	6.1	2.27	6.29	5.99	6.16	3.11	5.84	1.63	5.39	4.87	6.43	7.29	6.01	1.04
Fisuc_1984	1	DNA polymerase III, epsilon subunit	5.2	0.27	5.19	5.25	0.61	5.23	1.31	5.27	3.06	5.14	1.54	5.62	3.85	5.34	4.73	5.38	2.91	5.39	1.67	5.22	6.48	5.23	3.32	4.86	1.13	5.13	2.9	4.84	4.48	4.94	7.88
Fisuc_1985	1	glycoside hydrolase family 3 domain protein	6.77	0.31	4.58	7	1.72	6.48	2.12	6.59	1.27	7.57	1.94	6.44	1.82	6.46	0.85	6.92	2.16	6.87	2.11	6.72	1.53	6.88	2.01	6.51	2.03	6.86	2.95	6.83	1.12	6.69	2.62
[truncated: 1,135 more rows]

## Sheet: Table_S3
Fisuc.ID	cluster	geneProduct	Total_mean_rld	log2FoldChange	padj
[truncated: 639 more rows]

[truncated: 4 more sheets: Table_S4, Table_S5, Table_S6, Table_S7]
